# Supplementary material for: Cwh8 moonlights as a farnesyl pyrophosphate phosphatase and is essential for farnesol biosynthesis in Candida albicans
Source: mBio. 2025 Sep 8;16(10):e02290-25. doi: 10.1128/mbio.02290-25 (PMC12505894; doi:10.1128/mbio.02290-25)
Supplement: Table S1 — Strains, plasmids, and oligonucleotides. [file mbio.02290-25-s0003.xlsx]

## Sheet: Strains
Table S1. Strains, plasmids, and oligonucleotides used in this study.
Strain	Genotype	Parent	Species	Source	Reference
SC5314	Clinical isolate		Candida albicans	Ilise Jacobsen, Leibniz Institute for Natural Product Research and Infection Biology - Hans Knoell Institute, Jena, Germany	Dunker et al. 2021. Rapid proliferation due to better metabolic adaptation results in full virulence of a filament-deficient Candida albicans strain. Nature communications, 12(1), 3899. https://doi.org/10.1038/s41467-021-24095-8
MAY1375	a/α leu2Δ/LEU2 in SC5314	SC5314	Candida albicans	Aaron Hernday, University of California, Merced	Unpublished, Euploid SC5314 Leu2/leu2 derivitative from Matthew Anderson's Lab
AAC230	dpp2∆∆	MAY1375	Candida albicans	This study
AAC231	dpp1∆∆	MAY1375	Candida albicans	This study
AAC233	dpp3∆∆	MAY1375	Candida albicans	This study
AAC238	dpp1∆∆, dpp3∆∆, dpp2∆∆	AAC236	Candida albicans	This study
AAC237	cwh8∆∆	MAY1375	Candida albicans	This study
AAC242	cwh8∆∆	MAY1375	Candida albicans	This study
AAC260	cwh8∆∆::CWH8	AAC237	Candida albicans	This study
AAC261	cwh8∆∆::pTDH3-CWH8	AAC242	Candida albicans	This study
AAC262	cwh8∆∆:: C. lusitaniae CLUG_01716	AAC237	Candida albicans	This study
SN152+	SN152+ ( Arg-, His+, Leu+)	SN152	Candida albicans	Fungal Genetic Stock Center	Homann OR, Dea J, Noble SM, Johnson AD (2009) A Phenotypic Profile of the Candida albicans Regulatory Network. PLOS Genetics 5(12): e1000783.
TR134-X	swi4 (swi4::ST13-C.d.HIS1/swi4::ST13-C.m.LEU2, leu2∆/leu2∆, ura3∆/URA3, his1∆/his1∆, arg4∆/arg4∆, iro1∆/IRO1, MTLa/ MTLa)	SN152	Candida albicans	Fungal Genetic Stock Center	Homann OR, Dea J, Noble SM, Johnson AD (2009) A Phenotypic Profile of the Candida albicans Regulatory Network. PLOS Genetics 5(12): e1000783.
AAC254	cwh8/cwh8 swi4/swi4	TR134-X	Candida albicans	This study
TR158-X	rap1 (rap1::ST13-C.d.HIS1/rap1::ST13-C.m.LEU2, leu2∆/leu2∆, ura3∆/URA3, his1∆/his1∆, arg4∆/arg4∆, iro1∆/IRO1, MTLa/ MTLa)	SN152	Candida albicans	Fungal Genetic Stock Center	Homann OR, Dea J, Noble SM, Johnson AD (2009) A Phenotypic Profile of the Candida albicans Regulatory Network. PLOS Genetics 5(12): e1000783.
AAC256	cwh8/cwh8 rap1/rap1	TR158-X	Candida albicans	This study
TR132-X	ahr1 (ahr1::ST13-C.d.HIS1/ahr1::ST13-C.m.LEU2, leu2∆/leu2∆, ura3∆/URA3, his1∆/his1∆, arg4∆/arg4∆, iro1∆/IRO1, MTLa/ MTLa)	SN152	Candida albicans	Fungal Genetic Stock Center	Homann OR, Dea J, Noble SM, Johnson AD (2009) A Phenotypic Profile of the Candida albicans Regulatory Network. PLOS Genetics 5(12): e1000783.
AAC258	cwh8/cwh8 ahr1/ahr1	TR132-X	Candida albicans	This study
SN152	URA3/Δura3::imm434 Δhis1/Δhis1 Δarg4/Δarg4 Δleu2/Δleu2 IRO1/Δiro1::imm436	RM1000 #2	Candida albicans	Alexander Johnson, University of California San Francisco	Noble, S. M., & Johnson, A. D. (2005). Strains and strategies for large-scale gene deletion studies of the diploid human fungal pathogen Candida albicans. Eukaryotic cell, 4(2), 298–309. https://doi.org/10.1128/EC.4.2.298-309.2005
KWN2	URA3/Δura3::imm434 Δhis1/Δhis1 Δarg4/Δarg4 Δleu2/Δleu2 IRO1/Δiro1::imm436 Δdpp3::CdHIS1/Δdpp3::CmLEU2 (arg-)	SN152	Candida albicans	Kenneth Nickerson, University of Nebraska-Lincoln	Navarathna, D. H., Hornby, J. M., Krishnan, N., Parkhurst, A., Duhamel, G. E., & Nickerson, K. W. (2007). Effect of farnesol on a mouse model of systemic candidiasis, determined by use of a DPP3 knockout mutant of Candida albicans. Infection and immunity, 75(4), 1609–1618. https://doi.org/10.1128/IAI.01182-06
KWN4	Δdpp3::DPP3/Δdpp3::DPP3 (arg-, his-, leu-)	SN152	Candida albicans	Kenneth Nickerson, University of Nebraska-Lincoln	Navarathna DH, Hornby JM, Krishnan N, Parkhurst A, Duhamel GE, Nickerson KW. Effect of farnesol on a mouse model of systemic candidiasis, determined by use of a DPP3 knockout mutant of Candida albicans. Infect Immun. 2007;75(4):1609-1618. doi:10.1128/IAI.01182-06
Wū284	Clinical isolate		Candida dubliniensis	Kenneth Nickerson, University of Nebraska-Lincoln
DH3611	U04 mrr1Δ +MRR1ancestral	DH3306	Candida lusitaniae	Deborah Hogan, Dartmouth College	Demers EG, Stajich JE, Ashare A, Occhipinti P, Hogan DA. 2021. Balancing Positive and Negative Selection: In Vivo Evolution of Candida lusitaniae MRR1. mBio 12:e03328-20.
BY4743	MATa/α his3Δ1/his3Δ1 leu2Δ0/leu2Δ0 LYS2/lys2Δ0 met15Δ0/MET15 ura3Δ0/ura3Δ0		Saccharomyces cerevisiae	Horizon Discovery/Dharmacon, Cat:YSC1050
BY4741	MATa his3Δ1 leu2Δ0 met15Δ0 ura3Δ0		Saccharomyces cerevisiae	Horizon Discovery/Dharmacon, Cat:YSC1048
cwh8Δ	MATa his3Δ1 leu2Δ0 met15Δ0 ura3Δ0 cax4Δ	BY4741	Saccharomyces cerevisiae	Horizon Discovery/Dharmacon, Cat:YSC6273-201936275

## Sheet: Plasmids
Plasmid Name	Description	Source	Reference
pADH110	Universal plasmid template for Fragment A for cloning-free stitching of gRNA expression cassette	Aaron Hernday, University of California, Merced	Nguyen N, Quail MMF, Hernday AD. An Efficient, Rapid, and Recyclable System for CRISPR-Mediated Genome Editing in Candida albicans. mSphere. 2017;2(2):e00149-17. Published 2017 Apr 26. doi:10.1128/mSphereDirect.00149-21
pADH118	C.alb LEUpOUT "blank" gRNA plasmid	Aaron Hernday, University of California, Merced	Nguyen N, Quail MMF, Hernday AD. An Efficient, Rapid, and Recyclable System for CRISPR-Mediated Genome Editing in Candida albicans. mSphere. 2017;2(2):e00149-17. Published 2017 Apr 26. doi:10.1128/mSphereDirect.00149-22
pADH118-2	C.alb LEUpOUT gRNA plasmid for ADE2 target	Aaron Hernday, University of California, Merced	Nguyen N, Quail MMF, Hernday AD. An Efficient, Rapid, and Recyclable System for CRISPR-Mediated Genome Editing in Candida albicans. mSphere. 2017;2(2):e00149-17. Published 2017 Apr 26. doi:10.1128/mSphereDirect.00149-23
pADH119	C.alb LEUpOUT plasmid template for Fragment B for cloning-free stitching of gRNA expression cassette	Aaron Hernday, University of California, Merced	Nguyen N, Quail MMF, Hernday AD. An Efficient, Rapid, and Recyclable System for CRISPR-Mediated Genome Editing in Candida albicans. mSphere. 2017;2(2):e00149-17. Published 2017 Apr 26. doi:10.1128/mSphereDirect.00149-25
pADH137	C.alb LEUpOUT CAS9 expression plasmid	Aaron Hernday, University of California, Merced	Nguyen N, Quail MMF, Hernday AD. An Efficient, Rapid, and Recyclable System for CRISPR-Mediated Genome Editing in Candida albicans. mSphere. 2017;2(2):e00149-17. Published 2017 Apr 26. doi:10.1128/mSphereDirect.00149-26
pADH139	C.mal LEUpOUT plasmid template for Fragment B for cloning-free stitching of gRNA expression cassette	Aaron Hernday, University of California, Merced	Nguyen N, Quail MMF, Hernday AD. An Efficient, Rapid, and Recyclable System for CRISPR-Mediated Genome Editing in Candida albicans. mSphere. 2017;2(2):e00149-17. Published 2017 Apr 26. doi:10.1128/mSphereDirect.00149-27
pADH140	C.mal LEUpOUT CAS9 expression plasmid	Aaron Hernday, University of California, Merced	Nguyen N, Quail MMF, Hernday AD. An Efficient, Rapid, and Recyclable System for CRISPR-Mediated Genome Editing in Candida albicans. mSphere. 2017;2(2):e00149-17. Published 2017 Apr 26. doi:10.1128/mSphereDirect.00149-28
pADH143	C.mal LEUpOUT "blank" gRNA plasmid	Aaron Hernday, University of California, Merced	Nguyen N, Quail MMF, Hernday AD. An Efficient, Rapid, and Recyclable System for CRISPR-Mediated Genome Editing in Candida albicans. mSphere. 2017;2(2):e00149-17. Published 2017 Apr 26. doi:10.1128/mSphereDirect.00149-29
pADH143-2	C.mal LEUpOUT gRNA plasmid for ADE2 target	Aaron Hernday, University of California, Merced	Nguyen N, Quail MMF, Hernday AD. An Efficient, Rapid, and Recyclable System for CRISPR-Mediated Genome Editing in Candida albicans. mSphere. 2017;2(2):e00149-17. Published 2017 Apr 26. doi:10.1128/mSphereDirect.00149-30

## Sheet: Oligonucleotides
Name	Description	FWD/REV	Use	Sequence 5’-3’	Reference
PCR Primers
oAA1004	AHO1096	FWD	gRNA Universal Fragment A	GACGGCACGGCCACGCGTTTAAACCGCC	Nguyen N, Quail MMF, Hernday AD. An Efficient, Rapid, and Recyclable System for CRISPR-Mediated Genome Editing in Candida albicans. mSphere. 2017;2(2):e00149-17. Published 2017 Apr 26. doi:10.1128/mSphereDirect.00149-17
oAA1005	AHO1097	REV	gRNA Fragment B	CCCGCCAGGCGCTGGGGTTTAAACACCG	Nguyen N, Quail MMF, Hernday AD. An Efficient, Rapid, and Recyclable System for CRISPR-Mediated Genome Editing in Candida albicans. mSphere. 2017;2(2):e00149-17. Published 2017 Apr 26. doi:10.1128/mSphereDirect.00149-17
oAA1006	AHO1098	REV	gRNA Universal Fragment A or Entry Vector for SOCPEC	CAAATTAAAAATAGTTTACGCAAG	Nguyen N, Quail MMF, Hernday AD. An Efficient, Rapid, and Recyclable System for CRISPR-Mediated Genome Editing in Candida albicans. mSphere. 2017;2(2):e00149-17. Published 2017 Apr 26. doi:10.1128/mSphereDirect.00149-17
oAA1007	AHO1099	FWD	Entry Vector for soCPEC	GTTTTAGAGCTAGAAATAGCAAGTT	Nguyen N, Quail MMF, Hernday AD. An Efficient, Rapid, and Recyclable System for CRISPR-Mediated Genome Editing in Candida albicans. mSphere. 2017;2(2):e00149-17. Published 2017 Apr 26. doi:10.1128/mSphereDirect.00149-17
oAA1008	AHO1238	REV	Fragment C for C. alb LEUpOUT	TGTATTTTGTTTTAAAATTTTAGTGACTGTTTC	Nguyen N, Quail MMF, Hernday AD. An Efficient, Rapid, and Recyclable System for CRISPR-Mediated Genome Editing in Candida albicans. mSphere. 2017;2(2):e00149-17. Published 2017 Apr 26. doi:10.1128/mSphereDirect.00149-17
oAA1037	AHO1237	FWD	Fragment C	AGGTGATGCTGAAGCTATTGAAG	Nguyen N, Quail MMF, Hernday AD. An Efficient, Rapid, and Recyclable System for CRISPR-Mediated Genome Editing in Candida albicans. mSphere. 2017;2(2):e00149-17. Published 2017 Apr 26. doi:10.1128/mSphereDirect.00149-17
oAA1074	AHO1453	REV	Fragment C for C. mal LEUpOUT	ATTTTAGTAACAGCTTCGACAATCG	Nguyen N, Quail MMF, Hernday AD. An Efficient, Rapid, and Recyclable System for CRISPR-Mediated Genome Editing in Candida albicans. mSphere. 2017;2(2):e00149-17. Published 2017 Apr 26. doi:10.1128/mSphereDirect.00149-17
oAA1033	DPP1_internalcheck_F	FWD	PCR Check DPP1 internal	AGCTCAACCATTTGCACGAC
oAA1034	DPP1_internalcheck_R	REV	PCR Check DPP1 internal	TGCACTGCCAAAACCAATATC
oAA1035	DPP1_externalcheck_F	FWD	PCR Check DPP1 external	GTGCGCTGGCTGTGTAATAG
oAA1036	DPP1_externalcheck_R	REV	PCR Check DPP1 external	CGCACCTTAATCTGCGTTGG
oAA1026	DPP2_internalcheck_F	FWD	PCR Check DPP2 internal	AGCTCTCCCATTTCAACGGC
oAA1027	DPP2_internalcheck_R	REV	PCR Check DPP2 internal	CAAGGCTTTGCCCAAAGGTG
oAA1028	DPP2_externalcheck_F	FWD	PCR Check DPP2 external	ACGACAACGGCTGTTTTCTG
oAA1029	DPP2_externalcheck_R	REV	PCR Check DPP2 external	CGCATTTGGAGAGCTTTTGC
oAA1012	DPP3_internalcheck_F	FWD	PCR Check DPP3 internal	GTCACATCACAAGCAGAACCATTTC
oAA1013	DPP3_internalcheck_R	REV	PCR Check DPP3 internal	TTTGCTGGTTGACAACGATCCA
oAA1014	DPP3_externalcheck_F	FWD	PCR Check DPP3 external	CGAACCAACTCAACGCGCCAAG
oAA1015	DPP3_externalcheck_R	REV	PCR Check DPP3 external	TGCCTGATGGGACCCCAAGTAA
oAA1019	CWH8_internalcheck_F	FWD	PCR Check CWH8 internal	TTCATGGGATTTTTCGCTGGG
oAA1020	CWH8_internalcheck_R	REV	PCR Check CWH8 internal	AGTCCAACATCTCTAGCCACTG
oAA1021	CWH8_externalcheck_F	FWD	PCR Check CWH8 external	ACGGGCGGAAAATAGGTGC
oAA1022	CWH8_externalcheck_R	REV	PCR Check CWH8 external	CTGCCATGGCTCAATTTGGTC
oAA1043	CWH8_qPCR_D1_F	FWD	qPCR primer for CWH8	TCAAGTGATTGCTGGATTAATTACG
oAA1044	CWH8_qPCR_D1_R	REV	qPCR primer for CWH8	CCATTCAACAAGTCCAACATCTC
oAA1076	ACT1_qPCR_Alv_F	FWD	qPCR primer for ACT1	TGCTGAACGTATGCAAAAGG	Alves CT, Wei XQ, Silva S, Azeredo J, Henriques M, Williams DW. Candida albicans promotes invasion and colonisation of Candida glabrata in a reconstituted human vaginal epithelium. J Infect. 2014;69(4):396-407. doi:10.1016/j.jinf.2014.06.002
oAA1077	ACT1_qPCR_Alv_R	REV	qPCR primer for ACT1	TGAACAATGGATGGACCAGA	Alves CT, Wei XQ, Silva S, Azeredo J, Henriques M, Williams DW. Candida albicans promotes invasion and colonisation of Candida glabrata in a reconstituted human vaginal epithelium. J Infect. 2014;69(4):396-407. doi:10.1016/j.jinf.2014.06.002
Guide DNA
oAA1030	DPP1_gDNA_D1	FWD	gDNA for CRISPR DPP1 Deletion	CGTAAACTATTTTTAATTTGACTCCTGAGAATAAATTGGTGTTTTAGAGCTAGAAATAGC
oAA1023	DPP2_gDNA_D1	FWD	gDNA for CRISPR DPP2 Deletion	CGTAAACTATTTTTAATTTGGGGAACACCATTGCATGAGTGTTTTAGAGCTAGAAATAGC
oAA1011	DPP3_gDNA_D1	FWD	gDNA for CRISPR DPP3 Deletion	CGTAAACTATTTTTAATTTGAATTCAATAGAATAACTTGGGTTTTAGAGCTAGAAATAGC
oAA1016	CHW8_gDNA_D1	FWD	gDNA for CRISPR CWH8 Deletion	CGTAAACTATTTTTAATTTGTGATTGCTGGATTAATTACGGTTTTAGAGCTAGAAATAGC
oAA1038	AHO1295	FWD	gDNA for CRISPR ADE2 Deletion	CTTGCGTAAACTATTTTTAATTTGTCTATAGTACAGATGCCAAGGTTTTAGAGCTAGAAATAGCAAGTT	Nguyen N, Quail MMF, Hernday AD. An Efficient, Rapid, and Recyclable System for CRISPR-Mediated Genome Editing in Candida albicans. mSphere. 2017;2(2):e00149-17. Published 2017 Apr 26. doi:10.1128/mSphereDirect.00149-17
oAA1061	CWH8_gDNArecon_D1	FWD	gDNA for CWH8 reconstitution	CGTAAACTATTTTTAATTTGTTGTTATTCATTTGCTTTTCGTTTTAGAGCTAGAAATAGC
Repair Template
oAA1031	DPP1_template_D1_F	FWD	Repair Template DNA for DPP1 Deletion	AAGATTTGATCTTGGACACTGACTAACCTATTCCACCAAATCCTCTCAggATTTGGTTTGGTTTATATGTTATTTAGAGATTATTTGTTTTTGGTAGTTA
oAA1032	DPP1_template_D1_R	REV	Repair Template DNA for DPP1 Deletion	TAACTACCAAAAACAAATAATCTCTAAATAACATATAAACCAAACCAAATccTGAGAGGATTTGGTGGAATAGGTTAGTCAGTGTCCAAGATCAAATCTT
oAA1024	DPP2_template_D1_F	FWD	Repair Template DNA for DPP2 Deletion	TTTCAGCGATAAACTTTTGACATAAACAACAGGTACCACTTGTCTGCCggTTGTTAGAGGGAAATATGCAGTGCCATAGAAATTGTAATGTAATGCTGAT
oAA1025	DPP2_template_D1_R	REV	Repair Template DNA for DPP2 Deletion	ATCAGCATTACATTACAATTTCTATGGCACTGCATATTTCCCTCTAACAAccGGCAGACAAGTGGTACCTGTTGTTTATGTCAAAAGTTTATCGCTGAAA
oAA1009	DPP3_template_D1_F	FWD	Repair Template DNA for DPP3 Deletion	TGATTTAGCTGATTTTTTCTTATCATACACATTCTACACATTTTCATCggTCAATAGGTTACTACTTAGCTCCCCCCCAGGGCTAGTCTTGGTCTAGTCG
oAA1010	DPP3_template_D1_R	REV	Repair Template DNA for DPP3 Deletion	CGACTAGACCAAGACTAGCCCTGGGGGGGAGCTAAGTAGTAACCTATTGAccGATGAAAATGTGTAGAATGTGTATGATAAGAAAAAATCAGCTAAATCA
oAA1017	CWH8_template_D1_F	FWD	Repair Template DNA for CWH8 Deletion	TGTTATTTGTTATTTGTTATTTGTTGTTTGTTATTCATTTGCTTTTCAggGTTGAATAGAATATTTTAGTTGATTGATTGATTGATTGATTTCCATTTTG
oAA1018	CWH8_template_D1_R	REV	Repair Template DNA for CWH8 Deletion	CAAAATGGAAATCAATCAATCAATCAATCAACTAAAATATTCTATTCAACccTGAAAAGCAAATGAATAACAAACAACAAATAACAAATAACAAATAACA
oAA1039	AHO1293	FWD	Repair Template DNA for ADE2 Deletion	TTCATCTTATTCTCATCACACACGCATATACAAGCACTACACATATATAGATATCAATAGCATATTAAACAAGTAAACGTTATGGTGCAA	Nguyen N, Quail MMF, Hernday AD. An Efficient, Rapid, and Recyclable System for CRISPR-Mediated Genome Editing in Candida albicans. mSphere. 2017;2(2):e00149-17. Published 2017 Apr 26. doi:10.1128/mSphereDirect.00149-17
oAA1040	AHO1294	REV	Repair Template DNA for ADE2 Deletion	TTGCACCATAACGTTTACTTGTTTAATATGCTATTGATATCTATATATGTGTAGTGCTTGTATATGCGTGTGTGATGAGAATAAGATGAA	Nguyen N, Quail MMF, Hernday AD. An Efficient, Rapid, and Recyclable System for CRISPR-Mediated Genome Editing in Candida albicans. mSphere. 2017;2(2):e00149-17. Published 2017 Apr 26. doi:10.1128/mSphereDirect.00149-17
oAA1064	pTDH3-CWH8_FragA_F	FWD	Amplify TDH3 promoter and Add CWH8 promoter homology (50bp)	ACGGGCGGAAAATAGGTGCCGCAAATTAATTTCAATTTATTATTACCCAACAGACACACACATACAGACAATTGCG
oAA1065	pTDH3-CWH8_FragA_R	REV	Amplify TDH3 promoter and Add homology to CWH8 CDS	GGAACTGGATTATAATCTAACATCATTGTTAATTAATTTGATTGTAAAGTTTGTTGATGTTAATTGATTTGAA
oAA1066	pTDH3-CWH8_FragB_F	FWD	Amplify CWH8 CDS and add homology to TDH3 promoter for overlap PCR	AAACTTTACAATCAAATTAATTAACAATGATGTTAGATTATAATCCAGTTCCATTTGATCA
oDG0017	Clus_CWH8_CDS_F	FWD	Amplify CWH8 CDS from C. lusitaniae	ATGGATTACAATCCTATTCCTTTCGACC
oDG0018	Clus_CWH8_CDS_R	REV	Amplify CWH8 CDS from C. lusitaniae	GAAATTATGTCGGCTGGTATAGCC
oDG0019	Clus_CWH8_LO_F	FWD	Add C. albicans homolgy to C. lus CWH8 CDS	TGTTATTTGTTATTTGTTATTTGTTGTTTGTTATTCATTTGCTTTTCAATGGATTACAATCCTATTCCTTTCGACC
oDG0020	Clus_CWH8_LO_R	REV	Add C. albicans homolgy to C. lus CWH8 CDS	CAAAATGGAAATCAATCAATCAATCAATCAACTAAAATATTCTATTCAACGAAATTATGTCGGCTGGTATAGCC
