# Supplementary material for: Cwh8 moonlights as a farnesyl pyrophosphate phosphatase and is essential for farnesol biosynthesis in Candida albicans
Source: mBio. 2025 Sep 8;16(10):e02290-25. doi: 10.1128/mbio.02290-25 (PMC12505894; doi:10.1128/mbio.02290-25)
Supplement: Table S2 — cas5 and msn4 differentially expressed genes. [file mbio.02290-25-s0004.xlsx]

## Sheet: cas5 DE Genes
Table S2. cas5 and msn4 differentially expressed genes.
Locustag	Transcript	Gene	Description	log2FC	PValue	FDR
CAALFM_C401190WA	XM_717647.2	CAS5	Cas5p	-14.8146	1.05890204274125e-10	1.58279382838749e-07
CAALFM_C700400WA	XM_715278.1	LEU2	3-isopropylmalate dehydrogenase	-13.4579	5.79573053147324e-08	4.68279362806466e-06
CAALFM_C505320CA	XM_716841.1	HIS1	ATP phosphoribosyltransferase	-7.08823	7.73343854530704e-11	1.54127430207969e-07
CAALFM_C401010CA	XM_717662.2	DAG7	Dag7p	-4.11374	5.24876906219122e-11	1.54127430207969e-07
CAALFM_C105450WA	XM_710762.1		uncharacterized protein	-3.7222	0.00993185	0.024787
CAALFM_C400130WA	XM_708224.2	RBT5	Rbt5p	-3.59628	5.19238908694338e-10	2.58710786256954e-07
CAALFM_C500540CA	XM_711681.2	AGA1	Aga1p	-3.48864	0.0109877	0.0268913
CAALFM_CR03320CA	XM_708132.2		uncharacterized protein	-3.13864	0.0257002	0.0533547
CAALFM_C114130WA	XM_709927.1	FTR1	high-affinity iron permease	-3.0312	5.13161643589579e-10	2.58710786256954e-07
CAALFM_CR05090CA	XM_019475543.1	HGT9	Hgt9p	-2.84034	1.30950371792111e-05	0.000161767
CAALFM_C208050CA	XM_710927.1	SIT1	siderophore transporter	-2.72836	4.92387973590065e-06	7.78832723305556e-05
CAALFM_C703310WA	XM_706592.2		uncharacterized protein	-2.70639	0.00701292	0.0189301
CAALFM_C300920WA	XM_705558.2	ATO1	Ato1p	-2.67953	0.0012788	0.00499734
CAALFM_C600440CA	XM_706175.2	FET34	ferroxidase	-2.63145	5.52120254924554e-08	4.52209178656699e-06
CAALFM_C400120WA	XM_708223.1	PGA7	Pga7p	-2.38748	5.3770905334284e-08	4.4652255971345e-06
CAALFM_C108570CA	XM_706798.1	PCL2	cyclin	-2.36787	3.46762173917358e-08	3.63735269798576e-06
CAALFM_C111480WA	XM_707945.2	PHO84	phosphate transporter	-2.32854	7.91092858079035e-10	3.63841861419581e-07
CAALFM_C102810WA	XM_716375.2	RAD16	DNA repair protein	-2.32442	1.42245265254561e-08	2.23811694988689e-06
CAALFM_C504480CA	XM_019475433.1		uncharacterized protein	-2.31955	1.88800646296447e-05	0.000210604
CAALFM_C501360WA	XM_710602.2	CFL4	ferric/cupric-chelate reductase	-2.27866	2.08353230111453e-06	4.28090708878479e-05
CAALFM_C105000WA	XM_705773.2	RHD1	Rhd1p	-2.22924	6.01525297166023e-05	0.000487995
CAALFM_C108770WA	XM_718329.2		uncharacterized protein	-2.22655	8.73766090586903e-08	6.14617347719893e-06
CAALFM_C306790WA	XM_714824.1	TRY6	Try6p	-2.10658	7.15694474932875e-05	0.000549895
CAALFM_C604130CA	XM_705333.2	ALS4	Als4p	-2.09265	1.5914364126834e-06	3.60424178463411e-05
CAALFM_C205860CA	XM_705826.2		uncharacterized protein	-2.08259	5.22159110232768e-08	4.4652255971345e-06
CAALFM_C703560WA	XM_707048.1		uncharacterized protein	-2.06638	6.51262888095653e-07	2.09349505802361e-05
CAALFM_C405780CA	XM_711479.2	CFL2	Cfl2p	-2.05922	3.67072965962457e-10	2.57428340828537e-07
CAALFM_C110170WA	XM_718476.1		uncharacterized protein	-2.03587	2.49877606788571e-06	4.83501039154973e-05
CAALFM_C301300CA	XM_716699.1	NCE103	carbonate dehydratase	-2.02152	0.000417726	0.00207441
CAALFM_C303460CA	XM_714946.1		uncharacterized protein	-1.98413	3.88480271872675e-06	6.48805459644335e-05
CAALFM_C109400CA	XM_718395.2	FTH1	Fth1p	-1.97976	6.50283467435416e-09	1.51997255273374e-06
CAALFM_C106190CA	XM_704917.2		uncharacterized protein	-1.97455	0.000828001	0.00354122
CAALFM_C501680CA	XM_709530.2	CCN1	Ccn1p	-1.96747	4.05839142002983e-07	1.60696174174559e-05
CAALFM_C105940WA	XM_713383.2	PHO87	SPX domain-containing inorganic phosphate transporter	-1.95641	3.68808960162784e-07	1.54203410686244e-05
CAALFM_C206460WA	XM_706738.2	RTA3	Rta3p	-1.9519	5.26421432639799e-11	1.54127430207969e-07
CAALFM_C300220WA	XM_712726.1	HGT19	Hgt19p	-1.91673	1.29075755263764e-07	7.76603804839719e-06
CAALFM_C400110CA	XM_708222.2	FRP1	Frp1p	-1.90444	6.91477500566354e-06	9.99727765128011e-05
CAALFM_C503060CA	XM_715547.2	TNA1	Tna1p	-1.86422	0.000182613	0.00110287
CAALFM_C203220CA	XM_715935.2	STP4	Stp4p	-1.86313	9.95086203397974e-09	1.80291527579287e-06
CAALFM_C102250WA	XM_708683.2	CWH8	Cwh8p	-1.84634	1.233482099188e-07	7.68228069900525e-06
CAALFM_C301310WA	XM_716698.1		putative ATPase	-1.80232	2.56658787890563e-06	4.91558255360347e-05
CAALFM_C405730WA	XM_711473.2		uncharacterized protein	-1.80228	0.000116206	0.000783132
CAALFM_C104020CA	XM_706878.1	CSH1	Csh1p	-1.79822	6.60968161416245e-09	1.51997255273374e-06
CAALFM_C207570WA	XM_708032.2	RNR22	Rnr22p	-1.77148	2.04867079848155e-08	2.82988458549417e-06
CAALFM_C503310CA	XM_706938.2	PCL1	Pcl1p	-1.77024	1.47089012261639e-05	0.000176242
CAALFM_C110740CA	XM_708856.2	ASR1	Asr1p	-1.74057	3.47660194485285e-07	1.50627558175907e-05
CAALFM_C600760WA	XM_706230.2		uncharacterized protein	-1.7343	2.02552045866228e-09	7.96149899537794e-07
CAALFM_C504880CA	XM_716790.1	PUT2	1-pyrroline-5-carboxylate dehydrogenase	-1.71741	0.000345936	0.0017846
CAALFM_C401360WA	XM_717629.2	PGA53	Pga53p	-1.67896	4.71277264061619e-08	4.20562203257376e-06
CAALFM_C300230CA	XM_712725.1		uncharacterized protein	-1.63708	2.02810941119882e-07	1.03641591192801e-05
CAALFM_C302140CA	XM_716616.2		uncharacterized protein	-1.6306	4.91216422256164e-06	7.78832723305556e-05
CAALFM_CR07160CA	XM_704961.2		uncharacterized protein	-1.61371	1.20020566908889e-08	2.05029419870928e-06
CAALFM_C306950WA	XM_714807.1		uncharacterized protein	-1.61222	0.000942092	0.00390351
CAALFM_C502600WA	XM_715489.2	PUT1	proline dehydrogenase	-1.58448	0.000102211	0.000708135
CAALFM_C404020CA	XM_712018.1		uncharacterized protein	-1.58369	0.00502673	0.0144464
CAALFM_C600480CA	XM_706171.2	FET31	Fet31p	-1.57706	0.0312272	0.0620497
CAALFM_C104590WA	XM_019475099.1		uncharacterized protein	-1.53467	4.08314127076821e-08	4.00214781277429e-06
CAALFM_C102800WA	XM_716374.2		uncharacterized protein	-1.51669	8.04207114651818e-07	2.3421094578399e-05
CAALFM_C208260WA	XM_710967.2		uncharacterized protein	-1.51106	0.00036176	0.00184711
CAALFM_C110580CA	XM_705622.1		uncharacterized protein	-1.50973	6.65292942939699e-05	0.000524774
CAALFM_C601450CA	XM_711653.2		uncharacterized protein	-1.50407	2.45813259447802e-06	4.80299829489676e-05
CAALFM_C107900WA	XM_712508.1	COI1	Coi1p	-1.48814	8.37016999205492e-08	5.95776742648766e-06
CAALFM_C205070WA	XM_709804.2	FRE9	Fre9p	-1.47225	7.0667362386832e-07	2.2121474330412e-05
CAALFM_C303450CA	XM_714944.1	BMT7	Bmt7p	-1.45101	1.20204367622895e-06	2.96984261990615e-05
CAALFM_C307070CA	XM_714796.1		uncharacterized protein	-1.44756	6.79039650735677e-06	9.90238554085028e-05
CAALFM_C403820CA	XM_705447.2	HRQ2	Hrq2p	-1.42737	3.95040667352201e-05	0.00035733
CAALFM_C208820CA	XM_709343.2	SPO11	Spo11p	-1.42658	0.00221515	0.00772511
CAALFM_C400970CA	XM_717669.2	MDN1	AAA family ATPase midasin	-1.42648	8.55974713596308e-09	1.70595760419744e-06
CAALFM_C204070CA	NA	NA	NA	-1.42102	0.00966451	0.024279
CAALFM_C112910WA	XM_019475171.1		uncharacterized protein	-1.40948	0.00414906	0.01251
CAALFM_CR00310CA	XM_713566.1		uncharacterized protein	-1.38174	1.44858212626483e-06	3.40987107595962e-05
CAALFM_C305400CA	XM_709591.1		uncharacterized protein	-1.3797	0.000121677	0.000808432
CAALFM_C100390WA	XM_713939.1	ENA2	Na(+)-exporting P-type ATPase	-1.36353	0.000179143	0.00108741
CAALFM_C404320WA	XM_706451.1	FRE10	Fre10p	-1.3613	4.45532008667306e-05	0.000389744
CAALFM_C200660CA	XM_714416.1	SOD4	Sod4p	-1.35187	0.0408402	0.0770781
CAALFM_C303210WA	XM_714922.1		uncharacterized protein	-1.34726	8.93777832666234e-08	6.16398459477869e-06
CAALFM_C208590WA	XM_709369.2	YWP1	Ywp1p	-1.33151	9.21613708801901e-07	2.52767356189292e-05
CAALFM_C304840CA	XM_718070.1		uncharacterized protein	-1.33147	1.71958375490318e-07	9.43246905556525e-06
CAALFM_C305580CA	XM_709606.1	GAP2	amino acid permease	-1.31253	0.015547	0.0355465
CAALFM_C209990CA	XM_709336.2	YOR1	ATP-binding cassette transporter	-1.29936	0.000654203	0.00293875
CAALFM_CR00290WA	XM_713568.1		uncharacterized protein	-1.28691	7.73264332615619e-05	0.000578458
CAALFM_CR00640WA	XM_713531.1	ACC1	acetyl-CoA carboxylase	-1.27872	1.55788503907059e-05	0.000181926
CAALFM_C204670WA	XM_705508.2		uncharacterized protein	-1.27303	0.00156044	0.00586048
CAALFM_C104940CA	XM_708467.1		uncharacterized protein	-1.27293	4.21416677332185e-06	6.90315154457297e-05
CAALFM_C501390CA	XM_710598.2	SNM1	Snm1p	-1.27151	2.01878635468141e-06	4.2203928722518e-05
CAALFM_CR08890CA	XM_711326.1	ASR2	Asr2p	-1.26669	3.02107337993238e-06	5.5407968523361e-05
CAALFM_C704240CA	XM_710105.1		uncharacterized protein	-1.25191	2.1305232300727e-09	7.96149899537794e-07
CAALFM_C406390WA	XM_710459.2	SOU1	Sou1p	-1.25085	1.83377567881734e-07	9.63170299620201e-06
CAALFM_C202570WA	XM_019475208.1		uncharacterized protein	-1.23606	0.000219153	0.00126357
CAALFM_CR02270CA	XM_708337.1		uncharacterized protein	-1.23292	1.22828647297001e-06	3.00000192665443e-05
CAALFM_C603250WA	XM_714080.2	BMT4	Bmt4p	-1.23226	0.000100166	0.000698823
CAALFM_C113360CA	XM_717079.2	RMP1	Rmp1p	-1.22933	0.000441983	0.00215868
CAALFM_C110620WA	XM_705625.1		pseudouridine synthase	-1.22263	2.72851530409168e-06	5.12168685252232e-05
CAALFM_C105960WA	XM_713380.2	PGA45	Pga45p	-1.21661	1.04986554525889e-06	2.76526259696163e-05
CAALFM_C206680WA	XM_705203.1	FRP3	putative ammonium permease	-1.21014	0.00247629	0.00842193
CAALFM_C304210WA	XM_717986.2		uncharacterized protein	-1.2001	0.00530084	0.0150492
CAALFM_C113740WA	XM_717122.1	KAR9	Kar9p	-1.18742	7.35355138999558e-06	0.000103209
CAALFM_C111450CA	XM_708698.2	SAM2	methionine adenosyltransferase	-1.18616	1.85256036889652e-07	9.63170299620201e-06
CAALFM_C204100WA	XM_715842.2		uncharacterized protein	-1.18571	7.11341198050242e-06	0.000101506
CAALFM_C205180WA	XM_019475229.1	WH11	Wh11p	-1.18311	0.000355796	0.00182601
CAALFM_C703420CA	XM_706581.2	SNG3	Sng3p	-1.17807	4.03312355409469e-06	6.66133859942877e-05
CAALFM_C501530CA	XM_706260.2		uncharacterized protein	-1.1765	1.10212637608356e-07	7.11660706146343e-06
CAALFM_C300930WA	XM_713422.2	ATO2	Ato2p	-1.17475	0.000933678	0.00389022
CAALFM_C110800CA	XM_708849.2	ALP1	Alp1p	-1.17165	4.89557796573855e-07	1.78366848605061e-05
CAALFM_C210210CA	XM_709312.2	RAS1	Ras family GTPase	-1.1657	2.46490651044694e-08	3.27369159473297e-06
CAALFM_C401390WA	XM_019475361.1	HAP3	Hap3p	-1.16307	0.000278639	0.00151867
CAALFM_C108100WA	XM_712527.1	DRG1	GTP-binding protein	-1.16022	1.88159707808265e-06	3.98938614533906e-05
CAALFM_CR06310WA	XM_708417.2		uncharacterized protein	-1.15396	0.000174917	0.00106717
CAALFM_C604320CA	XM_707010.1		uncharacterized protein	-1.15307	0.000446384	0.00216629
CAALFM_C207110CA	XM_709763.1		uncharacterized protein	-1.14747	1.82360949984483e-07	9.63170299620201e-06
CAALFM_C400800WA	XM_707522.2		Smc5-Smc6 complex subunit	-1.14686	5.93372939362829e-06	8.8473237018712e-05
CAALFM_C204940CA	XM_709792.2	ITR1	myo-inositol transporter	-1.14671	3.24801671766469e-05	0.000304865
CAALFM_C406720WA	XM_710354.1	NOP1	rRNA methyltransferase	-1.1429	0.000209988	0.00122326
CAALFM_C207290WA	XM_709782.2		deoxyhypusine monooxygenase	-1.14112	8.59145473531405e-07	2.40038821787116e-05
CAALFM_C600620WA	XM_019475442.1	FCA1	cytosine deaminase	-1.13936	7.05196534879549e-06	0.00010087
CAALFM_C206800CA	XM_709729.2		uncharacterized protein	-1.13921	1.54793906537753e-05	0.000181473
CAALFM_C200070CA	XM_705388.2	MPP10	rRNA-processing protein	-1.13849	0.000200883	0.00118631
CAALFM_CR10170CA	XM_714262.1		asparaginase	-1.13524	4.88903777576853e-05	0.000418191
CAALFM_C206600WA	XM_706750.2		uncharacterized protein	-1.13481	0.000127757	0.000839407
CAALFM_C208200WA	XM_710913.2		uncharacterized protein	-1.12934	3.77089504646062e-07	1.55490906777849e-05
CAALFM_C305390CA	XM_709590.2	GPI1	phosphatidylinositol N-acetylglucosaminyltransferase	-1.12834	5.04582065455287e-05	0.000425514
CAALFM_C113870WA	XM_717135.1	MET3	sulfate adenylyltransferase	-1.12669	2.18271238603773e-06	4.38167001354927e-05
CAALFM_CR07050CA	XM_707557.2	URA2	bifunctional carbamoylphosphate synthetase/aspartate transcarbamylase	-1.12537	1.97096674711158e-05	0.000216228
CAALFM_C101110CA	XM_713030.1	ZPR1	zinc finger-containing protein	-1.12054	7.68688353867606e-07	2.29799383388721e-05
CAALFM_C203520CA	XM_715898.2	ADAEC	Adaecp	-1.11917	6.04921084439196e-06	8.99707254692028e-05
CAALFM_C604190CA	XM_706995.2		uncharacterized protein	-1.10849	7.03141136012325e-07	2.2121474330412e-05
CAALFM_C300100WA	XM_712743.1		mRNA splicing protein	-1.10513	0.000282776	0.00153284
CAALFM_CR10180WA	XM_714263.1		uncharacterized protein	-1.10399	1.78659790978694e-05	0.000201929
CAALFM_CR10550WA	XM_714302.1	DRS1	putative ATP-dependent RNA helicase	-1.10186	0.000400347	0.00199806
CAALFM_C100160CA	XM_713957.1		uncharacterized protein	-1.10103	0.000315103	0.00167021
CAALFM_C503020WA	XM_715541.2	CCC2	Cu(2+)-transporting P-type ATPase	-1.0895	0.000264143	0.00145559
CAALFM_C406380WA	XM_710460.2	SOU2	Sou2p	-1.0851	0.000679241	0.003033
CAALFM_C103790CA	XM_708542.1		peptidylprolyl isomerase	-1.08394	0.00144801	0.00554622
CAALFM_CR05570CA	XM_705708.2	RNR3	Rnr3p	-1.07581	0.000463784	0.00222907
CAALFM_C111280WA	XM_708714.1		uncharacterized protein	-1.07471	4.53063318272733e-05	0.000394304
CAALFM_CR04750WA	XM_019475540.1		uncharacterized protein	-1.06849	0.0019551	0.006983
CAALFM_C404700WA	XM_712124.1	SSZ1	Ssz1p	-1.06753	1.68139557288178e-06	3.75114333218663e-05
CAALFM_CR04170WA	XM_712271.2		rRNA (cytosine-C5-)-methyltransferase	-1.06384	0.000335891	0.00174483
CAALFM_C405680WA	XM_711468.2	PHO4	phosphate-sensing transcription factor	-1.06014	4.16858065406421e-08	4.01999092429838e-06
CAALFM_C105760CA	XM_713403.2	PGA26	Pga26p	-1.04997	0.0107235	0.0263959
CAALFM_C203110WA	XM_710233.2		uncharacterized protein	-1.04721	0.00224167	0.00777432
CAALFM_C200690WA	XM_714413.2		uncharacterized protein	-1.0323	0.000185772	0.00111744
CAALFM_C305220WA	XM_718116.2	CDR1	ATP-binding cassette multidrug transporter	-1.0321	0.00250691	0.00848264
CAALFM_C109780CA	XM_718436.1		putative ferric-chelate reductase	-1.03106	2.24115984605796e-06	4.46663157319352e-05
CAALFM_CR10690WA	XM_714323.1	POP3	Pop3p	-1.02382	0.00298965	0.00974409
CAALFM_C402720CA	XM_715383.2		uncharacterized protein	-1.01756	1.18060282481538e-07	7.43034135744334e-06
CAALFM_C603610WA	XM_712974.2	FGR17	Fgr17p	-1.01578	3.4297752709697e-06	5.96122858869996e-05
CAALFM_C304830CA	XM_718068.2	FAS2	trifunctional fatty acid synthase subunit	-1.01518	1.57634932114358e-05	0.000183357
CAALFM_C303110WA	XM_714910.2		uncharacterized protein	-1.01386	3.76688975283941e-07	1.55490906777849e-05
CAALFM_C101870CA	XM_707868.2	CYS4	cystathionine beta-synthase	-1.0103	6.86297799464753e-08	5.19414499113894e-06
CAALFM_C114360CA	XM_709956.1	WSC4	Wsc4p	-1.00874	0.000103863	0.000717087
CAALFM_C204860WA	XM_705192.2	PZF1	Pzf1p	-1.00692	0.00138199	0.00533092
CAALFM_C201380WA	XM_717399.2	PLB4.5	Plb4.5p	-1.00173	0.000264107	0.00145559
CAALFM_CR00480WA	XM_713550.1	MRPL6	mitochondrial 54S ribosomal protein YmL16	1.00098	2.10343681008817e-06	4.30700297517712e-05
CAALFM_C701020CA	XM_715213.1		mitochondrial 37S ribosomal protein MRPS16	1.00155	3.80414826534569e-05	0.000347225
CAALFM_C113450WA	XM_717090.2	HYR1	Hyr1p	1.00393	3.34439087881467e-06	5.90659244857236e-05
CAALFM_C702080WA	XM_716254.1		uncharacterized protein	1.00585	7.66423396452039e-06	0.000106069
CAALFM_C304300CA	XM_717996.2	POL1	DNA-directed DNA polymerase alpha catalytic subunit	1.00657	3.87615284757622e-06	6.48805459644335e-05
CAALFM_C207280WA	XM_709781.2		uncharacterized protein	1.01052	0.000593689	0.00271589
CAALFM_C403510CA	XM_706508.2	HWP2	Hwp2p	1.01102	0.0183919	0.0407279
CAALFM_C300450CA	XM_712699.1		mitochondrial 54S ribosomal protein RML2	1.01144	1.84405438506402e-07	9.63170299620201e-06
CAALFM_C113180WA	XM_717064.1		uncharacterized protein	1.0149	0.000956701	0.00395582
CAALFM_CR05800CA	XM_706604.2		uncharacterized protein	1.01528	1.42920913850807e-05	0.000172631
CAALFM_C203350WA	XM_715921.2	PGA17	Pga17p	1.01538	0.000595607	0.00272258
CAALFM_CR04650WA	XM_019475538.1		uncharacterized protein	1.01631	2.31281296261454e-05	0.000241754
CAALFM_C503790WA	XM_706075.2	GUK1	guanylate kinase	1.01641	0.00021082	0.00122616
CAALFM_C112940CA	XM_019475173.1		uncharacterized protein	1.0172	0.0322557	0.0638599
CAALFM_C703090CA	XM_711875.1	SSP96	Ssp96p	1.01799	0.00827419	0.021472
CAALFM_C110240CA	XM_718483.1		bifunctional 4-hydroxy-4-methyl-2-oxoglutarate aldolase/oxaloacetate decarboxylase	1.02119	2.31318559816855e-06	4.56453356153458e-05
CAALFM_C101600WA	XM_713080.2	MRP20	mitochondrial 54S ribosomal protein YmL41	1.02133	2.09226354431215e-07	1.05590661155386e-05
CAALFM_C205360CA	XM_709833.1	BIO32	Bio32p	1.02166	0.00327449	0.0103918
CAALFM_C702120CA	XM_716248.1		mitochondrial 54S ribosomal protein MRP49	1.02408	5.47808060297963e-07	1.90426999565205e-05
CAALFM_CR03510WA	XM_710077.2		uncharacterized protein	1.0244	0.00158952	0.00592872
CAALFM_C201030WA	XM_714375.2		mitochondrial 54S ribosomal protein YmL47	1.02534	7.50092147339351e-08	5.46926944992925e-06
CAALFM_C700940WA	XM_715221.1		serine-type carboxypeptidase	1.02564	3.5738929167148e-08	3.68419064638583e-06
CAALFM_C406600WA	XM_710437.2	TOP2	DNA topoisomerase 2	1.02643	9.98332704213627e-07	2.65290277266368e-05
CAALFM_C701690WA	XM_716298.2		uncharacterized protein	1.02955	0.000103609	0.000716161
CAALFM_C500850CA	XM_709122.1		uncharacterized protein	1.03128	0.00609192	0.0167773
CAALFM_C402220CA	XM_717547.1	ZCF25	Zcf25p	1.03169	7.56778927224704e-06	0.000105473
CAALFM_C600340CA	XM_707219.2		metalloendopeptidase	1.03415	4.60982558533846e-06	7.38584309648528e-05
CAALFM_C106250WA	XM_705784.2		uncharacterized protein	1.03495	5.63296865067569e-06	8.47597839058632e-05
CAALFM_CR01830CA	XM_019475514.1	PTR2	Ptr2p	1.04201	0.00298279	0.00974009
CAALFM_C108350CA	XM_019475132.1		uncharacterized protein	1.04308	9.89249781127162e-07	2.64050198274969e-05
CAALFM_C107550WA	XM_706640.1	SWD2	WD-repeat containing protein	1.04455	2.52293229827949e-06	4.85035762424858e-05
CAALFM_C503290CA	XM_019475423.1		mitochondrial 37S ribosomal protein YmS-T	1.04487	0.000268651	0.00147613
CAALFM_CR04010CA	XM_712254.1	MRPL40	mitochondrial 54S ribosomal protein YmL40	1.04565	4.92231644419384e-07	1.78366848605061e-05
CAALFM_C108650CA	XM_019475134.1	FAD1	FMN adenylyltransferase	1.04629	1.01601979874588e-05	0.000131906
CAALFM_C108520CA	XM_706792.1		mitochondrial 54S ribosomal protein YmL28	1.04897	5.88589888551454e-07	2.01095939637094e-05
CAALFM_C601900CA	XM_711609.2	DOG1	2-deoxyglucose-6-phosphatase	1.04947	3.96802659748432e-05	0.000357841
CAALFM_C702680WA	XM_705653.1	TOM22	Tom22p	1.04957	9.86699701891056e-08	6.5764691436369e-06
CAALFM_C106620CA	XM_713744.1		uncharacterized protein	1.05105	0.00383837	0.0117932
CAALFM_C601980CA	XM_708728.1		mitochondrial 37S ribosomal protein YmS18	1.05328	7.1011455888507e-08	5.30721868446729e-06
CAALFM_C111880WA	XM_711255.1		mitochondrial 54S ribosomal protein MRPL51	1.05404	2.82380500136725e-06	5.22709910315009e-05
CAALFM_C502690WA	XM_715502.2		uncharacterized protein	1.05451	0.00506626	0.0145421
CAALFM_C209350WA	XM_709174.2	TAZ1	lysophosphatidylcholine acyltransferase	1.0586	0.000210053	0.00122326
CAALFM_C404130WA	XM_712007.1		uncharacterized protein	1.06056	2.55242621473662e-08	3.27369159473297e-06
CAALFM_CR07810WA	XM_705957.1	YHB5	Yhb5p	1.06385	0.000257474	0.00142938
CAALFM_C200480CA	XM_714433.2	PHHB	4a-hydroxytetrahydrobiopterin dehydratase	1.06445	2.57330212289327e-06	4.91558255360347e-05
CAALFM_C404820CA	XM_712109.2		mitochondrial 54S ribosomal protein YmL11	1.0666	1.50703975418245e-07	8.66402950986235e-06
CAALFM_C209480WA	XM_709484.2		uncharacterized protein	1.06695	0.00231117	0.00798296
CAALFM_C407140WA	XM_710306.1		uncharacterized protein	1.0685	0.00185096	0.00672352
CAALFM_C113290WA	XM_019475177.1		uncharacterized protein	1.06879	0.00455431	0.013435
CAALFM_CR08210CA	XM_711132.1	ACO1	aconitate hydratase	1.07128	2.81568573176377e-05	0.000274633
CAALFM_C400860CA	XM_717678.2		uncharacterized protein	1.07262	1.82115775745309e-05	0.000204291
CAALFM_C101510WA	XM_713068.2		uncharacterized protein	1.07375	0.0239134	0.05038
CAALFM_C104880CA	XM_708472.1	MRPL37	mitochondrial 54S ribosomal protein YmL37	1.0739	5.29460457627673e-06	8.11703609270732e-05
CAALFM_C405020WA	XM_712089.2	IMG2	mitochondrial 54S ribosomal protein IMG2	1.07535	0.0470585	0.0865466
CAALFM_C103280WA	XM_716427.1		mitochondrial 37S ribosomal protein RSM24	1.07703	6.49731320596897e-07	2.09349505802361e-05
CAALFM_C402210WA	XM_717548.2		uncharacterized protein	1.07713	0.000217286	0.00125522
CAALFM_C306590WA	XM_711016.1	LYS9	saccharopine dehydrogenase (NADP+, L-glutamate-forming)	1.07733	0.000159516	0.000993487
CAALFM_C101670CA	XM_713086.2	ESP1	separase	1.07762	0.00238235	0.0081768
CAALFM_CR07320CA	XM_707250.2		mitochondrial 54S ribosomal protein YmL4	1.0779	2.91796769411152e-08	3.42088800844956e-06
CAALFM_C202680WA	XM_710286.2	PDR17	Pdr17p	1.07967	0.000427006	0.00211188
CAALFM_C100030CA	XM_713979.1		uncharacterized protein	1.07984	1.34635323013343e-05	0.000164283
CAALFM_C206340WA	XM_706397.1	EFH1	Efh1p	1.08078	1.08094375750351e-05	0.00013869
CAALFM_C301960CA	XM_716636.2	POX1-3	acyl-CoA oxidase	1.08277	0.00398108	0.0121419
CAALFM_C113660WA	XM_717115.1	RAD54	DNA-dependent ATPase	1.08749	3.64979290116857e-06	6.23379672521781e-05
CAALFM_C102970WA	XM_716393.2		uncharacterized protein	1.0897	7.97389204482986e-05	0.000591512
CAALFM_C105350WA	XM_710772.1	YPT53	Rab family GTPase	1.09038	1.53327091816416e-05	0.000180107
CAALFM_CR02350CA	XM_708329.2	GEF2	Gef2p	1.09282	5.27779619793758e-06	8.11206772942642e-05
CAALFM_C602460CA	XM_713987.2		uncharacterized protein	1.09285	1.28888815437908e-06	3.08250491001301e-05
CAALFM_C305610WA	XM_709609.1	MNN14	Mnn14p	1.09396	0.000270938	0.00148075
CAALFM_CR01220WA	XM_712830.1		uncharacterized protein	1.09572	0.0231908	0.0490998
CAALFM_C109670CA	XM_718423.1		uncharacterized protein	1.09576	0.000334792	0.00174326
CAALFM_C106550WA	XM_713752.2	GLT1	glutamate synthase (NADH)	1.09647	4.09634941674639e-05	0.000365553
CAALFM_CR04210CA	XM_712278.2	QDR1	multidrug transporter	1.09798	0.0017784	0.00653136
CAALFM_C305230WA	XM_718117.1	SAP3	Sap3p	1.09808	7.89089790165149e-05	0.000587543
CAALFM_CR10830CA	XM_714340.1		mitochondrial 54S ribosomal protein YmL25	1.09826	5.07945514221717e-05	0.000427747
CAALFM_C106070WA	XM_713368.1		putative mitochondrial 37S ribosomal protein MRPS12	1.09877	5.44527088179413e-07	1.90393418726591e-05
CAALFM_C100460WA	XM_713931.1		uncharacterized protein	1.09985	1.39621873955623e-07	8.10484645029776e-06
CAALFM_C300710WA	XM_712667.2	CHS8	Chs8p	1.10055	0.000779061	0.00338272
CAALFM_C701970CA	XM_716269.1	TOM40	Tom40p	1.10275	5.64999130760133e-07	1.9414539096637e-05
CAALFM_CR07470WA	XM_707233.1		guanine nucleotide exchange factor	1.10395	0.000262738	0.00145186
CAALFM_C600150WA	XM_705401.1	ARD	Ardp	1.10423	4.56799105887147e-08	4.15039240477237e-06
CAALFM_C504390CA	XM_716742.2		uncharacterized protein	1.10687	0.00508966	0.0146007
CAALFM_C108490WA	XM_706789.2		kynureninase	1.10885	1.05332869737498e-05	0.000135531
CAALFM_CR02790CA	XM_710675.2	ALG5	dolichyl-phosphate beta-glucosyltransferase	1.11054	0.000196414	0.00116736
CAALFM_CR03870WA	XM_710042.2		uncharacterized protein	1.11264	0.000269894	0.00147842
CAALFM_C300050CA	XM_712746.1		uncharacterized protein	1.11385	3.05825081834427e-06	5.57478098868304e-05
CAALFM_CR01370CA	XM_713095.2		mitochondrial 37S ribosomal protein MRPS28	1.11511	1.27465457646678e-07	7.76603804839719e-06
CAALFM_C106610CA	XM_713745.2	HAK1	Hak1p	1.11562	2.2067925904282e-05	0.000233943
CAALFM_C500820WA	XM_709119.1		mitochondrial 54S ribosomal protein YmL17/YmL30	1.1188	6.40156103937943e-07	2.09349505802361e-05
CAALFM_C301440CA	XM_716685.2		uncharacterized protein	1.11957	0.0127686	0.030259
CAALFM_C403410WA	XM_706495.2		mitochondrial 54S ribosomal protein YmL22	1.13134	1.1190149521485e-08	1.96782070555761e-06
CAALFM_CR09120CA	XM_019475568.1	TUB1	alpha-tubulin	1.13346	0.00140322	0.00540234
CAALFM_C203950WA	XM_715859.2		mitochondrial 54S ribosomal protein YmL24/YmL14	1.13425	1.49873665102995e-05	0.000177474
CAALFM_C105270CA	XM_710781.2		uncharacterized protein	1.13603	1.6990978006597e-06	3.76255768523865e-05
CAALFM_C105990CA	XM_713376.1		uncharacterized protein	1.13756	3.60025297834451e-05	0.00033219
CAALFM_CR01100CA	XM_712842.1		uncharacterized protein	1.14129	2.14953252642553e-06	4.34820521501406e-05
CAALFM_C703280CA	XM_711855.2		uncharacterized protein	1.14164	6.40040741633981e-05	0.000508883
CAALFM_C113010WA	XM_717047.2		uncharacterized protein	1.14499	3.16601468696359e-05	0.000299046
CAALFM_C205000CA	XM_709798.1	MRPL10	mitochondrial 54S ribosomal protein YmL10/YmL18	1.14511	1.11885108509377e-07	7.11660706146343e-06
CAALFM_C301760WA	XM_716653.2	AFG3	AAA family ATPase	1.14515	6.04581540515102e-07	2.05373710256216e-05
CAALFM_C108970WA	NA	NA	NA	1.14632	0.0138029	0.0322499
CAALFM_C602020CA	XM_705755.2		uncharacterized protein	1.14742	4.12180381977763e-05	0.000366185
CAALFM_C502740WA	XM_715509.2		oxidoreductase	1.14761	0.000116304	0.000783132
CAALFM_CR08990CA	XM_711338.1		uncharacterized protein	1.14856	0.000539693	0.00251703
CAALFM_C200160CA	XM_714469.2	NAT2	Nat2p	1.14936	5.23956330122633e-05	0.000437982
CAALFM_C601810WA	XM_711621.2		uncharacterized protein	1.1498	0.000317797	0.00168151
CAALFM_C102880CA	XM_716383.2	MIA40	Mia40p	1.15038	8.68445121252167e-07	2.41508529300777e-05
CAALFM_C108780WA	XM_718330.2		alkaline phosphatase	1.15156	1.36443892597269e-06	3.23729378507569e-05
CAALFM_C108440CA	XM_706784.2		uncharacterized protein	1.15353	0.00785867	0.0206774
CAALFM_C400080CA	XM_705252.2		uncharacterized protein	1.15356	0.00026406	0.00145559
CAALFM_C105340CA	XM_710773.2	ZCF2	Zcf2p	1.15363	0.000125075	0.000825119
CAALFM_CR05180CA	XM_706890.1	SDH2	succinate dehydrogenase iron-sulfur protein subunit	1.15413	3.67151926399054e-07	1.54203410686244e-05
CAALFM_C105520WA	XM_710755.2		uncharacterized protein	1.15795	2.60104674646744e-05	0.000261812
CAALFM_C207180WA	XM_709770.2		uncharacterized protein	1.15854	0.0161482	0.0365834
CAALFM_C208340CA	XM_705141.2		uncharacterized protein	1.15883	0.00378051	0.0116609
CAALFM_C505250CA	XM_716833.1		mitochondrial 37S ribosomal protein RSM7	1.16132	6.86688921862546e-09	1.52045925056557e-06
CAALFM_C302310WA	XM_716600.2	MEP1	ammonium permease	1.16821	0.00010815	0.000743667
CAALFM_C604510CA	XM_707319.2		uncharacterized protein	1.1703	4.62572877006041e-07	1.73944857334536e-05
CAALFM_C101250WA	XM_713042.2		uncharacterized protein	1.17072	2.2322029611485e-05	0.000235385
CAALFM_C405820WA	XM_019475390.1		uncharacterized protein	1.17118	2.10157027554623e-07	1.05590661155386e-05
CAALFM_C205470WA	XM_709843.2	COQ5	2-hexaprenyl-6-methoxy-1,4-benzoquinone methyltransferase	1.17213	2.39789882508394e-05	0.000247061
CAALFM_C113170CA	XM_717063.2	MSH6	mismatch repair ATPase	1.17215	1.54661397173121e-06	3.52595805123405e-05
CAALFM_C207380WA	XM_708060.2	SSC1	Hsp70 family ATPase	1.17266	5.87887259076243e-05	0.00047888
CAALFM_C302790WA	XM_714875.2		uncharacterized protein	1.173	0.00427673	0.0127917
CAALFM_C504930CA	XM_716797.2	MAL31	maltose permease	1.17367	0.000191808	0.00114568
CAALFM_CR03400WA	XM_708122.2		isoleucine--tRNA ligase	1.17583	2.07537809629676e-06	4.27885711646838e-05
CAALFM_C307330WA	XM_714762.1		uncharacterized protein	1.1773	2.38640698243462e-05	0.000246431
CAALFM_CR10310WA	XM_714275.1		uncharacterized protein	1.1792	0.0126683	0.030081
CAALFM_C701600WA	XM_716308.1		membrane insertase	1.18338	4.24130823764957e-07	1.66221304452025e-05
CAALFM_C601680CA	XM_711634.2		uncharacterized protein	1.18365	0.00502566	0.0144464
CAALFM_C405110CA	XM_019475387.1	HAP41	Hap41p	1.18631	3.05586897904821e-05	0.000291404
CAALFM_C103870CA	XM_706861.2		uncharacterized protein	1.18636	0.0061134	0.0168288
CAALFM_CR07790CA	XM_705954.1	YHB1	Yhb1p	1.18747	0.00010821	0.000743667
CAALFM_C703340CA	XM_706589.2	PRR2	Prr2p	1.18806	8.53129604718056e-06	0.000115404
CAALFM_C209850CA	XM_709447.1		uncharacterized protein	1.19065	0.000351304	0.00180917
CAALFM_C501130WA	XM_710627.2	CYC3	holocytochrome c synthase	1.19153	0.000820013	0.00351711
CAALFM_CR00780CA	XM_712875.1	GSY1	glycogen (starch) synthase	1.1916	5.76805484685237e-05	0.000472427
CAALFM_C701380WA	XM_707397.1		uncharacterized protein	1.19427	0.0046407	0.0136348
CAALFM_C104970WA	XM_705770.2		translation initiation factor 3 subunit	1.19582	1.44336569073984e-05	0.00017399
CAALFM_C103940WA	XM_706869.2		succinate dehydrogenase membrane anchor subunit	1.1985	7.76088914252198e-08	5.59064532326975e-06
CAALFM_C306390WA	XM_019475335.1		uncharacterized protein	1.19909	0.022995	0.0488928
CAALFM_C305030WA	XM_718091.1	PHB2	prohibitin subunit	1.19929	2.12503123478021e-06	4.33636919889108e-05
CAALFM_C106810WA	XM_713725.2	CAT1	catalase A	1.20002	5.52809711421244e-05	0.000456526
CAALFM_C302750WA	XM_714870.2		uncharacterized protein	1.20146	0.000339786	0.00176199
CAALFM_C210580WA	XM_712047.1	UBC15	Ubc15p	1.20352	4.72088155655644e-05	0.000408483
CAALFM_C303270WA	XM_714928.2		uncharacterized protein	1.20444	6.00627627264325e-05	0.000487928
CAALFM_C601400WA	XM_711658.2		uncharacterized protein	1.20956	3.6159836516049e-06	6.19483273723373e-05
CAALFM_C204230WA	XM_715828.1	BAT21	branched-chain-amino-acid transaminase	1.21061	3.56758994420258e-05	0.000329685
CAALFM_C304530CA	XM_718029.1	TEC1	Tec1p	1.21343	0.00486104	0.0141225
CAALFM_CR07740WA	XM_019475556.1		uncharacterized protein	1.21353	0.0221695	0.0475948
CAALFM_C600730WA	XM_706235.1		uncharacterized protein	1.21354	6.10939614540656e-05	0.000492957
CAALFM_C504620CA	XM_716762.2		membrane insertase	1.21461	2.05619463379948e-06	4.25397498805783e-05
CAALFM_C302810CA	XM_714877.2	FAA21	medium-chain fatty acid-CoA ligase	1.2147	4.37669572904745e-05	0.000384262
CAALFM_C703640CA	XM_707057.1		asparagine--tRNA ligase	1.21499	3.37128838792111e-06	5.9156001108043e-05
CAALFM_C208290CA	XM_704992.2	UCF1	Ucf1p	1.2162	0.000818468	0.00351301
CAALFM_CR00210WA	XM_713577.1	ALK2	Alk2p	1.21709	9.83981626154776e-06	0.000129873
CAALFM_C402230CA	XM_717546.1		uncharacterized protein	1.21736	0.00178153	0.00653886
CAALFM_C112850WA	XM_019475170.1	BLP1	Blp1p	1.21827	2.77041975927679e-07	1.28405734424155e-05
CAALFM_C602450WA	XM_713986.2		uncharacterized protein	1.21848	0.00316575	0.0101709
CAALFM_CR03350CA	XM_708127.1		uncharacterized protein	1.21893	4.26532198782838e-08	4.04799367701998e-06
CAALFM_C111510CA	XM_707942.2		uncharacterized protein	1.2192	0.00523396	0.0149018
CAALFM_C103300CA	XM_716431.2	MAS1	Mas1p	1.22261	1.71771285794329e-08	2.63338594298536e-06
CAALFM_C102180WA	XM_708676.2	GAL7	UDP-glucose:hexose-1-phosphate uridylyltransferase	1.22459	1.65687388528458e-06	3.71028050940694e-05
CAALFM_C307340WA	XM_714761.1	GCY1	glycerol 2-dehydrogenase (NADP(+))	1.22531	0.00223424	0.00775757
CAALFM_C407020CA	XM_710323.2		uncharacterized protein	1.22945	0.0103482	0.0255987
CAALFM_C202610CA	XM_717536.2	HGT20	Hgt20p	1.22952	7.00856077012531e-05	0.000540699
CAALFM_C302280CA	XM_716604.2	GFA1	glutamine--fructose-6-phosphate transaminase (isomerizing)	1.23008	0.000806855	0.00347314
CAALFM_C702140WA	XM_716246.2		uncharacterized protein	1.23091	0.000166858	0.00102956
CAALFM_C109760CA	XM_718434.1	SHY1	Shy1p	1.23131	1.93465941428968e-05	0.00021421
CAALFM_C301080WA	XM_019475282.1	MRPL33	mitochondrial 54S ribosomal protein YmL33	1.23148	0.000381952	0.0019268
CAALFM_C502220CA	XM_715446.1		polyphosphatase	1.23309	7.48455889648944e-07	2.27158262142692e-05
CAALFM_C207410WA	XM_708054.1		putative carboxylic ester hydrolase	1.2369	4.28984229169226e-06	6.98202637472499e-05
CAALFM_C202130CA	XM_717480.2		uncharacterized protein	1.24353	0.00297319	0.00971934
CAALFM_CR04870CA	XM_705999.2		uncharacterized protein	1.24485	0.00127632	0.00499417
CAALFM_C104030WA	XM_706879.2		aspartate--tRNA ligase	1.24759	8.9319967369992e-06	0.00012028
CAALFM_C501990WA	XM_709497.2		uncharacterized protein	1.24793	0.00582157	0.0162044
CAALFM_C703410CA	XM_706582.2		uncharacterized protein	1.25089	1.69940537378624e-05	0.000193538
CAALFM_C203870WA	XM_715868.1	GNA1	glucosamine 6-phosphate N-acetyltransferase	1.25622	1.73061187949425e-06	3.80270868594789e-05
CAALFM_C206930CA	XM_709744.2		uncharacterized protein	1.2607	0.00104686	0.0042674
CAALFM_C404050CA	XM_712015.1	RHD3	Rhd3p	1.2641	0.00249851	0.00846378
CAALFM_C110400CA	XM_718499.2	FGR41	Fgr41p	1.26572	0.00330607	0.0104658
CAALFM_C202980CA	XM_710253.2	DLD1	Dld1p	1.26674	1.13671738927298e-06	2.90445866259108e-05
CAALFM_C401860CA	XM_717586.1		uncharacterized protein	1.26917	1.84142735460888e-06	3.96039358029011e-05
CAALFM_C401770WA	XM_717595.2	POL30	proliferating cell nuclear antigen	1.27497	1.14646891102803e-05	0.000145536
CAALFM_C305760WA	XM_711505.2		phosphopantothenate--cysteine ligase	1.27882	2.81708974709152e-07	1.29564458445079e-05
CAALFM_CR08510WA	XM_711165.1	PGA13	Pga13p	1.27914	0.00075132	0.00330252
CAALFM_C114150CA	XM_709930.1	PAM16	import motor complex subunit	1.2806	2.18387299554722e-06	4.38167001354927e-05
CAALFM_CR10540CA	XM_714301.2	MCD1	kleisin alpha	1.28155	4.43558510109813e-07	1.67850400756112e-05
CAALFM_C302480CA	XM_714844.2	CCP1	cytochrome-c peroxidase	1.2826	2.73259425648874e-06	5.12168685252232e-05
CAALFM_C108470WA	XM_706787.1		uncharacterized protein	1.28313	1.30127900143761e-06	3.09973990023724e-05
CAALFM_C505510CA	XM_716870.2		uncharacterized protein	1.28741	5.12433028765914e-05	0.000430919
CAALFM_CR09970WA	XM_019475576.1	UBC4	E2 ubiquitin-conjugating protein	1.29027	6.20821381955024e-07	2.06216169039394e-05
CAALFM_C200600CA	XM_714421.2		uncharacterized protein	1.29105	5.08012956763132e-07	1.81253653235893e-05
CAALFM_CR08920WA	XM_711330.1		uncharacterized protein	1.29166	0.000295912	0.00158536
CAALFM_C702000CA	XM_716265.2		uncharacterized protein	1.29213	0.000331084	0.00173113
CAALFM_C209960WA	XM_709437.2		thiosulfate sulfurtransferase	1.29396	0.000126797	0.000834012
CAALFM_C109320CA	XM_718385.2		uncharacterized protein	1.295	0.00192894	0.00691849
CAALFM_C114210CA	XM_709937.1	IML2	Iml2p	1.29839	1.11113539172078e-06	2.85416642803101e-05
CAALFM_C207680WA	XM_710961.2		mitochondrial 54S ribosomal protein YmL7/YmL5	1.30028	1.78373870220799e-08	2.6662434251254e-06
CAALFM_C106700WA	XM_713736.2		uncharacterized protein	1.30077	0.000230959	0.00130892
CAALFM_C209630CA	XM_709470.2		uncharacterized protein	1.30319	8.51101419662333e-05	0.000621335
CAALFM_C102930CA	XM_716389.2	MST1	threonine--tRNA ligase	1.30706	1.81199819879506e-05	0.000204029
CAALFM_C405130CA	XM_705897.2	ALD6	Ald6p	1.3115	5.81969544986783e-05	0.000476005
CAALFM_C301640CA	XM_716663.2		uncharacterized protein	1.31155	0.00109104	0.00440468
CAALFM_C302700WA	XM_714867.2	SMC3	cohesin subunit	1.31221	0.000188191	0.00112745
CAALFM_C108410CA	XM_706781.2	SAM4	S-adenosylmethionine-homocysteine S-methyltransferase	1.31417	1.64944165215289e-06	3.70752317226395e-05
CAALFM_C104010CA	XM_704925.2		uncharacterized protein	1.31536	1.5126873350633e-06	3.49202995225617e-05
CAALFM_C202390WA	XM_717511.1		uncharacterized protein	1.3155	0.000728843	0.00321843
CAALFM_C206880CA	XM_709740.2	PRB1	Prb1p	1.31615	2.33401350448096e-05	0.000242312
CAALFM_C102360CA	XM_708694.2	PGA5	1,3-beta-glucanosyltransferase	1.32078	0.00445872	0.0131974
CAALFM_C306050CA	XM_711534.1		uncharacterized protein	1.3234	1.79223782512694e-07	9.63170299620201e-06
CAALFM_C210000CA	XM_019475271.1		uncharacterized protein	1.32591	0.00187289	0.00676207
CAALFM_CR08310CA	XM_711145.2		uncharacterized protein	1.3265	6.2684881538251e-06	9.2541458448692e-05
CAALFM_C405540WA	XM_711450.2	HOM3	aspartate kinase	1.33202	7.26034362256929e-07	2.23760796491452e-05
CAALFM_C107670WA	XM_711442.2	ZCF4	Zcf4p	1.33492	0.00599522	0.0165721
CAALFM_C603500CA	XM_712961.1	SAP4	Sap4p	1.33547	0.00355474	0.0110986
CAALFM_C702210WA	XM_716240.2		uncharacterized protein	1.33576	0.00853132	0.0219771
CAALFM_C703000CA	XM_711890.2		mitochondrial 54S ribosomal protein YmL49	1.33877	1.364132385875e-07	7.99622307367318e-06
CAALFM_C703350CA	XM_706588.2		aldo-keto reductase superfamily protein	1.34037	0.00810447	0.0211562
CAALFM_C400530CA	XM_707550.2		uncharacterized protein	1.34391	0.00247786	0.00842247
CAALFM_C303390CA	XM_714938.2	YAH1	adrenodoxin	1.34401	7.62684993037931e-07	2.29558878505714e-05
CAALFM_C105700WA	XM_019475108.1	AUT7	ubiquitin-like protein	1.34785	6.71820884010293e-05	0.000527629
CAALFM_C109440WA	XM_718400.1		inorganic diphosphatase	1.35011	4.99992975108709e-05	0.000422837
CAALFM_C703630CA	XM_019475495.1	TIM9	protein transporter	1.351	1.01703554799086e-05	0.000131906
CAALFM_C109240CA	XM_718376.2		uncharacterized protein	1.35231	5.03030902853272e-06	7.85279835028646e-05
CAALFM_C305360CA	XM_709586.1		uncharacterized protein	1.35322	1.57656078654046e-05	0.000183357
CAALFM_CR02020CA	XM_713174.2	OPT1	oligopeptide transporter	1.35547	1.16052105625648e-06	2.93159713153378e-05
CAALFM_C504530WA	XM_716754.1		mitochondrial 37S ribosomal protein RSM26	1.35654	4.31484603877523e-06	6.9914537847797e-05
CAALFM_C101330CA	XM_713052.1	DUT1	bifunctional dITP/dUTP diphosphatase	1.35696	4.29049208968141e-07	1.66465820497437e-05
CAALFM_CR08130WA	XM_711121.1		uncharacterized protein	1.35926	1.26610951863553e-06	3.05244710158137e-05
CAALFM_C207910CA	XM_019475255.1		uncharacterized protein	1.36049	1.75740896078973e-06	3.82092660965884e-05
CAALFM_C301420CA	XM_716687.1		uncharacterized protein	1.3636	2.80923391719409e-06	5.21627627046691e-05
CAALFM_C207270WA	XM_709780.2		uncharacterized protein	1.36645	1.96058787409614e-05	0.000215881
CAALFM_C103320CA	XM_716434.1	EHD3	Ehd3p	1.36692	3.06594614554557e-05	0.000291435
CAALFM_C110150WA	XM_718474.2	WOR1	Wor1p	1.37112	0.0274292	0.0560297
CAALFM_C301980CA	XM_716634.2	TOM6	Tom6p	1.37236	1.7596849407022e-07	9.56468750950766e-06
CAALFM_C205130WA	XM_709810.1		uncharacterized protein	1.37669	2.71215841070296e-06	5.11545587936688e-05
CAALFM_C104600CA	XM_707148.2		uncharacterized protein	1.38541	8.96916975657712e-08	6.16398459477869e-06
CAALFM_C403460CA	XM_706501.2		uncharacterized protein	1.38765	6.16819624629557e-06	9.15127676342462e-05
CAALFM_CR08690CA	XM_711189.1	ECI1	dodecenoyl-CoA isomerase	1.38855	0.000178509	0.00108466
CAALFM_C102130CA	XM_708671.2	GAL1	galactokinase	1.39395	8.18700245339587e-07	2.3421094578399e-05
CAALFM_C503810CA	XM_706073.2		uncharacterized protein	1.40104	1.16380042995252e-05	0.000146801
CAALFM_C201740CA	XM_717441.1		mitochondrial 54S ribosomal protein YmL31	1.40381	5.20513260598679e-07	1.83067575595265e-05
CAALFM_C700630CA	XM_019475475.1		uncharacterized protein	1.40538	4.63201056470638e-06	7.38584309648528e-05
CAALFM_C500710WA	XM_709108.2	IFF8	Iff8p	1.40684	9.65516758197138e-07	2.60037148525256e-05
CAALFM_CR00920WA	XM_712861.1	CCE1	cruciform cutting endonuclease	1.40706	0.0126619	0.0300776
CAALFM_C603090WA	XM_714061.2		uncharacterized protein	1.40885	0.013684	0.0320221
CAALFM_C702130WA	XM_716247.1		short-chain dehydrogenase/reductase	1.40963	0.0137104	0.0320715
CAALFM_CR08780WA	NA	NA	NA	1.4102	0.00681899	0.018465
CAALFM_CR05360CA	XM_705276.2		uncharacterized protein	1.41148	5.14560550326332e-07	1.82044824284091e-05
CAALFM_C106860WA	XM_713720.1		uncharacterized protein	1.41303	6.2764815936085e-07	2.07331952752404e-05
CAALFM_C701440WA	XM_716328.1		uncharacterized protein	1.41314	1.11283303435816e-05	0.000141868
CAALFM_C401170CA	XM_717649.2	BMT9	Bmt9p	1.41584	6.07980376573846e-07	2.05373710256216e-05
CAALFM_CR09020CA	XM_711340.1	CHS2	chitin synthase	1.41603	1.19396855940309e-05	0.000149973
CAALFM_C402140CA	XM_019475366.1	TIM10	protein transporter	1.41729	4.15443058625808e-09	1.12906093069259e-06
CAALFM_C402900CA	XM_715364.1	CRH11	transglycosylase	1.41802	9.37897028216818e-05	0.000669974
CAALFM_CR07760WA	XM_019475557.1		mitochondrial 37S ribosomal protein RSM19	1.42102	1.69063291006722e-06	3.75773017445795e-05
CAALFM_C505290CA	XM_716838.1	MRP2	mitochondrial 37S ribosomal protein MRP2	1.42214	2.08253757755048e-08	2.82988458549417e-06
CAALFM_CR01980CA	XM_713171.1	CRC1	carnitine:acyl carnitine antiporter	1.4233	2.9812895422007e-05	0.000285803
CAALFM_C301460CA	XM_716682.1	FOX3	Fox3p	1.42421	0.00115153	0.00460976
CAALFM_C304620CA	XM_718040.1		uncharacterized protein	1.4263	4.45982601002603e-09	1.15936085712807e-06
CAALFM_C101580WA	XM_713078.2		mitochondrial 54S ribosomal protein YmL23	1.42686	3.1949390806205e-09	1.06125226461278e-06
CAALFM_C500320WA	XM_019475404.1		putative mitochondrial 54S ribosomal protein	1.4269	7.12039789527277e-09	1.52045925056557e-06
CAALFM_CR05150WA	XM_019475544.1		mitochondrial 54S ribosomal protein YmL44	1.42981	1.15376523874936e-05	0.000146066
CAALFM_C101090CA	XM_713027.1		mitochondrial 37S ribosomal protein RSM27	1.43321	2.55884371806652e-07	1.22326131617116e-05
CAALFM_C300990CA	XM_713428.2		uncharacterized protein	1.43555	0.000130394	0.000851122
CAALFM_C102980WA	XM_716394.1	GOR1	glyoxylate reductase	1.43583	0.000140691	0.000902565
CAALFM_C406760WA	XM_710349.2	GUT2	glycerol-3-phosphate dehydrogenase	1.43668	6.51479965776541e-08	5.19359828717059e-06
CAALFM_C405070CA	XM_712083.2	ARG8	acetylornithine transaminase	1.43929	9.16016579970523e-05	0.000656698
CAALFM_C404770CA	XM_712115.2	MNN22	Mnn22p	1.4394	3.98382360501172e-05	0.000358724
CAALFM_C504260WA	XM_716727.2		uncharacterized protein	1.44093	0.00233865	0.00807322
CAALFM_C407000WA	XM_710325.2		uncharacterized protein	1.44364	0.0245228	0.0513922
CAALFM_C702940CA	XM_711896.2	IFM1	translation initiation factor 2	1.44689	9.50698516040899e-09	1.77632075856517e-06
CAALFM_C302330CA	XM_716597.2		uncharacterized protein	1.4484	9.35214207516913e-05	0.000669012
CAALFM_C602210WA	XM_707408.2		uncharacterized protein	1.44854	5.1227237369099e-06	7.9762409434855e-05
CAALFM_C603450CA	XM_712954.2	NAM2	leucine--tRNA ligase	1.45231	4.05660328630193e-09	1.12906093069259e-06
CAALFM_C107430WA	XM_708777.1	PHO100	Pho100p	1.4534	1.03421191407166e-05	0.000133843
CAALFM_C106640CA	XM_019475116.1		uncharacterized protein	1.45459	1.74828044160264e-06	3.81495210231467e-05
CAALFM_C704340CA	XM_019475499.1		uncharacterized protein	1.46877	0.0248206	0.051907
CAALFM_C302290WA	XM_716603.1		uncharacterized protein	1.46967	7.67398777973816e-05	0.000576417
CAALFM_C501230CA	XM_710616.2		glucose-6-phosphate 1-epimerase	1.46985	4.13316337724276e-06	6.78906149245452e-05
CAALFM_C307430WA	XM_019475344.1		acid phosphatase	1.47327	1.06532230850039e-06	2.78464489969843e-05
CAALFM_C303190CA	XM_714920.2		uncharacterized protein	1.47372	2.97810247445974e-07	1.3592423431141e-05
CAALFM_C604070CA	XM_705473.1		uncharacterized protein	1.47608	0.00554828	0.0155669
CAALFM_C702150CA	XM_716245.2	ECM42	glutamate N-acetyltransferase	1.47983	3.83139469310607e-05	0.000348145
CAALFM_CR01440CA	XM_019475511.1		uncharacterized protein	1.47994	8.57081510210137e-07	2.40038821787116e-05
CAALFM_CR04510WA	XM_712312.1	HXK2	hexokinase 2	1.48038	0.00662295	0.0179994
CAALFM_C703180CA	XM_019475493.1	HHO1	histone	1.48283	0.000211137	0.00122681
CAALFM_C207190CA	XM_709771.2		mitochondrial nucleoid protein	1.48404	6.68518469359376e-07	2.13747161941161e-05
CAALFM_CR04340WA	XM_712292.1	PIM1	ATP-dependent Lon protease	1.48468	1.75156986169594e-05	0.000198552
CAALFM_C100590WA	XM_713916.1	TUF1	translation elongation factor Tu	1.48659	2.26615113248327e-06	4.49913220248847e-05
CAALFM_C401900CA	XM_717581.1	MDH1-1	malate dehydrogenase	1.48811	1.29888577494517e-07	7.76603804839719e-06
CAALFM_C110290WA	XM_718488.2	GCA1	Gca1p	1.49488	5.67804701920907e-05	0.000466333
CAALFM_C501460WA	XM_706248.2	YBL053	Ybl053p	1.49521	8.50200035237269e-06	0.000115269
CAALFM_CR08840CA	XM_711321.1	NIT2	putative hydrolase	1.49648	7.42753323696271e-05	0.000562462
CAALFM_C406490CA	XM_710448.2	PRI2	DNA primase subunit	1.51154	4.92760257229897e-05	0.000420287
CAALFM_C301930WA	XM_716639.2	PXP2	Pxp2p	1.51603	0.000937649	0.00389833
CAALFM_C200700WA	XM_714412.2		m-AAA protease subunit	1.51609	3.24284799996235e-07	1.43863830844206e-05
CAALFM_C602890CA	XM_714034.2	HPD1	Hpd1p	1.5173	2.72129494118251e-05	0.000268492
CAALFM_C104690CA	XM_708493.2		uncharacterized protein	1.51736	0.000180588	0.00109396
CAALFM_CR07700WA	XM_705118.2		uncharacterized protein	1.5188	0.000227128	0.0012965
CAALFM_C302250CA	XM_716606.1		uncharacterized protein	1.52377	0.0444413	0.0825456
CAALFM_C401070WA	XM_717658.2	HGT17	Hgt17p	1.52738	0.00396261	0.0120941
CAALFM_C505060CA	XM_716813.1		uncharacterized protein	1.52749	0.0071413	0.0191987
CAALFM_C502040WA	XM_709492.2		protoheme IX farnesyltransferase	1.53378	4.58146677897602e-08	4.15039240477237e-06
CAALFM_C109960WA	XM_019475142.1	PET100	Pet100p	1.53601	1.6678479044735e-07	9.23339131559912e-06
CAALFM_C105690CA	XM_713409.1		uncharacterized protein	1.53774	0.000142722	0.000912067
CAALFM_C604420WA	XM_707307.2		uncharacterized protein	1.5398	4.97723729733504e-08	4.37630908834797e-06
CAALFM_C112330WA	XM_711207.1		uncharacterized protein	1.54007	0.00138157	0.00533092
CAALFM_C307890WA	XM_705847.2	TIM8	protein transporter	1.54687	1.59359937256243e-07	8.9047949986456e-06
CAALFM_CR02240CA	XM_708341.1	OPT2	Opt2p	1.54689	3.24830526241307e-07	1.43863830844206e-05
CAALFM_C701010WA	XM_715214.2		uncharacterized protein	1.5476	5.73581939084312e-05	0.000470432
CAALFM_CR10100CA	XM_714254.1	INO1	inositol-3-phosphate synthase	1.55223	0.000631347	0.00285323
CAALFM_C502000CA	XM_709496.2	ACH1	acetyl-CoA hydrolase	1.55256	6.93907045539596e-06	9.99727765128011e-05
CAALFM_CR05340CA	XM_705277.1	IFE2	Ife2p	1.55703	2.27508427208346e-07	1.12419246799893e-05
CAALFM_C111390WA	XM_708704.1		uncharacterized protein	1.5609	0.0112452	0.027403
CAALFM_C302660WA	XM_714863.2		uncharacterized protein	1.56091	0.0195869	0.0428191
CAALFM_C505220WA	XM_716830.2	CAG1	guanine nucleotide-binding protein subunit alpha	1.5642	7.68150415405528e-06	0.000106069
CAALFM_CR07130CA	XM_705082.1	ALK8	Alk8p	1.56489	0.00044768	0.00216735
CAALFM_C200850WA	XM_714395.1	MSF1	phenylalanine--tRNA ligase	1.56929	1.3280698118958e-08	2.20570261259028e-06
CAALFM_CR04680CA	XM_705164.1		uncharacterized protein	1.5731	1.14813715183338e-06	2.92115405566458e-05
CAALFM_C704320WA	XM_710088.1		uncharacterized protein	1.57725	3.24847088516591e-06	5.81515192287634e-05
CAALFM_CR08960CA	XM_711335.1	MPS1	serine/threonine/tyrosine protein kinase	1.57838	1.8644503843061e-06	3.98126744563079e-05
CAALFM_C202940WA	XM_710259.2	MET1	uroporphyrinogen-III C-methyltransferase	1.57881	3.4165727634661e-07	1.49107215713604e-05
CAALFM_CR03110WA	XM_708155.2		glutamate--tRNA ligase	1.58769	1.90877582522575e-06	4.03271048022076e-05
CAALFM_C101440CA	XM_019475065.1	POX18	Pox18p	1.58898	0.0029589	0.00968323
CAALFM_C403380CA	XM_706493.2	DAO2	Dao2p	1.58943	1.97030509191768e-06	4.13349268230731e-05
CAALFM_CR02470WA	NA	NA	NA	1.59142	4.25353062069907e-07	1.66221304452025e-05
CAALFM_C403940CA	XM_715820.2	PYC2	pyruvate carboxylase 2	1.59438	2.51689278043533e-06	4.85035762424858e-05
CAALFM_C107490CA	XM_706646.2		DNA-directed DNA polymerase alpha subunit	1.59512	3.94998486807175e-07	1.59574050852709e-05
CAALFM_C305600WA	XM_709608.1	ATO6	Ato6p	1.59701	7.19543294356428e-07	2.22909293106585e-05
CAALFM_C404380CA	XM_019475380.1		uncharacterized protein	1.59754	0.0387398	0.0737661
CAALFM_C201250WA	XM_714356.1		uncharacterized protein	1.59812	9.85130604957229e-05	0.000691791
CAALFM_CR08400CA	XM_711152.1		putative mitochondrial 37S ribosomal protein SWS2	1.60424	1.37911828742708e-08	2.22858060554771e-06
CAALFM_C106280CA	XM_705781.2	UME6	Ume6p	1.61741	4.74187877164488e-07	1.76935911031839e-05
CAALFM_C208360CA	XM_712564.2	OPT5	Opt5p	1.62184	4.23276333431342e-05	0.000374374
CAALFM_C109770WA	XM_718435.1		uncharacterized protein	1.62667	3.00445942754426e-06	5.52728089762681e-05
CAALFM_C304060CA	XM_705907.1	HEM13	coproporphyrinogen oxidase	1.62858	3.27653015324418e-06	5.83046838876397e-05
CAALFM_CR10790WA	XM_714334.1	MAL2	oligo-1,6-glucosidase IMA1	1.62877	4.47092843286314e-05	0.000390175
CAALFM_C202280WA	XM_717496.1		uncharacterized protein	1.63065	3.89489655257882e-08	3.9470485572659e-06
CAALFM_C104820CA	XM_708477.1		putative mitochondrial 54S ribosomal protein RTC6	1.6367	4.90785253922834e-07	1.78366848605061e-05
CAALFM_CR02220CA	XM_708344.2	OPT3	Opt3p	1.63749	8.25192971120211e-07	2.3494422734894e-05
CAALFM_C109290CA	XM_718381.2	ARG5,6	bifunctional acetylglutamate kinase/N-acetyl-gamma-glutamyl-phosphate reductase	1.63984	0.000147495	0.000938164
CAALFM_C502800CA	XM_715519.1		uncharacterized protein	1.64047	0.000563266	0.00259859
CAALFM_C206890CA	XM_709741.1		uncharacterized protein	1.64055	0.000362371	0.00184865
CAALFM_C305640WA	XM_709612.1		uncharacterized protein	1.64392	2.27188433142395e-05	0.000239148
CAALFM_C301060WA	XM_019475281.1		uncharacterized protein	1.65033	0.023526	0.0496862
CAALFM_C106880CA	XM_019475119.1	SPO22	Spo22p	1.65918	0.00032322	0.00169968
CAALFM_C200340CA	XM_714451.1	ARO8	bifunctional 2-aminoadipate transaminase/aromatic-amino-acid:2-oxoglutarate transaminase	1.66142	0.000842601	0.00359338
CAALFM_CR05970CA	XM_710799.2		bifunctional AAA family ATPase chaperone/translocase	1.66482	2.57339864446311e-08	3.27369159473297e-06
CAALFM_C113670WA	XM_717116.1	OSM2	fumarate reductase	1.66932	2.40077344337768e-05	0.000247061
CAALFM_C201090CA	XM_714372.2	ERG28	Erg28p	1.67989	3.743743201095e-05	0.00034331
CAALFM_C105970WA	XM_713379.2		uncharacterized protein	1.6886	0.00303832	0.00987232
CAALFM_C111490CA	XM_707944.2	BTA1	Bta1p	1.68884	8.211551312145e-06	0.000112607
CAALFM_C703150WA	XM_711870.2		uncharacterized protein	1.69085	3.60337363063726e-07	1.53791065728639e-05
CAALFM_C603280WA	XM_714083.1		uncharacterized protein	1.69679	7.73985991841105e-05	0.000578458
CAALFM_C601930WA	XM_708725.2	YHM1	Yhm1p	1.69833	9.02212503280537e-09	1.74010598616591e-06
CAALFM_C600840WA	XM_709201.1	GPX2	Gpx2p	1.70336	2.29126583395355e-05	0.000240074
CAALFM_C209490WA	XM_709483.2	PHO13	Pho13p	1.70722	9.35277499548438e-07	2.55343569397265e-05
CAALFM_CR01390WA	XM_713099.2	MGE1	Mge1p	1.71221	2.6456756523358e-08	3.29551973444078e-06
CAALFM_C100980WA	XM_019475063.1		uncharacterized protein	1.72305	6.05633103205031e-09	1.50878346835953e-06
CAALFM_CR10860CA	XM_714345.2	CTA26	Cta26p	1.72599	6.17417903421581e-07	2.06216169039394e-05
CAALFM_C601940WA	XM_019475460.1		uncharacterized protein	1.74283	8.05801831474979e-05	0.000595536
CAALFM_C703930CA	XM_710143.1	MAM33	Mam33p	1.74459	1.04123205663873e-06	2.75465772860307e-05
CAALFM_C701610WA	XM_019475484.1		uncharacterized protein	1.74505	3.51989951723296e-07	1.51406325277236e-05
CAALFM_C504940WA	XM_716798.2		uncharacterized protein	1.74847	1.17685472932661e-05	0.000148135
CAALFM_C104460CA	XM_707133.1		uncharacterized protein	1.75774	8.20034081287584e-05	0.000605307
CAALFM_CR05170CA	XM_706891.1	FDH1	formate dehydrogenase (NAD+)	1.75907	0.00402207	0.0122195
CAALFM_C403780CA	XM_704849.2		putative RNA methyltransferase	1.76039	3.62951752986454e-09	1.10749418162746e-06
CAALFM_C504980WA	XM_716803.2		uncharacterized protein	1.76631	2.50576680959143e-07	1.2082241737538e-05
CAALFM_C106790CA	XM_713727.1	MRPL19	mitochondrial 54S ribosomal protein YmL19	1.77321	7.62861763952473e-09	1.57281051264546e-06
CAALFM_C105790WA	XM_019475110.1		uncharacterized protein	1.77388	6.70743784083492e-08	5.19414499113894e-06
CAALFM_C401160WA	XM_019475359.1	CRD2	Crd2p	1.79648	9.2751415021043e-06	0.00012359
CAALFM_CR07300WA	XM_707252.2		uncharacterized protein	1.80242	0.000125307	0.000825119
CAALFM_C401800WA	XM_717591.1		uncharacterized protein	1.80535	5.4187046227715e-06	8.21963369360431e-05
CAALFM_C110550CA	XM_706125.2	GCA2	Gca2p	1.81424	9.30183760234597e-06	0.00012359
CAALFM_C111320CA	XM_019475155.1		uncharacterized protein	1.81651	3.14895996105941e-08	3.56980866119343e-06
CAALFM_C700480WA	XM_715270.1	FGR2	Fgr2p	1.83122	0.0186383	0.0411515
CAALFM_CR10010CA	XM_714246.1	MSS51	Mss51p	1.84829	2.03896091957008e-08	2.82988458549417e-06
CAALFM_C503910CA	XM_706065.1		uncharacterized protein	1.8508	5.90034113559815e-05	0.000479975
CAALFM_C303910WA	XM_707632.2	HTA1	Hta1p	1.86918	4.42899186376505e-08	4.13764724272675e-06
CAALFM_CR09940WA	XM_714237.1		uncharacterized protein	1.87122	7.64044435902944e-07	2.29558878505714e-05
CAALFM_C303900CA	XM_707633.1	HTB1	histone H2B	1.87245	1.2849482596844e-06	3.08250491001301e-05
CAALFM_C104310CA	XM_708577.1	GIG1	Gig1p	1.87614	3.11426800827726e-06	5.60849651249691e-05
CAALFM_C113410WA	XM_019475178.1	COX19	Cox19p	1.87813	4.60211122637919e-06	7.38584309648528e-05
CAALFM_C206630CA	XM_019475248.1		uncharacterized protein	1.89561	3.17969733318151e-07	1.43863830844206e-05
CAALFM_CR01330WA	XM_712819.2	CPA2	carbamoyl-phosphate synthase (glutamine-hydrolyzing)	1.90156	0.000784013	0.00339436
CAALFM_C406120WA	XM_705219.2	GDH3	glutamate dehydrogenase (NADP(+))	1.92414	1.96523409389187e-05	0.000215995
CAALFM_C209470CA	XM_705594.2	PMS1	ATP-binding mismatch repair protein	1.95549	5.01927675490984e-06	7.85279835028646e-05
CAALFM_C500470CA	XM_711688.1	KRE62	Kre62p	1.95617	2.0295278370087e-05	0.000219829
CAALFM_CR09050CA	XM_705112.2		uncharacterized protein	1.97499	4.31547117864238e-07	1.66465820497437e-05
CAALFM_C703380WA	XM_019475494.1		uncharacterized protein	1.98187	3.8605352221356e-06	6.48374721717662e-05
CAALFM_CR02900WA			uncharacterized protein	1.98401	2.92180081211529e-05	0.000283135
CAALFM_C107980CA	XM_712514.2		uncharacterized protein	1.98733	0.000418404	0.00207605
CAALFM_C305750CA	XM_711504.1		uncharacterized protein	2.00219	4.38360590962423e-07	1.6693999830346e-05
CAALFM_C210110WA	XM_709322.1	CYC1	cytochrome c isoform 1	2.01631	5.32664657344713e-08	4.4652255971345e-06
CAALFM_C110050WA	XM_718463.2		uncharacterized protein	2.023	0.000433976	0.00213559
CAALFM_C401140CA	XM_717652.1		uncharacterized protein	2.02912	3.25868790868311e-08	3.6080916677808e-06
CAALFM_C603550CA	XM_712967.2		uncharacterized protein	2.06508	3.18814386016232e-09	1.06125226461278e-06
CAALFM_C108610CA	XM_706804.2		uncharacterized protein	2.07219	1.76783016220141e-09	7.54989752843017e-07
CAALFM_C303690WA	XM_707658.2		uncharacterized protein	2.07894	2.88863240699623e-05	0.000280831
CAALFM_C201000WA	XM_714379.2	HGT7	Hgt7p	2.08111	3.41282784100755e-08	3.63735269798576e-06
CAALFM_C401550CA	XM_717609.2	CPA1	carbamoyl-phosphate synthase (glutamine-hydrolyzing)	2.0846	8.4398429409332e-05	0.000617648
CAALFM_CR03500WA	XM_019475529.1	CIT1	citrate (Si)-synthase	2.09421	3.45432069635185e-06	5.98648795463412e-05
CAALFM_CR06490CA	XM_707984.2	HSP60	chaperone ATPase	2.09648	4.96718451950171e-06	7.81547269528966e-05
CAALFM_C403950CA	XM_019475377.1		uncharacterized protein	2.11371	6.92300972978272e-06	9.99727765128011e-05
CAALFM_CR09300CA	XM_711366.1	SCO1	Cu-binding protein	2.12208	9.89846589073074e-08	6.5764691436369e-06
CAALFM_C114090WA	XM_019475186.1		uncharacterized protein	2.12433	2.77549730303821e-08	3.38667313772765e-06
CAALFM_C205950CA	XM_705831.2	TES15	Tes15p	2.14009	7.93757534992773e-07	2.32640995182441e-05
CAALFM_C205440WA	XM_709839.1	PEX6	AAA family ATPase peroxin 6	2.14609	0.000497392	0.00236587
CAALFM_C504380CA	XM_716741.2		uncharacterized protein	2.18041	2.4905719462347e-06	4.83478235926536e-05
CAALFM_CR09850CA	XM_714226.1	FGR46	Fgr46p	2.18854	0.0001301	0.000850543
CAALFM_CR01860WA		OPT9	Opt9p	2.1913	9.20234792992351e-06	0.000123365
CAALFM_C104170CA	XM_708562.1	HTA2	histone H2A	2.19881	1.40481597123163e-06	3.31991885059047e-05
CAALFM_CR01480WA	XM_713108.2	PRS	putative proline--tRNA ligase	2.20007	5.26086175602678e-08	4.4652255971345e-06
CAALFM_C401990WA	XM_019475365.1		uncharacterized protein	2.2146	4.02079316577428e-06	6.6593690687436e-05
CAALFM_C306880WA	XM_714815.1		uncharacterized protein	2.21746	2.93964771496086e-05	0.000284195
CAALFM_CR03010CA	XM_019475521.1	ERV1	flavin-linked sulfhydryl oxidase	2.23004	9.8388748631619e-07	2.63796559671951e-05
CAALFM_C113100WA	XM_019475175.1		uncharacterized protein	2.25314	0.002785	0.00920978
CAALFM_CR02340WA	XM_019475519.1		uncharacterized protein	2.26325	0.00227258	0.00786782
CAALFM_C104240CA	XM_708570.1	HHF1	histone	2.28918	1.79821148062893e-06	3.88141026811566e-05
CAALFM_C505180WA	XM_716826.1		uncharacterized protein	2.29688	0.000416876	0.00207236
CAALFM_C600720CA	XM_706236.2	COX15	Cox15p	2.32408	7.85862894825846e-07	2.32592919318143e-05
CAALFM_C102630CA	XM_716358.2	EXG2	glucan exo-1,3-beta-glucosidase	2.33068	1.55968108236469e-07	8.79748414288536e-06
CAALFM_CR01920WA	XM_713163.2		adenosylmethionine-8-amino-7-oxononanoate transaminase	2.33639	0.00415973	0.0125295
CAALFM_C603850CA	XM_713003.1	IHD1	Ihd1p	2.33824	2.6364698077307e-07	1.23151976409546e-05
CAALFM_C208055WA	NA	NA	NA	2.36575	1.07015626550602e-06	2.78464489969843e-05
CAALFM_C200680CA	XM_714414.1	SOD5	Sod5p	2.38938	7.89703338711876e-07	2.32592919318143e-05
CAALFM_C104180WA	XM_708563.1		uncharacterized protein	2.41063	8.76548089674945e-07	2.42633380933634e-05
CAALFM_C301780CA	XM_019475288.1		uncharacterized protein	2.44572	4.35943671189828e-05	0.000383874
CAALFM_C113630WA	XM_717111.1	CYB2	Cyb2p	2.50134	6.22353197730475e-06	9.21051923076859e-05
CAALFM_C700280WA	XM_715292.1	HGT12	Hgt12p	2.52145	0.00248195	0.00842868
CAALFM_C404790WA	XM_712113.2	FAV1	Fav1p	2.53689	3.39518420089883e-08	3.63735269798576e-06
CAALFM_C504250WA	XM_716726.2	MRV8	Mrv8p	2.55518	6.67264689207731e-06	9.75446351289248e-05
CAALFM_C600940CA	XM_709211.1		pheromone-regulated protein	2.57506	6.68614126598366e-08	5.19414499113894e-06
CAALFM_C404310WA	XM_706452.1	COX11	Cox11p	2.57732	1.10202401631533e-07	7.11660706146343e-06
CAALFM_C305660CA	XM_709614.1		uncharacterized protein	2.59003	6.3589949745404e-05	0.000507386
CAALFM_C402240CA	XM_717545.1		uncharacterized protein	2.59922	0.00130155	0.00507301
CAALFM_C503430WA	XM_706928.1		uncharacterized protein	2.6312	0.000258949	0.0014349
CAALFM_CR06800CA	XM_705991.1	HHF22	histone	2.63905	4.05068454746229e-08	4.00214781277429e-06
CAALFM_C604200CA			uncharacterized protein	2.69518	7.4606245696401e-08	5.46926944992925e-06
CAALFM_C300120WA	XM_712742.1		uncharacterized protein	2.70153	0.00760915	0.0201744
CAALFM_C301540WA	XM_716673.1		uncharacterized protein	2.70736	3.16440640647687e-08	3.56980866119343e-06
CAALFM_C601990WA	XM_708729.2	PLB1	Plb1p	2.72691	2.03101261612799e-08	2.82988458549417e-06
CAALFM_C200050CA	XM_705393.2		uncharacterized protein	2.74204	0.0213217	0.0461036
CAALFM_C402480CA	XM_715411.2	TIM13	protein translocase subunit	2.76605	1.11734074014407e-07	7.11660706146343e-06
CAALFM_C303570CA	XM_714957.1		uncharacterized protein	2.78096	3.98330775709667e-07	1.59840248856919e-05
CAALFM_C210150WA	XM_709318.2		uncharacterized protein	2.7872	8.07372566386853e-07	2.3421094578399e-05
CAALFM_C400640WA	XM_707540.2		uncharacterized protein	2.79135	0.00482219	0.0140506
CAALFM_C104270CA	XM_708573.2		uncharacterized protein	2.85621	4.09730832078245e-06	6.74870701100779e-05
CAALFM_CR04960CA	XM_706886.2	CRG1	Crg1p	2.86063	2.95869839095369e-05	0.000285046
CAALFM_C207840WA	XM_710944.2		uncharacterized protein	2.87873	2.0443529969181e-06	4.24416200297686e-05
CAALFM_C406910WA	XM_710336.1		uncharacterized protein	2.88873	1.63828423009384e-06	3.69634015537022e-05
CAALFM_CR03120WA	XM_708154.1		uncharacterized protein	2.93494	3.36036704012898e-07	1.47732606859788e-05
CAALFM_C109300CA	XM_718382.2		uncharacterized protein	2.96952	4.10627773493484e-05	0.000365893
CAALFM_C106840CA	XM_019475117.1		uncharacterized protein	2.98455	9.89935144551465e-08	6.5764691436369e-06
CAALFM_C504370CA	XM_716740.1	PGA37	Pga37p	2.98612	5.57357175871178e-06	8.41524887508528e-05
CAALFM_CR09170CA	XM_711354.1	SSU1	Ssu1p	3.00464	5.03927950317769e-10	2.58710786256954e-07
CAALFM_CR00620CA	XM_713534.2	ARG1	argininosuccinate synthase	3.02449	9.35431397072991e-05	0.000669012
CAALFM_CR01930CA	XM_713165.2	BIO2	biotin synthase	3.02493	6.78279976268172e-08	5.19414499113894e-06
CAALFM_CR06810WA	XM_705990.1	HHT2	histone	3.02551	1.54746278685272e-07	8.79748414288536e-06
CAALFM_C200760CA	XM_714404.1		uncharacterized protein	3.02553	6.7343278019293e-07	2.1417311663689e-05
CAALFM_C109150WA	XM_718366.2	AOX2	Aox2p	3.02877	3.87498756891928e-10	2.57428340828537e-07
CAALFM_C107040CA	XM_713698.1		uncharacterized protein	3.03595	1.35924038196621e-05	0.000165517
CAALFM_C406900WA	XM_710337.2	GST1	Gst1p	3.03668	3.37384117374856e-06	5.9156001108043e-05
CAALFM_C206840WA	XM_709735.2	SPR1	Spr1p	3.06365	0.000345809	0.0017846
CAALFM_CR02490WA	XM_705621.2	OPT4	Opt4p	3.07498	2.91665796341654e-08	3.42088800844956e-06
CAALFM_C106870CA	XM_019475118.1		uncharacterized protein	3.24393	2.17310879935033e-05	0.000231605
CAALFM_C603230WA	XM_714078.1	ARG3	ornithine carbamoyltransferase	3.25348	4.8200118344225e-07	1.77894140481556e-05
CAALFM_CR09180WA	XM_711355.1	CDG1	Cdg1p	3.25372	3.6303329803683e-10	2.57428340828537e-07
CAALFM_CR04275WA	NA	NA	NA	3.25572	3.70461341905825e-09	1.10749418162746e-06
CAALFM_C204000CA	XM_715854.2		uncharacterized protein	3.30251	0.00113952	0.00457923
CAALFM_C704080CA	XM_710123.1		uncharacterized protein	3.34095	0.00374011	0.0115626
CAALFM_C201180WA	XM_019475201.1	COX17	copper metallochaperone	3.35612	1.94632696958698e-07	1.00319732337591e-05
CAALFM_C500510WA	XM_711684.1		uncharacterized protein	3.42073	7.31052031908539e-06	0.000103209
CAALFM_C500530WA	XM_711682.1		uncharacterized protein	3.57699	1.79215979690117e-06	3.88141026811566e-05
CAALFM_C504230WA	XM_716724.2	MRV6	Mrv6p	3.65705	0.000118132	0.000792719
CAALFM_C203710WA	XM_715880.2		uncharacterized protein	3.70645	0.000112226	0.000765984
CAALFM_C104450CA	XM_019475097.1	FMA1	Fma1p	3.85639	2.34070130165241e-10	2.33250884709663e-07
CAALFM_C504190WA	XM_716720.2	MRV2	Mrv2p	3.91466	6.97904911683658e-06	0.000100067
CAALFM_C704070CA	XM_710126.1		uncharacterized protein	3.94587	0.000441608	0.00215868
CAALFM_C404080CA	XM_712012.1	PGA31	Pga31p	4.10319	8.85443354330028e-07	2.43966166614711e-05
CAALFM_C110060CA	XM_718464.1		uncharacterized protein	4.25937	3.34894604459948e-06	5.90659244857236e-05
CAALFM_C104260WA	XM_708572.1	HHT21	Hht21p	4.39588	1.32527958071447e-07	7.8453926862295e-06
CAALFM_C403570WA	XM_704869.2	HWP1	Hwp1p	4.64604	1.46578241132577e-06	3.41008289389758e-05
CAALFM_C109700WA	XM_718427.1		uncharacterized protein	4.95857	0.000129046	0.000845733
CAALFM_C702280WA	XM_716232.1		uncharacterized protein	5.11731	4.63389357336584e-06	7.38584309648528e-05
CAALFM_C403470CA	XM_706502.1	ECE1	Ece1p	5.1603	1.25151946565288e-07	7.71426276818408e-06
CAALFM_C304450CA	XM_718019.1		uncharacterized protein	5.26751	1.87674823718418e-06	3.98938614533906e-05
CAALFM_C602100WA	XM_705746.1		uncharacterized protein	5.66984	2.25570437310374e-10	2.33250884709663e-07
CAALFM_C300140WA	XM_712740.1		uncharacterized protein	6.71338	0.0014346	0.00550543
CAALFM_C106370CA	XM_713768.1	PBR1	Pbr1p	6.78991	6.35209480907451e-06	9.33149259544386e-05
CAALFM_C404070CA	XM_712013.1	PGA30	Pga30p	6.94124	2.23172093568036e-05	0.000235385
CAALFM_C702250WA	XM_716236.1		uncharacterized protein	7.17268	4.54320313089193e-06	7.34157068097375e-05
CAALFM_C300680CA	XM_712672.1		uncharacterized protein	8.17016	8.88319973764157e-05	0.000642233

## Sheet: cas5 All Quantified Genes
Locustag	Transcript	Gene	Description	log2FC	PValue	FDR
CAALFM_C401190WA	XM_717647.2	CAS5	Cas5p	-14.8146	1.05890204274125e-10	1.58279382838749e-07
CAALFM_C700400WA	XM_715278.1	LEU2	3-isopropylmalate dehydrogenase	-13.4579	5.79573053147324e-08	4.68279362806466e-06
CAALFM_C505320CA	XM_716841.1	HIS1	ATP phosphoribosyltransferase	-7.08823	7.73343854530704e-11	1.54127430207969e-07
CAALFM_C401010CA	XM_717662.2	DAG7	Dag7p	-4.11374	5.24876906219122e-11	1.54127430207969e-07
CAALFM_C105450WA	XM_710762.1		uncharacterized protein	-3.7222	0.00993185	0.024787
CAALFM_C400130WA	XM_708224.2	RBT5	Rbt5p	-3.59628	5.19238908694338e-10	2.58710786256954e-07
CAALFM_C500540CA	XM_711681.2	AGA1	Aga1p	-3.48864	0.0109877	0.0268913
CAALFM_CR03320CA	XM_708132.2		uncharacterized protein	-3.13864	0.0257002	0.0533547
CAALFM_C114130WA	XM_709927.1	FTR1	high-affinity iron permease	-3.0312	5.13161643589579e-10	2.58710786256954e-07
CAALFM_CR05090CA	XM_019475543.1	HGT9	Hgt9p	-2.84034	1.30950371792111e-05	0.000161767
CAALFM_C109820CA	XM_718440.1		uncharacterized protein	-2.83433	0.0593117	0.10495
CAALFM_C208050CA	XM_710927.1	SIT1	siderophore transporter	-2.72836	4.92387973590065e-06	7.78832723305556e-05
CAALFM_C703310WA	XM_706592.2		uncharacterized protein	-2.70639	0.00701292	0.0189301
CAALFM_C300920WA	XM_705558.2	ATO1	Ato1p	-2.67953	0.0012788	0.00499734
CAALFM_C600440CA	XM_706175.2	FET34	ferroxidase	-2.63145	5.52120254924554e-08	4.52209178656699e-06
CAALFM_C402680CA	XM_715388.2		uncharacterized protein	-2.46897	0.138395	0.207663
CAALFM_C400120WA	XM_708223.1	PGA7	Pga7p	-2.38748	5.3770905334284e-08	4.4652255971345e-06
CAALFM_C108570CA	XM_706798.1	PCL2	cyclin	-2.36787	3.46762173917358e-08	3.63735269798576e-06
CAALFM_C111480WA	XM_707945.2	PHO84	phosphate transporter	-2.32854	7.91092858079035e-10	3.63841861419581e-07
CAALFM_C102810WA	XM_716375.2	RAD16	DNA repair protein	-2.32442	1.42245265254561e-08	2.23811694988689e-06
CAALFM_C504480CA	XM_019475433.1		uncharacterized protein	-2.31955	1.88800646296447e-05	0.000210604
CAALFM_C501360WA	XM_710602.2	CFL4	ferric/cupric-chelate reductase	-2.27866	2.08353230111453e-06	4.28090708878479e-05
CAALFM_C105000WA	XM_705773.2	RHD1	Rhd1p	-2.22924	6.01525297166023e-05	0.000487995
CAALFM_C108770WA	XM_718329.2		uncharacterized protein	-2.22655	8.73766090586903e-08	6.14617347719893e-06
CAALFM_C306790WA	XM_714824.1	TRY6	Try6p	-2.10658	7.15694474932875e-05	0.000549895
CAALFM_C604130CA	XM_705333.2	ALS4	Als4p	-2.09265	1.5914364126834e-06	3.60424178463411e-05
CAALFM_C205860CA	XM_705826.2		uncharacterized protein	-2.08259	5.22159110232768e-08	4.4652255971345e-06
CAALFM_C703560WA	XM_707048.1		uncharacterized protein	-2.06638	6.51262888095653e-07	2.09349505802361e-05
CAALFM_C405780CA	XM_711479.2	CFL2	Cfl2p	-2.05922	3.67072965962457e-10	2.57428340828537e-07
CAALFM_C110170WA	XM_718476.1		uncharacterized protein	-2.03587	2.49877606788571e-06	4.83501039154973e-05
CAALFM_C301300CA	XM_716699.1	NCE103	carbonate dehydratase	-2.02152	0.000417726	0.00207441
CAALFM_C303460CA	XM_714946.1		uncharacterized protein	-1.98413	3.88480271872675e-06	6.48805459644335e-05
CAALFM_C109400CA	XM_718395.2	FTH1	Fth1p	-1.97976	6.50283467435416e-09	1.51997255273374e-06
CAALFM_C106190CA	XM_704917.2		uncharacterized protein	-1.97455	0.000828001	0.00354122
CAALFM_C501680CA	XM_709530.2	CCN1	Ccn1p	-1.96747	4.05839142002983e-07	1.60696174174559e-05
CAALFM_C105940WA	XM_713383.2	PHO87	SPX domain-containing inorganic phosphate transporter	-1.95641	3.68808960162784e-07	1.54203410686244e-05
CAALFM_C206460WA	XM_706738.2	RTA3	Rta3p	-1.9519	5.26421432639799e-11	1.54127430207969e-07
CAALFM_C300220WA	XM_712726.1	HGT19	Hgt19p	-1.91673	1.29075755263764e-07	7.76603804839719e-06
CAALFM_C400110CA	XM_708222.2	FRP1	Frp1p	-1.90444	6.91477500566354e-06	9.99727765128011e-05
CAALFM_C503060CA	XM_715547.2	TNA1	Tna1p	-1.86422	0.000182613	0.00110287
CAALFM_C203220CA	XM_715935.2	STP4	Stp4p	-1.86313	9.95086203397974e-09	1.80291527579287e-06
CAALFM_C102250WA	XM_708683.2	CWH8	Cwh8p	-1.84634	1.233482099188e-07	7.68228069900525e-06
CAALFM_C301310WA	XM_716698.1		putative ATPase	-1.80232	2.56658787890563e-06	4.91558255360347e-05
CAALFM_C405730WA	XM_711473.2		uncharacterized protein	-1.80228	0.000116206	0.000783132
CAALFM_C104020CA	XM_706878.1	CSH1	Csh1p	-1.79822	6.60968161416245e-09	1.51997255273374e-06
CAALFM_C207570WA	XM_708032.2	RNR22	Rnr22p	-1.77148	2.04867079848155e-08	2.82988458549417e-06
CAALFM_C503310CA	XM_706938.2	PCL1	Pcl1p	-1.77024	1.47089012261639e-05	0.000176242
CAALFM_C110740CA	XM_708856.2	ASR1	Asr1p	-1.74057	3.47660194485285e-07	1.50627558175907e-05
CAALFM_C600760WA	XM_706230.2		uncharacterized protein	-1.7343	2.02552045866228e-09	7.96149899537794e-07
CAALFM_C504880CA	XM_716790.1	PUT2	1-pyrroline-5-carboxylate dehydrogenase	-1.71741	0.000345936	0.0017846
CAALFM_C401360WA	XM_717629.2	PGA53	Pga53p	-1.67896	4.71277264061619e-08	4.20562203257376e-06
CAALFM_C300230CA	XM_712725.1		uncharacterized protein	-1.63708	2.02810941119882e-07	1.03641591192801e-05
CAALFM_C302140CA	XM_716616.2		uncharacterized protein	-1.6306	4.91216422256164e-06	7.78832723305556e-05
CAALFM_CR07160CA	XM_704961.2		uncharacterized protein	-1.61371	1.20020566908889e-08	2.05029419870928e-06
CAALFM_C306950WA	XM_714807.1		uncharacterized protein	-1.61222	0.000942092	0.00390351
CAALFM_C502600WA	XM_715489.2	PUT1	proline dehydrogenase	-1.58448	0.000102211	0.000708135
CAALFM_C404020CA	XM_712018.1		uncharacterized protein	-1.58369	0.00502673	0.0144464
CAALFM_C600480CA	XM_706171.2	FET31	Fet31p	-1.57706	0.0312272	0.0620497
CAALFM_C104590WA	XM_019475099.1		uncharacterized protein	-1.53467	4.08314127076821e-08	4.00214781277429e-06
CAALFM_C102800WA	XM_716374.2		uncharacterized protein	-1.51669	8.04207114651818e-07	2.3421094578399e-05
CAALFM_C208260WA	XM_710967.2		uncharacterized protein	-1.51106	0.00036176	0.00184711
CAALFM_C110580CA	XM_705622.1		uncharacterized protein	-1.50973	6.65292942939699e-05	0.000524774
CAALFM_C601450CA	XM_711653.2		uncharacterized protein	-1.50407	2.45813259447802e-06	4.80299829489676e-05
CAALFM_C107900WA	XM_712508.1	COI1	Coi1p	-1.48814	8.37016999205492e-08	5.95776742648766e-06
CAALFM_C205070WA	XM_709804.2	FRE9	Fre9p	-1.47225	7.0667362386832e-07	2.2121474330412e-05
CAALFM_CR00840CA	XM_712868.1		uncharacterized protein	-1.46699	0.275232	0.364316
CAALFM_C303450CA	XM_714944.1	BMT7	Bmt7p	-1.45101	1.20204367622895e-06	2.96984261990615e-05
CAALFM_C307070CA	XM_714796.1		uncharacterized protein	-1.44756	6.79039650735677e-06	9.90238554085028e-05
CAALFM_C403820CA	XM_705447.2	HRQ2	Hrq2p	-1.42737	3.95040667352201e-05	0.00035733
CAALFM_C208820CA	XM_709343.2	SPO11	Spo11p	-1.42658	0.00221515	0.00772511
CAALFM_C400970CA	XM_717669.2	MDN1	AAA family ATPase midasin	-1.42648	8.55974713596308e-09	1.70595760419744e-06
CAALFM_C204070CA	NA	NA	NA	-1.42102	0.00966451	0.024279
CAALFM_C112910WA	XM_019475171.1		uncharacterized protein	-1.40948	0.00414906	0.01251
CAALFM_CR00310CA	XM_713566.1		uncharacterized protein	-1.38174	1.44858212626483e-06	3.40987107595962e-05
CAALFM_C305400CA	XM_709591.1		uncharacterized protein	-1.3797	0.000121677	0.000808432
CAALFM_C100390WA	XM_713939.1	ENA2	Na(+)-exporting P-type ATPase	-1.36353	0.000179143	0.00108741
CAALFM_C404320WA	XM_706451.1	FRE10	Fre10p	-1.3613	4.45532008667306e-05	0.000389744
CAALFM_C200660CA	XM_714416.1	SOD4	Sod4p	-1.35187	0.0408402	0.0770781
CAALFM_C303210WA	XM_714922.1		uncharacterized protein	-1.34726	8.93777832666234e-08	6.16398459477869e-06
CAALFM_C208590WA	XM_709369.2	YWP1	Ywp1p	-1.33151	9.21613708801901e-07	2.52767356189292e-05
CAALFM_C304840CA	XM_718070.1		uncharacterized protein	-1.33147	1.71958375490318e-07	9.43246905556525e-06
CAALFM_C305580CA	XM_709606.1	GAP2	amino acid permease	-1.31253	0.015547	0.0355465
CAALFM_C209990CA	XM_709336.2	YOR1	ATP-binding cassette transporter	-1.29936	0.000654203	0.00293875
CAALFM_CR00290WA	XM_713568.1		uncharacterized protein	-1.28691	7.73264332615619e-05	0.000578458
CAALFM_CR00640WA	XM_713531.1	ACC1	acetyl-CoA carboxylase	-1.27872	1.55788503907059e-05	0.000181926
CAALFM_C204670WA	XM_705508.2		uncharacterized protein	-1.27303	0.00156044	0.00586048
CAALFM_C104940CA	XM_708467.1		uncharacterized protein	-1.27293	4.21416677332185e-06	6.90315154457297e-05
CAALFM_C501390CA	XM_710598.2	SNM1	Snm1p	-1.27151	2.01878635468141e-06	4.2203928722518e-05
CAALFM_CR08890CA	XM_711326.1	ASR2	Asr2p	-1.26669	3.02107337993238e-06	5.5407968523361e-05
CAALFM_C704240CA	XM_710105.1		uncharacterized protein	-1.25191	2.1305232300727e-09	7.96149899537794e-07
CAALFM_C406390WA	XM_710459.2	SOU1	Sou1p	-1.25085	1.83377567881734e-07	9.63170299620201e-06
CAALFM_C202570WA	XM_019475208.1		uncharacterized protein	-1.23606	0.000219153	0.00126357
CAALFM_CR02270CA	XM_708337.1		uncharacterized protein	-1.23292	1.22828647297001e-06	3.00000192665443e-05
CAALFM_C603250WA	XM_714080.2	BMT4	Bmt4p	-1.23226	0.000100166	0.000698823
CAALFM_C113360CA	XM_717079.2	RMP1	Rmp1p	-1.22933	0.000441983	0.00215868
CAALFM_C110620WA	XM_705625.1		pseudouridine synthase	-1.22263	2.72851530409168e-06	5.12168685252232e-05
CAALFM_C105960WA	XM_713380.2	PGA45	Pga45p	-1.21661	1.04986554525889e-06	2.76526259696163e-05
CAALFM_C206680WA	XM_705203.1	FRP3	putative ammonium permease	-1.21014	0.00247629	0.00842193
CAALFM_C304210WA	XM_717986.2		uncharacterized protein	-1.2001	0.00530084	0.0150492
CAALFM_C100280CA	XM_019475054.1	RFC52	Rfc52p	-1.19024	0.172551	0.248778
CAALFM_C113740WA	XM_717122.1	KAR9	Kar9p	-1.18742	7.35355138999558e-06	0.000103209
CAALFM_C111450CA	XM_708698.2	SAM2	methionine adenosyltransferase	-1.18616	1.85256036889652e-07	9.63170299620201e-06
CAALFM_C204100WA	XM_715842.2		uncharacterized protein	-1.18571	7.11341198050242e-06	0.000101506
CAALFM_C205180WA	XM_019475229.1	WH11	Wh11p	-1.18311	0.000355796	0.00182601
CAALFM_C703420CA	XM_706581.2	SNG3	Sng3p	-1.17807	4.03312355409469e-06	6.66133859942877e-05
CAALFM_C501530CA	XM_706260.2		uncharacterized protein	-1.1765	1.10212637608356e-07	7.11660706146343e-06
CAALFM_C300930WA	XM_713422.2	ATO2	Ato2p	-1.17475	0.000933678	0.00389022
CAALFM_C110800CA	XM_708849.2	ALP1	Alp1p	-1.17165	4.89557796573855e-07	1.78366848605061e-05
CAALFM_C210210CA	XM_709312.2	RAS1	Ras family GTPase	-1.1657	2.46490651044694e-08	3.27369159473297e-06
CAALFM_C401390WA	XM_019475361.1	HAP3	Hap3p	-1.16307	0.000278639	0.00151867
CAALFM_C108100WA	XM_712527.1	DRG1	GTP-binding protein	-1.16022	1.88159707808265e-06	3.98938614533906e-05
CAALFM_CR06310WA	XM_708417.2		uncharacterized protein	-1.15396	0.000174917	0.00106717
CAALFM_C604320CA	XM_707010.1		uncharacterized protein	-1.15307	0.000446384	0.00216629
CAALFM_C207110CA	XM_709763.1		uncharacterized protein	-1.14747	1.82360949984483e-07	9.63170299620201e-06
CAALFM_C200310WA	XM_714456.1		uncharacterized protein	-1.14709	0.276005	0.365084
CAALFM_C400800WA	XM_707522.2		Smc5-Smc6 complex subunit	-1.14686	5.93372939362829e-06	8.8473237018712e-05
CAALFM_C204940CA	XM_709792.2	ITR1	myo-inositol transporter	-1.14671	3.24801671766469e-05	0.000304865
CAALFM_C406720WA	XM_710354.1	NOP1	rRNA methyltransferase	-1.1429	0.000209988	0.00122326
CAALFM_C207290WA	XM_709782.2		deoxyhypusine monooxygenase	-1.14112	8.59145473531405e-07	2.40038821787116e-05
CAALFM_C600620WA	XM_019475442.1	FCA1	cytosine deaminase	-1.13936	7.05196534879549e-06	0.00010087
CAALFM_C206800CA	XM_709729.2		uncharacterized protein	-1.13921	1.54793906537753e-05	0.000181473
CAALFM_C200070CA	XM_705388.2	MPP10	rRNA-processing protein	-1.13849	0.000200883	0.00118631
CAALFM_CR10170CA	XM_714262.1		asparaginase	-1.13524	4.88903777576853e-05	0.000418191
CAALFM_C206600WA	XM_706750.2		uncharacterized protein	-1.13481	0.000127757	0.000839407
CAALFM_C208200WA	XM_710913.2		uncharacterized protein	-1.12934	3.77089504646062e-07	1.55490906777849e-05
CAALFM_C305390CA	XM_709590.2	GPI1	phosphatidylinositol N-acetylglucosaminyltransferase	-1.12834	5.04582065455287e-05	0.000425514
CAALFM_C113870WA	XM_717135.1	MET3	sulfate adenylyltransferase	-1.12669	2.18271238603773e-06	4.38167001354927e-05
CAALFM_CR07050CA	XM_707557.2	URA2	bifunctional carbamoylphosphate synthetase/aspartate transcarbamylase	-1.12537	1.97096674711158e-05	0.000216228
CAALFM_C101110CA	XM_713030.1	ZPR1	zinc finger-containing protein	-1.12054	7.68688353867606e-07	2.29799383388721e-05
CAALFM_C203520CA	XM_715898.2	ADAEC	Adaecp	-1.11917	6.04921084439196e-06	8.99707254692028e-05
CAALFM_C604190CA	XM_706995.2		uncharacterized protein	-1.10849	7.03141136012325e-07	2.2121474330412e-05
CAALFM_C300100WA	XM_712743.1		mRNA splicing protein	-1.10513	0.000282776	0.00153284
CAALFM_CR10180WA	XM_714263.1		uncharacterized protein	-1.10399	1.78659790978694e-05	0.000201929
CAALFM_CR10550WA	XM_714302.1	DRS1	putative ATP-dependent RNA helicase	-1.10186	0.000400347	0.00199806
CAALFM_C100160CA	XM_713957.1		uncharacterized protein	-1.10103	0.000315103	0.00167021
CAALFM_C503020WA	XM_715541.2	CCC2	Cu(2+)-transporting P-type ATPase	-1.0895	0.000264143	0.00145559
CAALFM_C406380WA	XM_710460.2	SOU2	Sou2p	-1.0851	0.000679241	0.003033
CAALFM_C103790CA	XM_708542.1		peptidylprolyl isomerase	-1.08394	0.00144801	0.00554622
CAALFM_CR05570CA	XM_705708.2	RNR3	Rnr3p	-1.07581	0.000463784	0.00222907
CAALFM_C111280WA	XM_708714.1		uncharacterized protein	-1.07471	4.53063318272733e-05	0.000394304
CAALFM_CR04750WA	XM_019475540.1		uncharacterized protein	-1.06849	0.0019551	0.006983
CAALFM_C404700WA	XM_712124.1	SSZ1	Ssz1p	-1.06753	1.68139557288178e-06	3.75114333218663e-05
CAALFM_CR04170WA	XM_712271.2		rRNA (cytosine-C5-)-methyltransferase	-1.06384	0.000335891	0.00174483
CAALFM_C405680WA	XM_711468.2	PHO4	phosphate-sensing transcription factor	-1.06014	4.16858065406421e-08	4.01999092429838e-06
CAALFM_C105760CA	XM_713403.2	PGA26	Pga26p	-1.04997	0.0107235	0.0263959
CAALFM_C203110WA	XM_710233.2		uncharacterized protein	-1.04721	0.00224167	0.00777432
CAALFM_C200690WA	XM_714413.2		uncharacterized protein	-1.0323	0.000185772	0.00111744
CAALFM_C305220WA	XM_718116.2	CDR1	ATP-binding cassette multidrug transporter	-1.0321	0.00250691	0.00848264
CAALFM_C109780CA	XM_718436.1		putative ferric-chelate reductase	-1.03106	2.24115984605796e-06	4.46663157319352e-05
CAALFM_CR10690WA	XM_714323.1	POP3	Pop3p	-1.02382	0.00298965	0.00974409
CAALFM_C402720CA	XM_715383.2		uncharacterized protein	-1.01756	1.18060282481538e-07	7.43034135744334e-06
CAALFM_C603610WA	XM_712974.2	FGR17	Fgr17p	-1.01578	3.4297752709697e-06	5.96122858869996e-05
CAALFM_C304830CA	XM_718068.2	FAS2	trifunctional fatty acid synthase subunit	-1.01518	1.57634932114358e-05	0.000183357
CAALFM_C303110WA	XM_714910.2		uncharacterized protein	-1.01386	3.76688975283941e-07	1.55490906777849e-05
CAALFM_C101870CA	XM_707868.2	CYS4	cystathionine beta-synthase	-1.0103	6.86297799464753e-08	5.19414499113894e-06
CAALFM_C114360CA	XM_709956.1	WSC4	Wsc4p	-1.00874	0.000103863	0.000717087
CAALFM_C204860WA	XM_705192.2	PZF1	Pzf1p	-1.00692	0.00138199	0.00533092
CAALFM_C201380WA	XM_717399.2	PLB4.5	Plb4.5p	-1.00173	0.000264107	0.00145559
CAALFM_C205090WA	XM_709806.2	MAK5	putative ATP-dependent RNA helicase	-0.999225	0.000751371	0.00330252
CAALFM_C109610WA	XM_718417.1		uncharacterized protein	-0.998743	2.62030327152871e-07	1.23151976409546e-05
CAALFM_C106320WA	XM_705187.2		uncharacterized protein	-0.998722	0.000217904	0.00125757
CAALFM_C203370WA	XM_715917.2	THI20	trifunctional hydroxymethylpyrimidine kinase/phosphomethylpyrimidine kinase/thiaminase	-0.995946	1.46400853819896e-06	3.41008289389758e-05
CAALFM_CR08500WA	XM_711163.1		uncharacterized protein	-0.993774	0.000607572	0.00276881
CAALFM_C400790CA	XM_707523.2	MLH1	mismatch repair ATPase	-0.993459	5.31505481963059e-05	0.000443218
CAALFM_C500450CA	XM_019475406.1	IFG3	Ifg3p	-0.99339	1.59576554761228e-05	0.000184905
CAALFM_C103430WA	XM_716448.2		triglyceride lipase	-0.989757	7.43173641494712e-07	2.26863072270531e-05
CAALFM_CR06760CA	XM_019475549.1	LSC2	succinate--CoA ligase (GDP-forming) subunit beta	-0.988425	9.58206687701871e-05	0.000680418
CAALFM_C405900CA	XM_711492.2		uncharacterized protein	-0.98788	1.29288039677129e-05	0.000160044
CAALFM_C202580WA	XM_717533.2		uncharacterized protein	-0.987581	0.000298869	0.00159833
CAALFM_C404030WA	XM_712017.1	JEN2	Jen2p	-0.985974	0.0114928	0.0278879
CAALFM_C100810WA	XM_713894.2		N-acetylglucosaminyldiphosphodolichol N-acetylglucosaminyltransferase catalytic subunit	-0.985461	0.0012126	0.0047824
CAALFM_C306030WA	XM_711532.1	NOG1	putative GTPase	-0.984933	0.00373519	0.0115594
CAALFM_C112440WA	XM_711196.2		putative 3'-5' exonuclease	-0.983319	0.00857613	0.0220545
CAALFM_C306550CA	XM_711012.1		TFIIH complex subunit	-0.982375	0.000348594	0.00179676
CAALFM_C105540CA	XM_710753.2		uncharacterized protein	-0.979006	3.34751196049639e-06	5.90659244857236e-05
CAALFM_C702840CA	XM_711907.1	ERG5	C-22 sterol desaturase	-0.975526	0.000432785	0.002135
CAALFM_C307660WA	XM_714728.1		uncharacterized protein	-0.967221	3.19510668582235e-06	5.73679966202157e-05
CAALFM_C300370CA	XM_712709.1	BUD21	Bud21p	-0.966378	0.00149272	0.00567386
CAALFM_CR05660WA	XM_706622.2	SDA1	Sda1p	-0.96507	0.00272278	0.00904921
CAALFM_C105630CA	XM_713417.2		uncharacterized protein	-0.963503	0.000439835	0.00215583
CAALFM_C303500WA	XM_714950.2	SKN2	Skn2p	-0.962841	3.82559853845125e-07	1.56666120968493e-05
CAALFM_C200170CA	XM_714468.2		tRNA threonylcarbamoyladenosine dehydratase	-0.962491	9.67347142199274e-05	0.000682853
CAALFM_C302610CA	XM_714857.2	GLX3	glutathione-independent methylglyoxalase	-0.961811	5.56306235919314e-07	1.92263293905294e-05
CAALFM_C301200WA	XM_705349.2	UTP20	Utp20p	-0.957669	0.00110347	0.00445184
CAALFM_CR02930WA	XM_710688.2		uncharacterized protein	-0.955244	4.98600125200846e-06	7.82448857893926e-05
CAALFM_C404200CA	XM_712001.2		uncharacterized protein	-0.955148	0.00796844	0.0209051
CAALFM_C113470WA	XM_717092.1	KNS1	serine/threonine protein kinase	-0.953908	9.90605718984206e-06	0.000130459
CAALFM_C402750WA	XM_715380.2	HIT1	Hit1p	-0.951145	0.0119709	0.0287676
CAALFM_C100310WA	XM_713946.1		uncharacterized protein	-0.946329	2.57787131355688e-07	1.22326131617116e-05
CAALFM_C209320CA	XM_709171.2	PES1	mRNA-binding ribosome synthesis protein	-0.946124	0.00122823	0.00483369
CAALFM_C107950CA	XM_712511.2		uncharacterized protein	-0.94466	0.00106165	0.00431222
CAALFM_C107890CA	XM_712506.2	ADE5,7	bifunctional aminoimidazole ribotide synthase/glycinamide ribotide synthase	-0.943845	1.61205993660081e-05	0.000185356
CAALFM_C500150CA	XM_705419.1		karyopherin alpha	-0.942067	1.73630953548047e-06	3.80270868594789e-05
CAALFM_C702530CA	XM_716207.1		uncharacterized protein	-0.940596	2.38015696459149e-06	4.6812363458199e-05
CAALFM_CR03370CA	XM_708125.2	KTI12	Kti12p	-0.940219	0.0028193	0.00929248
CAALFM_C702050CA	XM_716257.2	EXO70	GTP-Rho binding exocyst subunit	-0.937682	7.4838064453081e-06	0.000104791
CAALFM_C208100WA	XM_710923.2		uncharacterized protein	-0.93734	2.48351052070293e-05	0.000254262
CAALFM_CR02770CA	XM_710673.2		E1 ubiquitin-activating protein	-0.937066	4.29735023565612e-06	6.98202637472499e-05
CAALFM_C113370WA	XM_717080.2		uncharacterized protein	-0.935293	0.00542151	0.0153191
CAALFM_CR09490WA	XM_711385.1		uncharacterized protein	-0.934289	8.29785987013029e-07	2.35132247220422e-05
CAALFM_C701680CA	XM_716299.2		uncharacterized protein	-0.934044	0.127606	0.19508
CAALFM_CR01320CA	XM_712820.2		uncharacterized protein	-0.933479	4.76445587491655e-07	1.76935911031839e-05
CAALFM_C501580CA	XM_706264.2	CEF3	translation elongation factor EF-3	-0.928052	0.000443775	0.00216192
CAALFM_C106350WA	XM_713770.1		uncharacterized protein	-0.924535	0.000116567	0.000783974
CAALFM_C503640WA	XM_706336.2		uncharacterized protein	-0.91527	0.483397	0.569953
CAALFM_CR09950CA	XM_714238.1	SIK1	snoRNP complex protein	-0.914966	0.000154175	0.000970327
CAALFM_CR09900CA	XM_714233.1	DPB2	DNA polymerase epsilon noncatalytic subunit	-0.912552	7.62362741085608e-06	0.000105758
CAALFM_C114340CA	XM_709954.1	RIM101	alkaline-responsive transcriptional regulator	-0.910124	1.5501417111929e-06	3.52595805123405e-05
CAALFM_CR10650WA	XM_714316.1	LTV1	Ltv1p	-0.909886	0.00211496	0.00746921
CAALFM_CR02800CA	XM_710676.2		uncharacterized protein	-0.909315	3.15803964943971e-05	0.000298765
CAALFM_C205810WA	XM_705820.2		uncharacterized protein	-0.906845	2.6975131800381e-05	0.00026747
CAALFM_CR04740CA	XM_706010.2	ADE6	phosphoribosylformylglycinamidine synthase	-0.905659	3.47653874633952e-06	6.00757952727282e-05
CAALFM_C500620WA	XM_711673.1		uncharacterized protein	-0.904954	0.00182335	0.00665509
CAALFM_CR10640WA	XM_714314.1		uncharacterized protein	-0.903323	5.42319602795511e-05	0.000449727
CAALFM_C113330CA	XM_717077.1		spermine synthase	-0.903019	2.65587935000665e-05	0.000265087
CAALFM_CR06590CA	XM_706676.2	RGS2	GTPase-activating protein	-0.902731	6.86835327838986e-05	0.000534712
CAALFM_C406470WA	XM_710450.2		uncharacterized protein	-0.902418	1.08883108180916e-05	0.000139403
CAALFM_C403700WA	XM_704857.1		uncharacterized protein	-0.902085	1.39642451990221e-05	0.000169355
CAALFM_C305410WA	XM_709592.1		uncharacterized protein	-0.901813	5.48472377808854e-05	0.000454199
CAALFM_CR04300WA	XM_712288.1		tRNA (cytosine-5-)-methyltransferase	-0.897256	6.8075347895527e-06	9.90322396757557e-05
CAALFM_C108210CA	XM_712544.2	MLT1	Mlt1p	-0.896305	3.81496798726583e-06	6.44341627001762e-05
CAALFM_CR00900WA	XM_712862.1	TRM1	tRNA (guanine26-N2)-dimethyltransferase	-0.894728	0.00119363	0.00472629
CAALFM_C109520CA	XM_718409.1		uncharacterized protein	-0.893972	4.36778140966794e-07	1.6693999830346e-05
CAALFM_C100790WA	XM_713896.2		uncharacterized protein	-0.892636	0.00463673	0.0136348
CAALFM_C603950CA	XM_713014.2		uncharacterized protein	-0.891688	2.7925143419472e-05	0.000273322
CAALFM_CR02810WA	XM_710677.2	CIRT4B	Cirt4bp	-0.890304	2.6514435492072e-05	0.000265087
CAALFM_C501800CA	XM_709518.2	HIP1	Hip1p	-0.889691	1.2193916066947e-06	3.00000192665443e-05
CAALFM_CR04500CA	XM_712311.2		uncharacterized protein	-0.887523	1.48061650642351e-05	0.000176699
CAALFM_C107680WA	XM_711443.1	HAP2	Hap2p	-0.884732	6.20337337143704e-07	2.06216169039394e-05
CAALFM_C104990CA	XM_705772.2		uncharacterized protein	-0.882066	5.43026477500201e-06	8.21963369360431e-05
CAALFM_C302320WA	XM_716599.2	ILV2	acetolactate synthase catalytic subunit	-0.879333	2.62509775403671e-06	4.98268554647158e-05
CAALFM_CR09700WA	XM_706202.1		uncharacterized protein	-0.877742	1.80839742261945e-05	0.000204008
CAALFM_C103230CA	XM_716420.1	ARX1	putative hydrolase	-0.872847	0.00634315	0.0173812
CAALFM_C306760WA	XM_714827.2		uncharacterized protein	-0.87155	0.00452782	0.013382
CAALFM_C503670CA	XM_706339.1		uncharacterized protein	-0.871043	3.7789433867699e-06	6.40065226897939e-05
CAALFM_C114060WA	XM_709922.1		17-beta-hydroxysteroid dehydrogenase-like protein	-0.870833	3.62539287837318e-05	0.000333994
CAALFM_C104770CA	XM_708484.2	ERG3	C-5 sterol desaturase	-0.869099	0.000998112	0.00409308
CAALFM_C505340WA	XM_716844.2		uncharacterized protein	-0.86789	1.49655544040709e-05	0.000177474
CAALFM_C108360CA	XM_712560.1	OLE1	stearoyl-CoA 9-desaturase	-0.867678	3.06206004292359e-05	0.000291435
CAALFM_C504750CA	XM_716778.2	HAS1	ATP-dependent RNA helicase	-0.867168	0.0005628	0.00259844
CAALFM_CR02510WA	XM_705618.2		uncharacterized protein	-0.866775	2.61346089125492e-05	0.00026262
CAALFM_C111130WA	XM_708815.1	FGR16	U4/U6-U5 snRNP complex subunit	-0.86582	5.58892538992576e-05	0.000460536
CAALFM_C107330WA	XM_708789.2	RME1	Rme1p	-0.862908	0.013427	0.0315441
CAALFM_C305460WA	XM_709597.1		uncharacterized protein	-0.860001	0.00054454	0.00253567
CAALFM_C304320WA	XM_717998.2	VAM3	SNAP receptor	-0.859893	0.000179843	0.00109055
CAALFM_C202070WA	XM_717475.2	SPR3	septin	-0.859857	0.239701	0.325469
CAALFM_C102370CA	XM_708695.2		uncharacterized protein	-0.859512	0.000149824	0.000946932
CAALFM_C110630CA	XM_705626.2		uncharacterized protein	-0.858048	0.000148428	0.000943095
CAALFM_C203570CA	XM_715892.2		uncharacterized protein	-0.857077	0.00294262	0.0096405
CAALFM_C201300CA	XM_714352.2	MNN24	Mnn24p	-0.856414	0.00374393	0.0115684
CAALFM_C208450WA	XM_709384.2		uncharacterized protein	-0.856374	0.00305328	0.00991072
CAALFM_CR10670WA	XM_714320.2	CPR6	peptidylprolyl isomerase	-0.855814	2.29272804272508e-05	0.000240074
CAALFM_CR08720WA	XM_711193.1		uncharacterized protein	-0.853481	2.913965127315e-05	0.000282834
CAALFM_C111420WA	XM_708702.2	KRR1	ribosome biosynthesis protein	-0.853445	0.00321757	0.0102986
CAALFM_CR00750CA	XM_712878.1		[Histone H3]-lysine-36 demethylase	-0.852838	4.47666397092463e-05	0.000390175
CAALFM_C401300WA	XM_717635.2		Nem1-Spo7 phosphatase catalytic subunit	-0.851393	0.000965554	0.00398416
CAALFM_C700160CA	XM_715305.1		uncharacterized protein	-0.851104	0.0018663	0.00675386
CAALFM_C101910WA	XM_707864.2		uncharacterized protein	-0.850145	5.69888747273172e-06	8.53976145349949e-05
CAALFM_C400940WA	XM_717673.2		Elongator subunit	-0.849731	0.00244193	0.00834779
CAALFM_C504030WA	XM_705576.2		uncharacterized protein	-0.847875	0.00237537	0.00816226
CAALFM_CR07480WA	XM_707232.2		uncharacterized protein	-0.845292	5.84869964127905e-05	0.000477072
CAALFM_C302020WA	XM_716630.2		RNA-binding ribosome biosynthesis protein	-0.84489	0.00415907	0.0125295
CAALFM_CR06970CA	XM_707565.1		U5 snRNP complex subunit	-0.84093	3.04285505374458e-06	5.56367901111279e-05
CAALFM_C603750CA	XM_712992.2	SBA1	Hsp90 cochaperone	-0.838672	0.000138649	0.00089318
CAALFM_C206570CA	XM_706748.1		uncharacterized protein	-0.837885	9.60083318167242e-07	2.60037148525256e-05
CAALFM_C205050CA	XM_709802.1		glucose N-acetyltransferase	-0.837807	6.95965335518327e-06	0.000100028
CAALFM_CR09920WA	XM_714235.1		uncharacterized protein	-0.837759	0.00671485	0.0182078
CAALFM_C306010WA	XM_019475331.1	CAM1	translation elongation factor EF1B gamma	-0.837541	1.8540156039481e-06	3.97317537491244e-05
CAALFM_C703730CA	XM_705440.2		uncharacterized protein	-0.83722	2.67706458629851e-06	5.06524340553126e-05
CAALFM_C210650WA	XM_019475275.1		uncharacterized protein	-0.835356	0.00236266	0.00813262
CAALFM_C603710WA	XM_712985.2	ALS9	flocculin	-0.832345	0.00044503	0.00216192
CAALFM_C306220CA	XM_710983.1	OAC1	Oac1p	-0.831813	0.179601	0.256714
CAALFM_C205160CA	XM_709813.2		uncharacterized protein	-0.829469	0.0091333	0.0232374
CAALFM_C110340WA	XM_718494.1		uncharacterized protein	-0.826715	2.19006854674149e-07	1.09120165341395e-05
CAALFM_C701200CA	XM_707381.1	DBP7	putative ATP-dependent RNA helicase	-0.825421	0.00240118	0.00822731
CAALFM_CR07030CA	XM_707559.2		rRNA-processing protein	-0.825359	0.00238164	0.0081768
CAALFM_C701450CA	XM_716327.1	PRT1	translation initiation factor eIF3 subunit b	-0.825158	0.000909454	0.00381053
CAALFM_C406530CA	XM_710445.2	XUT1	Xut1p	-0.824705	0.000537143	0.00250709
CAALFM_C209420WA	XM_705589.2		uncharacterized protein	-0.823688	3.9668809482314e-05	0.000357841
CAALFM_C503700CA	XM_706342.2		diphthine synthase	-0.823492	0.165638	0.240669
CAALFM_CR02170WA	XM_713190.2	MET2	homoserine O-acetyltransferase	-0.822769	2.98279327679969e-05	0.000285803
CAALFM_C307080WA	XM_714795.1	RRD1	peptidylprolyl isomerase	-0.820229	0.000762733	0.00333462
CAALFM_C103200CA	XM_716417.2	ARO80	Aro80p	-0.819067	2.74881870568493e-05	0.000269872
CAALFM_C113390WA	XM_717082.2		uncharacterized protein	-0.819053	0.00116545	0.0046505
CAALFM_C201750CA	XM_717442.1		uncharacterized protein	-0.818583	0.0015344	0.00578082
CAALFM_C210030CA	XM_709331.2	MP65	putative family 17 glucosidase	-0.815954	7.43688947399633e-07	2.26863072270531e-05
CAALFM_C108940CA	XM_718345.2	MSN4	stress-responsive transcriptional activator	-0.815159	0.000101496	0.000705934
CAALFM_CR06990WA	XM_707563.2		uncharacterized protein	-0.814663	0.0574351	0.102282
CAALFM_C111380WA	XM_708705.2	NEP1	18S rRNA pseudouridine methyltransferase	-0.814662	0.0013809	0.00533092
CAALFM_C110930CA	XM_708836.2	UBA4	Uba4p	-0.812737	3.99373219579828e-06	6.63292355518831e-05
CAALFM_CR08110WA	XM_711118.2		uncharacterized protein	-0.810621	0.000158671	0.000989255
CAALFM_C100900WA	XM_713883.1	RRS1	Rrs1p	-0.808476	0.00514781	0.0147056
CAALFM_C405330CA	XM_706347.2		uncharacterized protein	-0.807612	0.00497143	0.0143318
CAALFM_C601090CA	XM_019475449.1		uncharacterized protein	-0.806362	0.00148618	0.0056526
CAALFM_C503480CA	XM_706317.1		uncharacterized protein	-0.805481	5.09292753698445e-07	1.81253653235893e-05
CAALFM_C114180WA	XM_709933.1		uncharacterized protein	-0.805266	0.000121721	0.000808432
CAALFM_C400240CA	XM_708238.1	PRO3	pyrroline-5-carboxylate reductase	-0.804115	5.34683582192341e-05	0.000445247
CAALFM_C203010CA	XM_710249.2	RNR21	ribonucleotide-diphosphate reductase subunit	-0.804093	0.000332665	0.00173409
CAALFM_C400760WA	XM_707527.2	ZCF21	Zcf21p	-0.804023	0.000294543	0.00158228
CAALFM_C306270CA	XM_710977.1		uncharacterized protein	-0.803414	4.96709218706841e-05	0.00042185
CAALFM_C205750WA	XM_707722.2		uncharacterized protein	-0.802857	0.0200278	0.0436235
CAALFM_C209110CA	XM_709150.1		uncharacterized protein	-0.802607	0.13131	0.199547
CAALFM_C113820CA	XM_717130.1		uncharacterized protein	-0.802525	0.0384273	0.0732876
CAALFM_C604380WA	XM_707553.2	ALS2	Als2p	-0.802172	0.0205267	0.0446288
CAALFM_C108240CA	XM_712547.2		uncharacterized protein	-0.80189	1.21262872426525e-05	0.000151133
CAALFM_C306630WA	XM_711020.2		uncharacterized protein	-0.79969	0.000618779	0.00280917
CAALFM_C403170WA	XM_715333.2		Smc5-Smc6 complex subunit	-0.799651	0.000120012	0.00080084
CAALFM_C703300CA	XM_706593.2	LIP8	Lip8p	-0.799082	0.0244669	0.0512929
CAALFM_C111370CA	XM_708707.2		uncharacterized protein	-0.797966	2.21752672785337e-05	0.000234665
CAALFM_CR10750CA	XM_714330.1		uncharacterized protein	-0.797825	0.00305754	0.009913
CAALFM_C101270WA	XM_713045.2	CTA9	Cta9p	-0.79748	0.00378182	0.0116609
CAALFM_C403740WA	XM_704853.1		exosome non-catalytic core subunit	-0.795433	0.00013404	0.000869171
CAALFM_C703770CA	XM_705437.1	YAF9	Yaf9p	-0.794347	9.81364498084361e-05	0.000690303
CAALFM_C405010WA	XM_712091.2		uncharacterized protein	-0.792767	0.00424876	0.0127399
CAALFM_C601630WA	XM_711638.2	TIF3	Tif3p	-0.79103	0.000475192	0.00227522
CAALFM_C205970CA	XM_705833.1	TES1	Tes1p	-0.789477	3.81360676395755e-05	0.000347225
CAALFM_C407030WA	XM_710322.2	MET16	phosphoadenylyl-sulfate reductase (thioredoxin)	-0.788193	1.61148977327306e-05	0.000185356
CAALFM_C113730CA	XM_717121.1	DIM1	putative dimethyladenosine transferase	-0.788033	0.0241505	0.0507899
CAALFM_C503630CA	XM_706335.2		uncharacterized protein	-0.786893	0.0155557	0.0355465
CAALFM_CR06240CA	XM_708408.2	ZCF19	Zcf19p	-0.786749	0.00157514	0.00589506
CAALFM_C206120CA	XM_709184.1		putative polyadenylation protein	-0.786626	0.000479267	0.00228877
CAALFM_C113930WA	XM_717140.1	SSK1	mitogen-activated protein kinase kinase kinase	-0.786245	1.46364917651569e-05	0.000175726
CAALFM_C101350CA	XM_713054.1	TIF	translation initiation factor eIF4A	-0.782395	2.27251701814939e-06	4.49913220248847e-05
CAALFM_C504960WA	XM_716800.2		uncharacterized protein	-0.78186	0.000137402	0.000889095
CAALFM_C210230WA	XM_709310.2		uncharacterized protein	-0.781499	0.000196859	0.00116884
CAALFM_C307600WA	XM_714736.1		uncharacterized protein	-0.780351	0.000661548	0.00296952
CAALFM_C303650WA	XM_707663.1	HBR3	rRNA-binding endoribonuclease	-0.780128	0.0173262	0.0387846
CAALFM_C501600CA	XM_706266.2	SPB4	putative ATP-dependent RNA helicase	-0.779754	0.0147876	0.0341354
CAALFM_C108850CA	XM_718337.2	AFG1	Afg1p	-0.779406	3.2082921306884e-05	0.000302085
CAALFM_C107220WA	XM_708796.1		uncharacterized protein	-0.778505	0.00848258	0.0218892
CAALFM_C700770WA	XM_715242.1		uncharacterized protein	-0.777861	0.0128603	0.0304159
CAALFM_C301150CA	XM_704908.2		uncharacterized protein	-0.777419	0.00183698	0.00668492
CAALFM_C503550WA	XM_706325.2		nucleoporin	-0.777291	2.02907032878818e-06	4.22711201945106e-05
CAALFM_C103150CA	XM_019475080.1		uncharacterized protein	-0.773729	5.84532749643348e-05	0.000477072
CAALFM_C305450CA	XM_709596.1		uncharacterized protein	-0.772779	0.00114698	0.00459946
CAALFM_C307800CA	XM_705839.1		uncharacterized protein	-0.771533	0.00442929	0.0131233
CAALFM_C700360WA	XM_715282.1	DFI1	Dfi1p	-0.771005	3.49240945284483e-06	6.01761271428221e-05
CAALFM_C602430WA	XM_713982.2		uncharacterized protein	-0.77062	0.00715324	0.0192135
CAALFM_C406980WA	XM_710327.2	PRA1	Pra1p	-0.769933	0.00731286	0.0195369
CAALFM_C204570WA	XM_707825.2		uncharacterized protein	-0.769691	0.00820782	0.0213368
CAALFM_C401400WA	XM_717624.1	UEC1	Uec1p	-0.769443	0.0210733	0.0456842
CAALFM_C111550WA	XM_707938.2	GAR1	H/ACA snoRNP pseudouridylase subunit	-0.768914	0.000113178	0.000768969
CAALFM_C306160CA	XM_711546.2		uncharacterized protein	-0.768773	0.58753	0.667714
CAALFM_C110880WA	XM_708842.2		snoRNA-binding rRNA-processing protein	-0.768514	0.0165005	0.037243
CAALFM_C702200WA	XM_716241.2	WHI3	mRNA-binding protein	-0.766999	0.000311032	0.00165597
CAALFM_C201010WA	XM_714378.2	HGT8	Hgt8p	-0.766149	2.69466898073277e-05	0.00026747
CAALFM_CR00300WA	XM_713567.1	CDA2	chitin deacetylase	-0.76613	0.000936688	0.00389733
CAALFM_C100910WA	XM_019475059.1		uncharacterized protein	-0.76571	4.64471818745353e-06	7.38584309648528e-05
CAALFM_C502070CA	XM_709486.2		RNA-binding ATPase activator	-0.763423	9.94799393494163e-05	0.000696306
CAALFM_C109000WA	XM_718349.2		uncharacterized protein	-0.762458	9.93273253038137e-06	0.000130523
CAALFM_C108090CA	XM_712526.2	FUN12	translation initiation factor eIF5B	-0.762292	5.03485708797523e-05	0.000425189
CAALFM_CR02720CA	XM_710669.2	RPC31	DNA-directed RNA polymerase III subunit	-0.76151	3.71894890193447e-05	0.000341773
CAALFM_C103370WA	XM_716442.2		polyadenylate-binding protein	-0.761351	0.000142782	0.000912067
CAALFM_C406990WA	XM_710326.2		uncharacterized protein	-0.76119	7.48911660853532e-05	0.000566086
CAALFM_C202430WA	XM_717515.2	UTP21	rRNA-processing protein	-0.760905	0.0253237	0.0527747
CAALFM_CR04240CA	XM_712282.2		ribosome biosynthesis protein	-0.759807	0.00378904	0.0116703
CAALFM_C302980CA	XM_714896.1		uncharacterized protein	-0.759588	0.517992	0.602895
CAALFM_C206940CA	XM_709745.1	ARE2	sterol acyltransferase	-0.759516	2.1284519813721e-05	0.00022725
CAALFM_C403140CA	XM_715336.1		Elongator subunit	-0.759214	0.000549109	0.00254703
CAALFM_C207160WA	XM_709767.2	SMF12	divalent metal ion transporter	-0.756939	0.0236942	0.0499887
CAALFM_C403960WA	XM_019475378.1		uncharacterized protein	-0.756592	1.8323943179586e-05	0.000204947
CAALFM_C600950CA	XM_709212.2	TOP1	DNA topoisomerase 1	-0.755991	0.0048527	0.0141105
CAALFM_C204740CA	XM_705528.2		uncharacterized protein	-0.753878	0.0656748	0.113883
CAALFM_C700570WA	XM_715261.1	RPA135	DNA-directed RNA polymerase I core subunit	-0.752681	0.0068355	0.0185013
CAALFM_CR07910CA	XM_709141.2		DNA-dependent ATPase	-0.751884	4.98340407579749e-07	1.79492608248152e-05
CAALFM_C208530CA	XM_709375.2		putative asparagine synthase	-0.750699	0.0131335	0.0309397
CAALFM_C105200CA	XM_710788.2		uncharacterized protein	-0.750385	0.000435924	0.00214341
CAALFM_C701250WA	XM_019475482.1	ASC1	guanine nucleotide-binding protein subunit beta	-0.750361	0.000311772	0.00165844
CAALFM_C114020WA	XM_709917.1		uncharacterized protein	-0.749935	0.0185136	0.0409519
CAALFM_C403190WA	XM_715331.2		uncharacterized protein	-0.749561	0.000870335	0.00368536
CAALFM_C701420WA	XM_716330.1	GIR2	Gir2p	-0.747584	1.9071023651677e-05	0.00021155
CAALFM_C209430WA	XM_705590.2	RPL3	ribosomal 60S subunit protein L3	-0.747398	4.27880155106587e-05	0.000377405
CAALFM_C304860WA	XM_718071.1	SFP1	zinc-coordinating transcription factor	-0.746684	6.92650321687489e-07	2.1911937954336e-05
CAALFM_C700880CA	XM_715228.2		uncharacterized protein	-0.745732	8.38531672510865e-06	0.000114205
CAALFM_C400750CA	XM_707528.2		uncharacterized protein	-0.744662	0.00333749	0.0105526
CAALFM_C400160CA	XM_708229.2	CAR2	ornithine-oxo-acid transaminase	-0.744495	0.000445112	0.00216192
CAALFM_C501830CA	XM_709514.1	HAL9	Hal9p	-0.743117	5.32892995718869e-06	8.12797760562019e-05
CAALFM_C404370CA	XM_706445.1	VAC7	Vac7p	-0.742114	2.66018549677247e-05	0.000265087
CAALFM_C111410CA	XM_019475157.1		uncharacterized protein	-0.74012	0.114375	0.178178
CAALFM_CR01410CA	XM_713102.1		uncharacterized protein	-0.73828	0.00420075	0.0126302
CAALFM_CR10160WA	XM_714261.1	FAA4	long-chain fatty acid-CoA ligase	-0.738023	0.000585248	0.00268344
CAALFM_C503010WA	XM_715539.2		U4/U6-U5 snRNP complex subunit	-0.73801	0.000101302	0.000705929
CAALFM_CR09800CA	XM_714221.1		uncharacterized protein	-0.736944	0.0163436	0.0369584
CAALFM_C306470WA	XM_711004.1	AAF1	Aaf1p	-0.736759	0.00101222	0.00414526
CAALFM_CR10700WA	XM_714324.1	RFC4	replication factor C subunit 4	-0.736655	8.56634731204775e-07	2.40038821787116e-05
CAALFM_C109910CA	XM_718449.2		uncharacterized protein	-0.736601	3.17786042179061e-05	0.000299691
CAALFM_C300890CA	XM_705555.2		uncharacterized protein	-0.735559	3.72125777424138e-05	0.000341773
CAALFM_C701270CA	XM_707386.1		uncharacterized protein	-0.735552	0.000504869	0.00239572
CAALFM_C109530WA	XM_718410.2	RAM2	bifunctional protein farnesyltransferase/protein geranylgeranyltransferase	-0.734584	1.45564695698896e-06	3.41008289389758e-05
CAALFM_C405650WA	XM_711465.2		uncharacterized protein	-0.733965	0.000234859	0.00132724
CAALFM_CR00280CA	XM_713570.1		uncharacterized protein	-0.733162	1.49898924661931e-05	0.000177474
CAALFM_C104000CA	XM_706876.2	KTR4	putative mannosyltransferase	-0.732827	3.0804245452863e-06	5.59813323898686e-05
CAALFM_CR10060WA	XM_714250.1		U2 snRNP complex subunit	-0.732273	2.73132398731416e-05	0.000269038
CAALFM_C210590WA	XM_712048.1	GAL4	galactose-responsive transcription factor	-0.731836	0.000152673	0.000961888
CAALFM_C503530CA	XM_706323.1		ubiquinone-binding protein	-0.729772	0.0108811	0.0266851
CAALFM_CR00050WA	XM_713602.1	INO2	Ino2p	-0.728917	0.000531507	0.00248466
CAALFM_C207770CA	XM_019475254.1		uncharacterized protein	-0.728631	0.01491	0.0343401
CAALFM_C504010CA	XM_705858.2		uncharacterized protein	-0.727095	0.00141773	0.00544768
CAALFM_C302720WA	XM_714869.1		uncharacterized protein	-0.725995	0.000232164	0.0013145
CAALFM_C601470WA	XM_711651.2		uncharacterized protein	-0.725607	0.00011838	0.000793149
CAALFM_CR01950WA	XM_713166.2		DNA-directed RNA polymerase I subunit	-0.725128	0.000357026	0.00183076
CAALFM_C108380WA	XM_712562.2	TEF2	translation elongation factor EF-1 alpha	-0.724571	0.00013755	0.000889095
CAALFM_C703530CA	XM_707045.1	ISY1	Isy1p	-0.722998	0.0148195	0.0341724
CAALFM_CR03450WA	XM_019475528.1	HXT5	Hxt5p	-0.722189	0.13261	0.200728
CAALFM_C100270WA	XM_713948.2		uncharacterized protein	-0.721333	0.481008	0.567696
CAALFM_C401450WA	XM_717619.2	PWP1	rRNA-processing protein	-0.720788	0.00701994	0.0189405
CAALFM_C109490CA	XM_718406.2	GUA1	GMP synthase (glutamine-hydrolyzing)	-0.719341	0.00454955	0.013433
CAALFM_C400510CA	XM_707552.1	RLP24	ATPase-activating ribosome biosynthesis protein	-0.718152	0.0135334	0.0317503
CAALFM_CR03940WA	XM_704931.2		uncharacterized protein	-0.717494	0.003445	0.0108409
CAALFM_C307930CA	XM_705852.1		uncharacterized protein	-0.715732	0.646456	0.721382
CAALFM_C307410CA	XM_714753.1	KRS1	lysine--tRNA ligase	-0.715316	2.03433110802989e-05	0.000219951
CAALFM_CR00200WA	XM_713578.1	PCK1	phosphoenolpyruvate carboxykinase	-0.715004	0.00105078	0.00427972
CAALFM_C306140WA	XM_711544.1		uncharacterized protein	-0.714779	1.69859846318867e-05	0.000193538
CAALFM_C113080WA	XM_717052.2	OP4	Op4p	-0.713394	0.180987	0.258387
CAALFM_C501520CA	XM_706259.2	GLR1	glutathione-disulfide reductase	-0.713073	1.550556885625e-06	3.52595805123405e-05
CAALFM_C501820WA	XM_709515.2	STI1	Hsp90 cochaperone	-0.712667	7.29404772758677e-05	0.000555869
CAALFM_CR01700CA	XM_713137.2		U6 snRNP complex subunit	-0.711752	0.000509438	0.00241357
CAALFM_C601130WA	XM_709233.1		uncharacterized protein	-0.710695	0.0683959	0.117646
CAALFM_C306370CA	XM_710994.1		uncharacterized protein	-0.709352	0.016111	0.0365293
CAALFM_C601320WA	XM_711665.2	TRA1	histone acetyltransferase	-0.707493	5.52335457666635e-05	0.000456526
CAALFM_C400400WA	XM_708255.2	MNR2	putative Mg(2+) transporter	-0.706844	6.09354789486606e-05	0.00049286
CAALFM_C210280CA	XM_709304.2	SPT23	Spt23p	-0.706489	4.2084397052228e-05	0.000373327
CAALFM_CR00860CA	XM_712865.1	TMA19	Tma19p	-0.706405	8.91158312414113e-06	0.000120276
CAALFM_C307300WA	XM_714769.1	NOP13	Nop13p	-0.705747	0.0193918	0.0424858
CAALFM_C101030WA	XM_713021.1	HMT1	protein-arginine omega-N methyltransferase	-0.704622	0.000586057	0.00268508
CAALFM_C108310WA	XM_712553.2	OPY2	Opy2p	-0.704413	3.1377815068785e-05	0.000297318
CAALFM_C401280CA	XM_717637.2		uncharacterized protein	-0.703781	0.0001492	0.000946932
CAALFM_C208720WA	XM_709355.2		uncharacterized protein	-0.70353	1.33794256083157e-05	0.00016359
CAALFM_C303140CA	XM_714915.2	DAL4	allantoin permease	-0.702697	0.000830079	0.00354756
CAALFM_C105050CA	XM_705777.2	RRP6	exosome nuclease subunit	-0.702646	0.00746828	0.019881
CAALFM_C406210CA	XM_710478.2		RNA-binding GTPase	-0.700978	0.00810651	0.0211562
CAALFM_C301000WA	XM_713429.2	BMS1	GTPase	-0.699479	0.0296353	0.0594996
CAALFM_C105720WA	XM_019475109.1		ribosomal 60S subunit protein L7A	-0.698525	7.22676480728958e-05	0.000553959
CAALFM_C702520WA	XM_716208.1		uncharacterized protein	-0.698355	6.68639849329445e-05	0.000526026
CAALFM_C107500CA	XM_706645.2	LHP1	Lhp1p	-0.697372	2.51195067249693e-05	0.000255497
CAALFM_C304560WA	XM_718032.1	MAK21	RNA-binding ribosome biosynthesis protein	-0.695824	0.0266547	0.0548789
CAALFM_CR06120WA	XM_441054.1	RPL7	Rpl7p	-0.695148	0.0212018	0.045889
CAALFM_C701760CA	XM_716291.1	ISU1	iron-binding protein	-0.695058	0.0033875	0.0106937
CAALFM_CR02280WA	XM_708335.2	PGA23	Pga23p	-0.694473	0.0419651	0.0788032
CAALFM_C102620CA	XM_716357.1	HOM6	homoserine dehydrogenase	-0.694431	0.000934553	0.00389115
CAALFM_C404620CA	XM_712132.2		uncharacterized protein	-0.69409	0.00146038	0.00557932
CAALFM_CR05630WA	XM_706626.1	DBP8	ATP-dependent RNA helicase	-0.69387	0.0107802	0.0264826
CAALFM_C501250WA	XM_710614.2	GPR1	Gpr1p	-0.693572	6.19234882441876e-05	0.000498305
CAALFM_C504800WA	XM_716782.2	CRH12	Crh12p	-0.692022	0.00022725	0.0012965
CAALFM_C101640WA	XM_019475067.1	RPS42	ribosomal 40S subunit protein S4A	-0.690226	0.00359398	0.0112
CAALFM_CR01780WA	XM_713148.2		25S rRNA (uracil2843-N3)-methyltransferase	-0.689982	0.00469774	0.0137483
CAALFM_C201070WA	XM_714373.1		DNA-directed RNA polymerase I subunit	-0.689511	0.000872472	0.0036918
CAALFM_CR06720WA	XM_706687.2	NMD3	ribosome-binding protein	-0.688774	0.0110775	0.0270667
CAALFM_C209070CA	XM_709147.2		uncharacterized protein	-0.688305	2.10002415424571e-05	0.000224616
CAALFM_C205100CA	XM_709807.1	ERF1	translation termination factor eRF1	-0.68709	0.00110681	0.00446233
CAALFM_CR09660WA	XM_706206.1		uncharacterized protein	-0.68559	0.000518868	0.00244662
CAALFM_CR07950WA	XM_709137.1	IMP4	snoRNA-binding rRNA-processing protein	-0.68546	0.00716629	0.0192313
CAALFM_CR09140CA	XM_711351.1		uncharacterized protein	-0.685046	0.000526044	0.00246491
CAALFM_C402800WA	XM_715373.2	RPC53	DNA-directed RNA polymerase III subunit	-0.68484	0.00400818	0.0121959
CAALFM_C112670CA	XM_706482.2		U4/U6-U5 snRNP complex subunit	-0.684531	0.00157556	0.00589506
CAALFM_C306070CA	XM_711536.1	PBS2	mitogen-activated protein kinase kinase	-0.684053	0.000306905	0.00163692
CAALFM_C307910WA	XM_705849.1		uncharacterized protein	-0.683106	0.23966	0.325469
CAALFM_C306350WA	XM_019475334.1		mediator complex subunit	-0.682783	2.79310365758808e-05	0.000273322
CAALFM_C106400CA	XM_713765.2		uncharacterized protein	-0.680453	3.8673140198861e-05	0.000350343
CAALFM_CR00740CA	XM_712879.1	BMT3	Bmt3p	-0.680153	0.0102921	0.0255127
CAALFM_C704110WA	XM_710120.1		putative serine/threonine protein kinase	-0.680003	5.66794383126775e-05	0.000466144
CAALFM_C103260WA	XM_716424.2		ssDNA-dependent ATPase	-0.67821	1.93675238868507e-06	4.07740934223523e-05
CAALFM_C113380WA	XM_717081.2		uncharacterized protein	-0.677962	0.0468876	0.0863012
CAALFM_C601500CA	XM_711648.2	TRY5	Try5p	-0.677231	0.100225	0.160613
CAALFM_C404000WA	XM_712022.1	MET4	Met4p	-0.677011	0.00199929	0.00711109
CAALFM_C104850CA			uncharacterized protein	-0.676647	0.0807171	0.134769
CAALFM_C205080CA	XM_709805.1		25S rRNA (adenine2142-N1)-methyltransferase	-0.675871	0.00191222	0.00687502
CAALFM_C702930CA	XM_711897.2		uncharacterized protein	-0.675477	0.00016757	0.0010328
CAALFM_C209380WA	XM_704910.1	RRP15	Rrp15p	-0.675272	0.0134988	0.0316951
CAALFM_C203430WA	XM_715908.2	NBN1	histone acetyltransferase	-0.673362	4.79041189410235e-05	0.000412113
CAALFM_C602280WA	XM_707416.2		uncharacterized protein	-0.673257	2.34514572779249e-05	0.000242589
CAALFM_C203100WA	XM_019475213.1	EFT2	elongation factor 2	-0.673065	1.15553497746633e-05	0.000146066
CAALFM_CR05520WA	XM_705713.1	NOC2	mRNA-binding ribosome synthesis protein	-0.672886	0.021547	0.046492
CAALFM_CR08410WA	XM_711153.1		uncharacterized protein	-0.672723	1.11878228345423e-05	0.000142323
CAALFM_C701300CA	XM_707389.1	PSF1	DNA replication protein	-0.672351	0.000697545	0.00310545
CAALFM_C704190CA	XM_710110.1	UTP18	Utp18p	-0.671953	0.0170383	0.0382402
CAALFM_C405460CA	XM_706358.2	OFD1	oxidative DNA demethylase	-0.670985	1.32661952808043e-05	0.000162828
CAALFM_CR04560CA	XM_712317.2		multifunctional nuclease	-0.670062	0.000140057	0.000899461
CAALFM_C600380CA	XM_707224.1		uncharacterized protein	-0.669126	0.00190142	0.00684854
CAALFM_C502010CA	XM_709495.2		uncharacterized protein	-0.668914	0.00313742	0.0101179
CAALFM_C113350WA	XM_717078.2	STP2	Stp2p	-0.668146	2.71524094301061e-05	0.000268338
CAALFM_C602440CA	XM_713985.1	PRP45	mRNA splicing protein	-0.667979	0.0382488	0.0730638
CAALFM_C300160CA	XM_712735.1		uncharacterized protein	-0.667342	3.38826143263237e-05	0.000314572
CAALFM_C101160CA	XM_713034.2		exosome non-catalytic core subunit	-0.666772	0.00828281	0.021485
CAALFM_C601170WA	XM_709237.1	CIC1	Cic1p	-0.666256	0.0305181	0.0609852
CAALFM_C403000CA	XM_715351.1		uncharacterized protein	-0.66574	0.013176	0.0310154
CAALFM_C504900CA	XM_716793.1		uncharacterized protein	-0.664709	0.000619457	0.00281012
CAALFM_C402780WA	XM_715377.2		chaperonin-containing T-complex subunit	-0.66465	2.87421366719961e-06	5.30398873956372e-05
CAALFM_C602310WA	XM_707419.2		deubiquitination module subunit	-0.663994	4.70252666098578e-05	0.000407484
CAALFM_C100870WA	XM_713887.2	LRO1	phospholipid:diacylglycerol acyltransferase	-0.66321	1.2534718546449e-06	3.03421385381452e-05
CAALFM_C103250CA	XM_716423.1	SPP1	Spp1p	-0.662007	8.23011156449055e-05	0.000606755
CAALFM_C700850WA	XM_715232.1		uncharacterized protein	-0.661787	0.000761412	0.00333271
CAALFM_C210550CA	XM_712043.2	GCN1	Gcn1p	-0.661456	6.98431919848679e-05	0.000539525
CAALFM_C307730WA	XM_714720.1	WOR4	Wor4p	-0.660271	3.41994755128598e-06	5.96122858869996e-05
CAALFM_C303050CA	XM_714904.2	PGA18	Pga18p	-0.660136	0.000116206	0.000783132
CAALFM_C600370CA	XM_707223.1	NOP5	RNA-processing protein	-0.659676	0.00286223	0.00941324
CAALFM_C405750CA	XM_711475.1	LEA1	U2 snRNP complex subunit	-0.65931	6.57585315192322e-05	0.000519379
CAALFM_C500780CA	XM_709115.2		uncharacterized protein	-0.659304	4.93703685294392e-05	0.000420492
CAALFM_C503940CA	XM_705865.2		uncharacterized protein	-0.658895	0.00279821	0.00923317
CAALFM_C203090CA	XM_710237.2	ADE8	phosphoribosylglycinamide formyltransferase	-0.658222	0.00451878	0.0133619
CAALFM_C105230WA	XM_710785.1		DNA-directed RNA polymerase III subunit	-0.657908	6.98046820345233e-05	0.000539525
CAALFM_C602770WA	XM_714020.2	MRT4	Mrt4p	-0.657322	0.0129159	0.0305355
CAALFM_C303600CA	XM_019475307.1	GTT12	bifunctional glutathione transferase/peroxidase	-0.656818	0.0797446	0.133412
CAALFM_C104750WA	XM_708486.2	IFE1	putative dehydrogenase	-0.656056	0.00391122	0.011974
CAALFM_C500190CA	XM_711724.1	FAS1	tetrafunctional fatty acid synthase subunit	-0.65575	0.001574	0.00589506
CAALFM_C304370CA	XM_718007.1		uncharacterized protein	-0.655024	0.0017882	0.00655928
CAALFM_C103810CA	XM_708540.2	ELA1	elongin A	-0.654595	0.119686	0.184862
CAALFM_CR01810CA	XM_713154.2		uncharacterized protein	-0.653663	0.000180786	0.00109405
CAALFM_CR03760WA	XM_710058.1		S-adenosylmethionine-dependent methyltransferase	-0.652108	0.000522044	0.00245765
CAALFM_C306770WA	XM_714826.1	SLU7	mRNA splicing protein	-0.65156	0.000154767	0.000973031
CAALFM_CR03570CA	XM_710084.2	YVH1	tyrosine protein phosphatase	-0.651499	0.0026782	0.00892646
CAALFM_C306520CA	XM_711009.1		uncharacterized protein	-0.650571	0.00410054	0.0124075
CAALFM_C202930CA	XM_710260.2		uncharacterized protein	-0.649998	0.000314051	0.00166611
CAALFM_CR08090WA	XM_711115.2	SSB1	Hsp70 family ATPase	-0.647094	8.3552561876263e-05	0.000612958
CAALFM_C602960WA	XM_714043.2		putative cysteine synthase	-0.646934	6.86215634836879e-05	0.000534712
CAALFM_C500100CA	XM_705423.1		uncharacterized protein	-0.646596	0.00373722	0.0115597
CAALFM_CR07750CA	XM_705951.2		putative ATP-dependent RNA helicase	-0.64638	0.00617111	0.0169408
CAALFM_C208830WA	XM_709342.2		uncharacterized protein	-0.645786	4.86113681470194e-05	0.000416998
CAALFM_C105380CA	XM_710769.2		DNA-binding protein	-0.645359	2.04621471488825e-05	0.000220438
CAALFM_C306530WA	XM_711010.1		uncharacterized protein	-0.644833	7.54187327520659e-05	0.000569354
CAALFM_C109040CA			uncharacterized protein	-0.644304	0.0188682	0.0415823
CAALFM_CR04110WA	XM_712264.2		RNA-binding snoRNP assembly protein	-0.643771	0.0292871	0.0588992
CAALFM_C111200WA	XM_708808.2		uncharacterized protein	-0.643475	0.00131031	0.00510049
CAALFM_C110110WA	XM_718471.2		uncharacterized protein	-0.64288	0.00501639	0.0144336
CAALFM_C603380WA	XM_714094.2		uncharacterized protein	-0.64222	0.000672371	0.00300681
CAALFM_C700040CA	XM_715318.1		uncharacterized protein	-0.642001	1.10608639411907e-05	0.00014131
CAALFM_C301810CA	XM_716649.1	MNT1	alpha-1,2-mannosyltransferase KTR1	-0.641116	2.96987230645182e-05	0.00028548
CAALFM_C307250WA	XM_714779.1	GCD2	translation initiation factor eIF2B subunit delta	-0.640462	0.000240279	0.00135403
CAALFM_C111210CA	XM_708721.1	HAP43	Hap43p	-0.63992	0.000622799	0.0028209
CAALFM_CR03780CA	XM_710059.1		uncharacterized protein	-0.63985	0.000355036	0.00182368
CAALFM_C109510WA	XM_718408.2	YTM1	Ytm1p	-0.639487	0.0244101	0.0512277
CAALFM_CR02420WA	XM_708320.2		rRNA-binding ribosome biosynthesis protein	-0.63926	0.00494035	0.0142766
CAALFM_C101150CA	XM_713033.1		tRNA methyltransferase	-0.638898	0.000183829	0.00110798
CAALFM_C302440CA	XM_714838.1	MED7	mediator complex subunit	-0.638426	0.00521537	0.0148631
CAALFM_C407060WA	XM_710319.2		DNA-directed RNA polymerase III core subunit	-0.638244	0.000377284	0.00191001
CAALFM_C205520WA	XM_019475233.1		uncharacterized protein	-0.63756	0.000168385	0.00103578
CAALFM_C104350CA	XM_705319.2		uncharacterized protein	-0.63705	0.000208258	0.00122076
CAALFM_C104120CA	XM_708557.1		U2 snRNP complex subunit	-0.636931	4.77257942068969e-05	0.000411764
CAALFM_C701790CA	XM_716286.1	RPL5	ribosomal 60S subunit protein L5	-0.636207	9.55403422544145e-05	0.000680043
CAALFM_C404220WA	XM_706463.1	DUO1	Duo1p	-0.636083	0.00400259	0.0121913
CAALFM_CR03220CA	XM_708141.2		cysteine protease	-0.635322	0.000761379	0.00333271
CAALFM_CR07920WA	XM_709140.2		uncharacterized protein	-0.634609	2.18801301677161e-05	0.000232778
CAALFM_C504840CA	XM_716786.2		uncharacterized protein	-0.63392	0.0103046	0.0255331
CAALFM_C701320WA	XM_707391.1		uncharacterized protein	-0.632727	2.06313823647339e-05	0.000221463
CAALFM_C105370CA	XM_710770.2		protein kinase	-0.632022	0.000171994	0.00105472
CAALFM_C205370CA	XM_709834.2	RXT3	Rxt3p	-0.631793	0.000138482	0.00089318
CAALFM_C302350WA	XM_716595.2		uncharacterized protein	-0.631556	0.012527	0.0297928
CAALFM_C401100CA	XM_717655.2	AGP2	Agp2p	-0.630838	0.0307605	0.0612853
CAALFM_C105820CA	XM_713397.1	RAD10	Rad10p	-0.630557	0.000110245	0.000754185
CAALFM_C101140CA	XM_713032.1		uncharacterized protein	-0.629437	0.0224507	0.0479916
CAALFM_C201500WA	XM_717413.1		uncharacterized protein	-0.629397	0.00120617	0.00476335
CAALFM_C401500WA	XM_717613.2		uncharacterized protein	-0.629114	0.0135556	0.0317646
CAALFM_C701290WA	XM_707388.1	MED11	Med11p	-0.629051	0.000522441	0.00245765
CAALFM_CR07620WA	XM_706052.1	AAT21	aspartate transaminase	-0.628958	0.000805926	0.00347164
CAALFM_C502650CA	XM_715497.2	IFH1	Ifh1p	-0.628445	0.00115263	0.00460976
CAALFM_C701210CA	XM_707382.1		DNA-directed RNA polymerase III subunit	-0.628376	0.0067441	0.0182788
CAALFM_C210440CA	XM_712028.2	RAD1	ssDNA endodeoxyribonuclease	-0.628188	1.21331374860627e-05	0.000151133
CAALFM_C114110CA	XM_709925.1	RPL4B	ribosomal 60S subunit protein L4B	-0.627906	0.000345602	0.0017846
CAALFM_CR09210WA	XM_711360.1	SUC1	transcription factor	-0.624678	0.00182433	0.00665509
CAALFM_C404930CA	XM_712097.1		U2-type spliceosomal complex subunit	-0.624501	0.000451062	0.00218196
CAALFM_C104320WA	XM_708578.1	GPM2	Gpm2p	-0.62264	0.000281283	0.0015289
CAALFM_C601960WA	XM_708727.2		uncharacterized protein	-0.622234	0.000668909	0.00299581
CAALFM_C207450CA	XM_708050.1	RCL1	rRNA-processing endoribonuclease	-0.621467	0.00297734	0.00972759
CAALFM_C306560WA	XM_711013.1		glucose-induced degradation complex subunit	-0.620304	0.000274074	0.00149652
CAALFM_C505120WA	XM_716819.1	CCT3	chaperonin-containing T-complex subunit	-0.619698	1.90319495309052e-05	0.000211509
CAALFM_C210810WA	XM_712073.1		uncharacterized protein	-0.618276	0.00245577	0.00837879
CAALFM_C700350CA	XM_715283.1		uncharacterized protein	-0.617925	0.00850481	0.0219371
CAALFM_C401200CA	XM_717646.2	AAT22	Aat22p	-0.617637	0.0138298	0.0322803
CAALFM_C210680WA	XM_712056.1		uncharacterized protein	-0.617312	0.000322306	0.00169636
CAALFM_CR04640WA	XM_705169.2	DIT1	Dit1p	-0.617192	0.0100195	0.0249506
CAALFM_C301350CA	XM_716694.2	URA3	orotidine-5'-phosphate decarboxylase	-0.616627	0.000106435	0.000733994
CAALFM_C202490CA	XM_717522.2		putative acid anhydride hydrolase	-0.616573	0.000114056	0.000773377
CAALFM_C402790CA	XM_715374.2	SAS10	rRNA-processing protein	-0.616478	0.0397869	0.0755673
CAALFM_C304070CA	XM_705906.2	CDR11	Cdr11p	-0.615616	1.83386664635362e-05	0.000204947
CAALFM_CR10410CA	XM_714286.1		uncharacterized protein	-0.615218	0.0230435	0.0489412
CAALFM_CR03160WA	XM_708148.1		tRNA methyltransferase	-0.614142	0.00573388	0.0159976
CAALFM_C101460WA	XM_713062.2		uncharacterized protein	-0.614038	1.90031504657192e-05	0.000211509
CAALFM_C502550CA	XM_715483.2	UTP13	Utp13p	-0.61305	0.0325365	0.0642455
CAALFM_C108300WA	XM_712551.2	NOT5	CCR4-NOT core subunit	-0.612341	6.31657872884356e-05	0.00050558
CAALFM_C109050WA	XM_718354.2	HST1	histone deacetylase	-0.612023	0.000209223	0.00122211
CAALFM_C103830CA	XM_708538.2		exosome non-catalytic core subunit	-0.61093	0.0068022	0.0184279
CAALFM_C204850CA	XM_019475227.1		uncharacterized protein	-0.610829	0.000328271	0.0017217
CAALFM_CR01020CA	XM_712851.1		uncharacterized protein	-0.610291	0.000709653	0.00314764
CAALFM_C114050CA	XM_709921.1		ATP-dependent 3'-5' DNA helicase	-0.610006	2.06237504502876e-05	0.000221463
CAALFM_C601460CA	XM_711652.2		uncharacterized protein	-0.609933	1.00204271947642e-05	0.000131099
CAALFM_C400260WA	XM_708239.2		histone demethylase	-0.609807	9.28844445358684e-06	0.00012359
CAALFM_C108840WA	XM_718336.1		uncharacterized protein	-0.608922	0.000855802	0.00363613
CAALFM_C307940WA	XM_705853.2		uncharacterized protein	-0.608121	4.94258900183086e-06	7.79729278151629e-05
CAALFM_C203360WA	XM_715919.2		AMP deaminase	-0.608109	2.34225845465211e-05	0.000242589
CAALFM_C111250WA	XM_708716.1		microtubule-binding protein	-0.60791	0.00132304	0.00514001
CAALFM_C702340CA	XM_716225.2		uncharacterized protein	-0.607716	0.0341926	0.066766
CAALFM_C703850WA	XM_710152.1		uncharacterized protein	-0.607295	0.0712083	0.121516
CAALFM_C112630CA	XM_706486.2		U2-type spliceosomal complex subunit	-0.607286	0.0386162	0.0736009
CAALFM_CR04160CA	XM_712270.1		tRNA 1-methyladenosine methyltransferase subunit	-0.607127	0.00641361	0.0175341
CAALFM_C208370CA	XM_705056.2	TEF1	translation elongation factor EF-1 alpha	-0.606452	0.000320241	0.00168996
CAALFM_C102830WA	XM_716377.2		uncharacterized protein	-0.60583	2.09681519573552e-05	0.000224616
CAALFM_C405850CA	XM_711487.2		uncharacterized protein	-0.605307	0.00305869	0.009913
CAALFM_C103240WA	XM_716421.2		uncharacterized protein	-0.604729	5.18770342865064e-06	8.03536008333867e-05
CAALFM_CR01710WA	XM_713138.2		uncharacterized protein	-0.604511	0.10484	0.166113
CAALFM_C108950WA	XM_718346.2	PFK26	Pfk26p	-0.604359	0.000144316	0.000918921
CAALFM_C307180CA	XM_714785.1	BMT1	Bmt1p	-0.603798	0.0159119	0.036174
CAALFM_C202630WA	XM_717538.1		uncharacterized protein	-0.603584	0.00106088	0.00431202
CAALFM_C300530CA	XM_712689.1		uncharacterized protein	-0.603153	0.00122428	0.00482528
CAALFM_C700740WA	XM_715244.1	RIM15	protein kinase	-0.602613	0.000618675	0.00280917
CAALFM_CR03360WA	XM_708126.2		rRNA-processing protein	-0.602582	0.00527444	0.0149885
CAALFM_CR04100CA	XM_712263.2	RPL15A	ribosomal 60S subunit protein L15B	-0.602125	0.000175474	0.00106948
CAALFM_C113830CA	XM_717131.1	PDX1	Pdx1p	-0.602047	2.27715268261856e-05	0.000239281
CAALFM_C101290CA	XM_713048.2		uncharacterized protein	-0.601444	0.0059453	0.0164569
CAALFM_C501740CA	XM_019475414.1	MTLA1	Mtla1p	-0.601375	0.000929606	0.00387595
CAALFM_C207310WA	XM_709784.1	CCT5	chaperonin-containing T-complex subunit	-0.600944	1.32883419918353e-05	0.000162828
CAALFM_C105010CA	XM_705774.2		PAQR-type receptor	-0.599348	6.95893921745136e-05	0.000539525
CAALFM_C203040WA	XM_710245.2	PLC2	Plc2p	-0.598926	1.322927129185e-05	0.000162828
CAALFM_C505490CA	XM_716866.2	HTS1	histidine--tRNA ligase	-0.598208	0.00390092	0.0119547
CAALFM_C303430CA	XM_714942.1		ESCRT-I subunit protein	-0.597406	0.00308546	0.00998611
CAALFM_C103820WA	XM_708539.2	PDR16	phosphatidylinositol transporter	-0.597257	0.000545318	0.00253732
CAALFM_CR01240CA	XM_712828.2	BOI2	Boi2p	-0.596915	0.00116593	0.0046505
CAALFM_C600680CA	XM_019475446.1		uncharacterized protein	-0.596119	9.96105574493185e-05	0.000696306
CAALFM_C703170WA	XM_711868.2	IFA21	Ifa21p	-0.595812	9.64217050757481e-05	0.000681448
CAALFM_C401410WA	XM_717623.2	BEM1	phosphatidylinositol-3-phosphate-binding protein	-0.593987	9.00605363686714e-05	0.000649544
CAALFM_C114380CA	XM_709959.1		uncharacterized protein	-0.592868	0.00141186	0.00542861
CAALFM_C307750WA	XM_714717.1	UTP9	Utp9p	-0.592476	0.0138203	0.0322778
CAALFM_CR00680WA	XM_712884.2	BUD22	Bud22p	-0.592183	0.0194717	0.0425984
CAALFM_C307160WA	XM_714787.1	PGA32	Pga32p	-0.592177	0.00296077	0.00968405
CAALFM_C603840CA	XM_713002.2	SNQ2	ATP-binding cassette transporter	-0.592052	0.0038698	0.0118776
CAALFM_C203690CA	XM_715882.1		uncharacterized protein	-0.590502	0.00179739	0.00658493
CAALFM_CR09880WA	XM_714230.2	DEF1	Def1p	-0.590066	0.00433752	0.0129154
CAALFM_C400730CA	XM_707530.2		uncharacterized protein	-0.589721	0.145415	0.216385
CAALFM_C403680CA	XM_704859.2		uncharacterized protein	-0.588679	0.000161554	0.00100356
CAALFM_C604050WA	XM_705477.2		uncharacterized protein	-0.588123	0.0120463	0.028914
CAALFM_C300560CA	XM_712686.1	SOF1	rRNA-processing protein	-0.587996	0.0157219	0.0358101
CAALFM_C300360WA	XM_712710.1		uncharacterized protein	-0.587011	0.0148848	0.0342954
CAALFM_CR01050CA	XM_712848.1		uncharacterized protein	-0.585468	1.95057455238693e-05	0.000215175
CAALFM_CR06060WA	XM_441044.2		uncharacterized protein	-0.585427	2.40939323908052e-05	0.000247522
CAALFM_C208030WA	XM_710929.1		uncharacterized protein	-0.585011	0.00531421	0.0150653
CAALFM_C306110CA	XM_711541.1		NADH/NAD(+) kinase	-0.584585	1.00714517264707e-05	0.000131328
CAALFM_C102790WA	XM_716373.1	TIF34	translation initiation factor eIF3 subunit i	-0.584165	0.000250651	0.00139845
CAALFM_C305850WA	XM_711513.1		glucose-induced degradation complex subunit	-0.583717	0.00184679	0.00671244
CAALFM_CR03410WA	XM_708121.1		uncharacterized protein	-0.583631	0.00030034	0.00160477
CAALFM_CR08420WA	XM_711154.1		uncharacterized protein	-0.582814	0.000455449	0.00219607
CAALFM_C210690WA	XM_019475276.1	TPS3	trehalose 6-phosphate synthase/phosphatase complex subunit	-0.582325	0.00101921	0.00416818
CAALFM_C207130CA	XM_709765.2	RCK2	serine/threonine protein kinase	-0.582267	8.38190683661979e-06	0.000114205
CAALFM_C502120CA	XM_715437.2	RIX7	putative AAA family ATPase	-0.582235	0.00513472	0.0146884
CAALFM_C701410CA	XM_716331.1	NBP2	Nbp2p	-0.581965	4.98817572184685e-05	0.000422441
CAALFM_C201360CA	XM_714346.1	DCW1	putative mannan endo-1,6-alpha-mannosidase	-0.581942	9.66091697312393e-06	0.000127793
CAALFM_C302780WA	XM_714874.2	SES1	serine--tRNA ligase	-0.581185	8.68819347028472e-05	0.000630421
CAALFM_C208090WA	XM_710925.1		uncharacterized protein	-0.580279	0.00262352	0.00878732
CAALFM_C301830CA	XM_716647.2	MNT2	alpha-1,2-mannosyltransferase KRE2	-0.580117	0.00245896	0.00837879
CAALFM_C305190CA	XM_718112.1	MCA1	Ca(2+)-dependent cysteine protease	-0.579769	0.000247465	0.00138799
CAALFM_C702030WA	XM_716260.1	HSP90	Hsp90 family chaperone	-0.579751	0.00245889	0.00837879
CAALFM_C400540CA	XM_707549.2	NMD5	Nmd5p	-0.579682	0.0127253	0.0301922
CAALFM_C200810CA	XM_714399.1		uncharacterized protein	-0.579647	0.00469687	0.0137483
CAALFM_CR10440WA	XM_714289.1		uncharacterized protein	-0.579639	0.000569206	0.00262194
CAALFM_C111030WA	XM_019475150.1	RPL82	Rpl82p	-0.579469	0.00427923	0.0127928
CAALFM_C306620WA	XM_711019.1	FUN31	serine/threonine protein kinase	-0.579151	0.000173033	0.00106
CAALFM_C101700WA	XM_713089.2	ARP8	Arp8p	-0.578949	0.000156406	0.00098024
CAALFM_C104620WA	XM_707150.2		uncharacterized protein	-0.578545	0.000117202	0.00078736
CAALFM_C301430WA	XM_716686.2		uncharacterized protein	-0.577599	0.0840774	0.139059
CAALFM_C603930WA	XM_713012.2	OPT8	Opt8p	-0.577316	0.000118462	0.000793149
CAALFM_C113590WA	XM_717107.2		uncharacterized protein	-0.577223	0.00208472	0.00738858
CAALFM_C200220CA	XM_714464.2		transcription factor IIF subunit	-0.577042	1.2711262620569e-05	0.000157678
CAALFM_C114260CA	XM_709943.1	TIF35	translation initiation factor eIF3 subunit g	-0.576597	0.000477872	0.00228393
CAALFM_C113550CA	XM_717100.2	NUP49	FG-nucleoporin	-0.576525	7.16628172834419e-06	0.000102017
CAALFM_C204930CA	XM_709790.2	CRK1	cyclin-dependent serine/threonine protein kinase	-0.575518	1.62305080990172e-05	0.000185905
CAALFM_CR09740WA	XM_714215.2		RNA-dependent ATPase	-0.575479	0.0446253	0.0828103
CAALFM_C703290CA	XM_706594.2	RBR3	Rbr3p	-0.57469	4.76815338377981e-05	0.000411764
CAALFM_C402700WA	XM_715385.2		uncharacterized protein	-0.574677	0.00422887	0.012693
CAALFM_C401290WA	XM_717636.2		uncharacterized protein	-0.574513	0.000278996	0.00151923
CAALFM_C406540WA	XM_710444.2	MNN4	Mnn4p	-0.574206	0.00014402	0.000918011
CAALFM_C103900WA	XM_706865.2	SEN15	Sen15p	-0.573851	0.023507	0.0496637
CAALFM_C103440CA	XM_716450.1		uncharacterized protein	-0.57363	3.65957961289756e-06	6.23379672521781e-05
CAALFM_C604160CA	XM_705132.2	SPB1	27S pre-rRNA (guanosine2922-2'-O)-methyltransferase	-0.573549	0.0420551	0.0789474
CAALFM_C205840WA	XM_705823.2		2-(3-amino-3-carboxypropyl)histidine synthase	-0.573435	0.0594489	0.105099
CAALFM_C104040CA	XM_706880.2		RNA-binding RNA processing protein	-0.573236	0.0372197	0.0715092
CAALFM_C203280WA	XM_715928.2	NSP1	FG-nucleoporin	-0.572903	0.000226809	0.00129645
CAALFM_C207960CA	XM_710933.2	NSA1	ribosome biosynthesis protein	-0.572023	0.0530899	0.095725
CAALFM_CR05610CA	XM_705706.2	SRR1	Srr1p	-0.571911	0.0395615	0.075187
CAALFM_C210220CA	XM_709311.2	PHO23	Pho23p	-0.571651	0.000243529	0.00136848
CAALFM_CR09730CA	XM_706199.2	SSF1	rRNA-binding ribosome biosynthesis protein	-0.570897	0.0334237	0.0656075
CAALFM_C504910WA	XM_716794.1		uncharacterized protein	-0.570676	0.0651356	0.113218
CAALFM_C602940CA	XM_714041.2		uncharacterized protein	-0.570522	0.00114537	0.00459608
CAALFM_C204700CA	XM_705513.2		uncharacterized protein	-0.57029	0.0967066	0.155978
CAALFM_C100350CA	XM_713942.1	HMX1	Hmx1p	-0.56914	0.169623	0.245385
CAALFM_C601850WA	XM_711616.2		uncharacterized protein	-0.568614	3.08844902439639e-05	0.000293109
CAALFM_C302220WA	XM_716609.2	CAP1	DNA-binding transcription factor	-0.568329	6.76467589381541e-05	0.000529398
CAALFM_C108510WA	XM_706791.2	EAF6	Eaf6p	-0.567923	0.000116258	0.000783132
CAALFM_C114080WA	XM_709923.1		snoRNA-binding rRNA-processing protein	-0.567709	0.00493354	0.0142638
CAALFM_C200100CA	XM_705384.2	PGA52	Pga52p	-0.567685	7.61768349266638e-06	0.000105758
CAALFM_C207340WA	XM_708066.2	NOC4	ribosome biosynthesis protein	-0.567036	0.0401838	0.0761518
CAALFM_CR02590CA	XM_710656.2		DEAH-box RNA helicase	-0.566864	0.00776938	0.0205091
CAALFM_C209520CA	XM_709480.2	CCT2	chaperonin-containing T-complex subunit	-0.56672	6.62935468733896e-06	9.71492933225481e-05
CAALFM_C100120CA	XM_713962.1	TRP1	phosphoribosylanthranilate isomerase	-0.566455	9.62718952334806e-05	0.000681448
CAALFM_C703080WA	XM_019475492.1	LMO1	Lmo1p	-0.566399	2.59289627319531e-05	0.000261812
CAALFM_C100560WA	XM_713921.1	CNS1	HSP70/90 family co-chaperone	-0.566368	0.0159011	0.036163
CAALFM_CR09720WA	XM_706200.1	VMA22	Vma22p	-0.565266	0.00245941	0.00837879
CAALFM_C504270CA	XM_716728.2	SAH1	adenosylhomocysteinase	-0.564943	6.08696533821957e-05	0.00049286
CAALFM_C700820WA	XM_715235.1	RFC2	replication factor C subunit 2	-0.564625	0.0002046	0.00120523
CAALFM_C106760CA			chromatin-binding/pre-rRNA-processing protein	-0.564479	0.0267836	0.055033
CAALFM_C103780CA	XM_708543.2	HMG1	hydroxymethylglutaryl-CoA reductase (NADPH)	-0.564353	3.35292211461129e-05	0.000311775
CAALFM_C300330WA	XM_712715.2	UTP8	Utp8p	-0.563565	0.0343349	0.0670001
CAALFM_CR04810WA	XM_706005.2	RPS3	ribosomal 40S subunit protein S3	-0.563358	0.000762964	0.00333462
CAALFM_C303610WA	XM_714962.2	FUR4	uracil permease	-0.563329	9.64007804610823e-05	0.000681448
CAALFM_C302100WA	XM_716620.2	STE50	Ste50p	-0.562919	6.98197162324022e-05	0.000539525
CAALFM_C700790WA	XM_019475478.1		uncharacterized protein	-0.562682	0.000361259	0.00184613
CAALFM_C504120CA	XM_716713.2		uncharacterized protein	-0.562678	0.0123825	0.0295548
CAALFM_C205270WA	XM_709822.2		uncharacterized protein	-0.562634	0.0306149	0.0611173
CAALFM_C307810CA	XM_705840.1	SEC61	translocon subunit	-0.562613	0.00111327	0.00448533
CAALFM_C501610WA	XM_706062.1		pseudouridine synthase	-0.561832	0.0288243	0.0582034
CAALFM_C114140CA	XM_709929.1	SET3	histone-binding protein	-0.561627	0.0124997	0.0297396
CAALFM_CR02540WA	XM_705614.1	CHO2	phosphatidylethanolamine N-methyltransferase	-0.561566	0.00606476	0.0167256
CAALFM_C402880CA	XM_715366.2		guanine nucleotide exchange factor	-0.56136	0.000811245	0.00348451
CAALFM_C106660WA	XM_713741.1		uncharacterized protein	-0.56126	0.00215738	0.00758235
CAALFM_C113600WA	XM_717108.1		uncharacterized protein	-0.560985	0.0114581	0.0278262
CAALFM_C106030CA	XM_713372.2		uncharacterized protein	-0.560564	0.0243056	0.0510443
CAALFM_C102600WA	XM_716354.1	SNO1	putative pyridoxal 5'-phosphate synthase	-0.560093	0.00131614	0.00511985
CAALFM_C106770WA	XM_713729.2		putative oxidoreductase	-0.559626	0.000164057	0.00101437
CAALFM_C500110CA	XM_705422.1	THS1	threonine--tRNA ligase	-0.559381	9.85793589140581e-05	0.000691791
CAALFM_C105140WA	XM_705633.2	BRG1	Brg1p	-0.559107	0.0150398	0.0345858
CAALFM_C302130WA	XM_716617.2	UTP4	Utp4p	-0.558937	0.0511468	0.0928375
CAALFM_C400420CA	XM_708259.2		uncharacterized protein	-0.558769	7.26673083793551e-05	0.000555861
CAALFM_C109170WA	XM_718368.2	CTA8	stress-responsive transcription factor	-0.558234	0.00761896	0.0201744
CAALFM_C301520CA	XM_716676.2		uncharacterized protein	-0.558021	0.00347603	0.0109098
CAALFM_CR04270CA	XM_712285.2		uncharacterized protein	-0.557687	0.0651237	0.113218
CAALFM_C210740CA	XM_712066.1		tetratricopeptide repeat-containing protein	-0.557412	0.0298268	0.0598237
CAALFM_C206660WA	XM_704890.1		exosome non-catalytic core subunit	-0.557009	0.0498748	0.0910235
CAALFM_C601200WA	XM_709244.1		uncharacterized protein	-0.556781	0.00625704	0.0171609
CAALFM_C402870CA	XM_715367.2	ZUO1	zuotin	-0.556067	0.00208235	0.00738455
CAALFM_CR06010WA	XM_708386.2		uncharacterized protein	-0.556054	0.000133958	0.000869171
CAALFM_C113800CA	XM_717128.1	DUR32	Dur32p	-0.555319	0.00278551	0.00920978
CAALFM_C305860CA	XM_711514.1		25S rRNA (uracil2634-N3)-methyltransferase	-0.55527	0.00116385	0.00464839
CAALFM_C703270WA	XM_711858.2		uncharacterized protein	-0.55523	0.0523764	0.0945813
CAALFM_CR02550CA	XM_705613.2		exosome non-catalytic core subunit	-0.554618	0.00513688	0.0146884
CAALFM_CR02710WA	XM_710668.2	RRP9	Rrp9p	-0.553907	0.0986245	0.158558
CAALFM_C404270WA	XM_706457.1		ureidoglycolate hydrolase	-0.55376	7.55143481756109e-05	0.000569357
CAALFM_C302890CA	XM_714885.2		uncharacterized protein	-0.553515	0.0609036	0.107385
CAALFM_C205490WA	XM_709844.1		uncharacterized protein	-0.553424	0.035337	0.0684418
CAALFM_CR01630CA	XM_713127.2		uncharacterized protein	-0.5527	0.00540262	0.0152802
CAALFM_C306310CA	XM_710973.1	ISW2	DNA translocase	-0.552592	0.00721142	0.019309
CAALFM_C700980WA	XM_715217.1	PHM5	endopolyphosphatase	-0.552285	0.000151833	0.000957604
CAALFM_C400740WA	XM_707529.2		ribonuclease P/MRP protein subunit	-0.552072	0.0401672	0.0761444
CAALFM_C112800WA	XM_706468.2		uncharacterized protein	-0.551646	0.101944	0.162974
CAALFM_CR09290WA	XM_711365.1	THI13	4-amino-5-hydroxymethyl-2-methylpyrimidine phosphate synthase	-0.550769	0.00811021	0.0211566
CAALFM_C406060WA	XM_706771.2	VPS13	membrane morphogenesis protein	-0.550205	0.000389357	0.00195627
CAALFM_C600250WA	XM_707208.1		uncharacterized protein	-0.550158	0.000187179	0.00112412
CAALFM_C204090WA	XM_715843.2		uncharacterized protein	-0.54983	0.0163563	0.0369594
CAALFM_C106100CA	XM_713365.1	MSI3	adenyl-nucleotide exchange factor	-0.549809	0.000187284	0.00112412
CAALFM_CR03750CA	XM_710057.1	PRP42	mRNA splicing protein	-0.549734	0.00614768	0.0168842
CAALFM_C501060CA	XM_710635.1	BUD23	18S rRNA (guanine1575-N7)-methyltransferase	-0.548321	0.0263193	0.0543192
CAALFM_C107340WA	XM_019475126.1		chromatin-remodeling ATPase	-0.547923	0.000149416	0.000946932
CAALFM_C504280CA	XM_716729.2	GLN3	nitrogen-responsive transcriptional regulator	-0.547899	0.000114086	0.000773377
CAALFM_C205570CA	XM_707707.1		uncharacterized protein	-0.547827	0.00169594	0.00628255
CAALFM_C400450CA	XM_708262.2	PGA10	Pga10p	-0.546358	0.181911	0.259436
CAALFM_C107510WA	XM_706644.2		uncharacterized protein	-0.546134	0.000993827	0.00408111
CAALFM_C700610CA	XM_715257.1		uncharacterized protein	-0.545874	5.39101926541047e-05	0.000447679
CAALFM_C107960WA	XM_712512.2		uncharacterized protein	-0.545476	0.0402785	0.0762273
CAALFM_C205790CA	XM_019475238.1	RFC1	replication factor C subunit 1	-0.545296	0.000268859	0.00147613
CAALFM_C305370CA	XM_019475329.1	YST1	ribosomal 40S subunit protein S0A	-0.544922	0.000721399	0.003195
CAALFM_CR09240CA	XM_711363.1		uncharacterized protein	-0.544792	0.000149634	0.000946932
CAALFM_C700370WA	XM_715281.1	DCC1	Dcc1p	-0.544115	0.00408968	0.0123934
CAALFM_C602910WA	XM_714036.2	POP4	RNase P/RNase MRP complex subunit	-0.543947	0.0278453	0.0567441
CAALFM_C401490WA	XM_717614.2	NIP1	translation initiation factor eIF3 subunit c	-0.543347	0.00431137	0.012876
CAALFM_C503500WA	XM_706320.2	GAP6	Gap6p	-0.543259	0.00645837	0.0176484
CAALFM_C301260CA	XM_716703.1		uncharacterized protein	-0.542861	0.000116311	0.000783132
CAALFM_CR00600CA	XM_713538.2		uncharacterized protein	-0.54279	0.00015709	0.000982713
CAALFM_C109460WA	XM_718402.2	ERG12	mevalonate kinase	-0.542604	0.000157129	0.000982713
CAALFM_CR09200CA	XM_711358.2	UGA33	Uga33p	-0.542536	0.000867147	0.00367447
CAALFM_C406840WA	XM_710341.2		uncharacterized protein	-0.542383	0.00557321	0.0156149
CAALFM_C105360CA	XM_710771.2		non-canonical poly(A) polymerase	-0.54238	0.00893288	0.0228246
CAALFM_C103950CA	XM_706871.2		uncharacterized protein	-0.542376	0.0130427	0.0307987
CAALFM_C205280CA	XM_709823.1	GPI19	phosphatidylinositol N-acetylglucosaminyltransferase	-0.542247	0.000319576	0.00168943
CAALFM_C113200CA	XM_717066.2	REX3	RNA exonuclease	-0.542081	0.00172376	0.00637377
CAALFM_C112770WA	XM_706471.2	RPG1A	translation initiation factor eIF3 subunit a	-0.541458	0.000647375	0.00291685
CAALFM_C201920CA	XM_717457.2		uncharacterized protein	-0.541235	0.00138888	0.00535404
CAALFM_C202690WA	XM_710285.1	SER2	phosphoserine phosphatase	-0.540294	0.00904074	0.0230608
CAALFM_C201880CA	XM_717452.2	ZCF6	Zcf6p	-0.540281	0.00137477	0.00531368
CAALFM_C305540CA	XM_709602.1		uncharacterized protein	-0.539562	0.0448931	0.0832555
CAALFM_C101860WA	XM_707869.2		transcription elongation factor DST1	-0.539342	1.47516029830535e-05	0.0001764
CAALFM_C113480WA	XM_717093.2	HSP70	Hsp70 family chaperone	-0.539116	0.00261516	0.00877794
CAALFM_C306610WA	XM_711018.1		uncharacterized protein	-0.538465	0.000525774	0.00246491
CAALFM_C208180CA	XM_019475260.1		ribosome biosynthesis protein	-0.537731	0.0350281	0.0679978
CAALFM_C111700CA	XM_707923.2	MRF1	Mrf1p	-0.537382	0.000177951	0.00108237
CAALFM_C601160WA	XM_709236.1	RCN1	Rcn1p	-0.5373	0.0121064	0.0290001
CAALFM_C109720WA	XM_718429.1	URA1	dihydroorotate dehydrogenase	-0.536983	0.00102696	0.00419413
CAALFM_C101820CA	XM_707874.2		TFIIH complex kinase subunit	-0.536905	0.00013878	0.00089318
CAALFM_C500400CA	XM_711695.1		uncharacterized protein	-0.535326	0.00267839	0.00892646
CAALFM_C103290WA	XM_716428.1	NGG1	histone acetyltransferase	-0.53526	2.96059217144532e-05	0.000285046
CAALFM_C307830WA	XM_705842.1	FBP1	fructose 1,6-bisphosphate 1-phosphatase	-0.535007	0.0299335	0.0600176
CAALFM_C302840WA	XM_714880.1		RNA-binding protein	-0.534941	0.0156866	0.0357508
CAALFM_C109790CA	XM_718437.2		TRAMP complex RNA-binding subunit	-0.533793	0.00175975	0.00647081
CAALFM_CR06980WA	XM_707564.1		ribosome biosynthesis protein	-0.533678	0.0113734	0.0276654
CAALFM_CR06020WA	XM_708389.2		uncharacterized protein	-0.533176	0.00219842	0.00769124
CAALFM_C102470WA	XM_716342.1		uncharacterized protein	-0.532624	0.00350803	0.0109987
CAALFM_C303380WA	XM_714937.2		uncharacterized protein	-0.532455	0.00394506	0.0120529
CAALFM_C202170WA	XM_717484.2		uncharacterized protein	-0.532302	0.000248847	0.00139312
CAALFM_C600530CA	XM_019475441.1		mRNA splicing protein	-0.531885	0.0111764	0.0272638
CAALFM_C601650CA	XM_711637.2	FMP27	Fmp27p	-0.531856	0.0272938	0.0558612
CAALFM_C111240CA	XM_708717.2	CHO1	CDP-diacylglycerol-serine O-phosphatidyltransferase	-0.531122	0.000747863	0.00329269
CAALFM_C202850WA	XM_710268.2	UGA6	Uga6p	-0.531091	0.00722067	0.0193252
CAALFM_C102390WA	XM_716333.2		DNA cross-link repair protein PSO2	-0.530792	0.000896154	0.00377265
CAALFM_CR08490WA	XM_711162.1	TSR1	Tsr1p	-0.530308	0.0587213	0.104182
CAALFM_C701520WA	XM_716320.1	FLU1	Flu1p	-0.529404	0.0711696	0.121509
CAALFM_CR09440CA	XM_019475571.1		uncharacterized protein	-0.528333	0.00492712	0.0142522
CAALFM_C501090CA	XM_710631.1		uncharacterized protein	-0.52744	0.000283239	0.00153395
CAALFM_C110950CA	XM_708832.1		protein kinase	-0.526822	0.0454873	0.0841747
CAALFM_C604330WA	XM_707011.2	NOP8	Nop8p	-0.526355	0.074428	0.125885
CAALFM_C105470WA	XM_710759.2	MTM1	Mtm1p	-0.526287	0.00591793	0.0164184
CAALFM_C501070CA	XM_710633.1		uncharacterized protein	-0.526116	0.00322954	0.0103149
CAALFM_C110350CA	XM_718495.2		uncharacterized protein	-0.526026	0.0219195	0.0471765
CAALFM_CR00460CA	XM_713552.1		snoRNA-binding rRNA-processing protein	-0.525708	0.0348536	0.0677469
CAALFM_C107020CA	XM_713700.1	PUT3	Put3p	-0.525259	0.000131395	0.000856716
CAALFM_C601780CA	XM_711623.2		uncharacterized protein	-0.525159	0.0883479	0.144721
CAALFM_CR10470CA	XM_714292.1		rRNA-processing protein	-0.524734	0.059304	0.10495
CAALFM_C505090WA	XM_716816.2		uncharacterized protein	-0.524664	0.00435539	0.0129621
CAALFM_C204210WA	XM_715830.2	STE4	G protein subunit beta	-0.524479	0.00552458	0.0155344
CAALFM_C602240CA	XM_707412.1	RPL10A	ribosomal 60S subunit protein L1A	-0.524413	0.000142613	0.000912067
CAALFM_C200140WA	XM_714472.2	NDT80	transcription factor	-0.524221	0.0455996	0.0843042
CAALFM_C105950CA	XM_713381.1		uncharacterized protein	-0.524142	0.0177707	0.0395721
CAALFM_CR00670CA	XM_713525.1		tRNA:m4X modification enzyme	-0.523876	0.0349324	0.067856
CAALFM_CR04470WA	XM_712308.1	GPI2	phosphatidylinositol N-acetylglucosaminyltransferase	-0.523643	0.0018343	0.00667924
CAALFM_C205230CA	XM_709819.1	RPF2	rRNA-binding ribosome biosynthesis protein	-0.521406	0.0330987	0.0650764
CAALFM_CR05480WA	XM_705071.1		mitochondrial 2-oxodicarboxylate carrier	-0.519859	0.000139919	0.000899461
CAALFM_C113510CA	XM_717095.2	TGL99	Tgl99p	-0.519037	0.00132046	0.00513329
CAALFM_C406500WA	XM_710447.2	CDC68	chromatin-remodeling protein	-0.518981	0.00124076	0.00487097
CAALFM_C108640WA	XM_718316.1	RTG1	Rtg1p	-0.518845	2.57703185387395e-05	0.000260712
CAALFM_C701030CA	XM_715212.1		mRNA-binding protein	-0.518428	0.114091	0.177875
CAALFM_C203130WA	XM_710231.2		protein-arginine N-methyltransferase	-0.518352	0.000442872	0.00215981
CAALFM_C109880CA	XM_718447.1	BUD31	U2 snRNP complex subunit	-0.51773	0.0107408	0.0264241
CAALFM_CR00510CA	XM_713548.1	ADE1	phosphoribosylaminoimidazolesuccinocarboxamide synthase	-0.51695	0.00108011	0.00437481
CAALFM_CR07170WA	XM_707998.2		uncharacterized protein	-0.516859	0.104763	0.166104
CAALFM_C503710CA	XM_706084.1		uncharacterized protein	-0.516853	0.368951	0.461401
CAALFM_C208420WA	XM_709387.2		DNA-3-methyladenine glycosylase II	-0.516727	0.000341044	0.00176699
CAALFM_C207230CA	XM_709776.2	ZCF10	Zcf10p	-0.51616	0.000777816	0.00338109
CAALFM_C209160WA	XM_709156.2		exosome non-catalytic core subunit	-0.515925	0.0323587	0.0639791
CAALFM_C206300WA	XM_706392.1		uncharacterized protein	-0.515494	0.00241011	0.00825318
CAALFM_C108110WA	XM_712529.2		uncharacterized protein	-0.515058	0.00557143	0.0156149
CAALFM_C700290CA	XM_019475473.1	HGT13	Hgt13p	-0.514536	0.102693	0.163733
CAALFM_C204490WA	XM_707836.2		uncharacterized protein	-0.514252	0.000183308	0.00110595
CAALFM_C504740CA	XM_716776.1	HYS2	DNA-directed DNA polymerase delta subunit	-0.512967	0.000650076	0.00292461
CAALFM_C703400CA	XM_706583.2		ATP-dependent RNA helicase	-0.512952	0.0236607	0.0499355
CAALFM_CR03910CA	XM_712241.2		uncharacterized protein	-0.512766	0.00118938	0.00471312
CAALFM_C101630WA	XM_713083.2		uncharacterized protein	-0.512485	0.053924	0.0969659
CAALFM_C402170CA	XM_717553.2		putative hydrolase	-0.512326	0.0454526	0.0841625
CAALFM_C504600CA	XM_716760.2	GRR1	SCF ubiquitin ligase complex subunit	-0.512237	0.000461446	0.00221962
CAALFM_CR04360CA	XM_712296.1	NHP2	snoRNA-binding protein	-0.511822	0.00890153	0.022764
CAALFM_C304510WA	XM_718026.1		uncharacterized protein	-0.511667	0.102119	0.16321
CAALFM_C306040WA	XM_711533.1		uncharacterized protein	-0.511231	0.00117943	0.00468559
CAALFM_C502170CA	XM_715441.1	GCD11	translation initiation factor eIF2 subunit gamma	-0.510426	0.00324441	0.0103513
CAALFM_CR07280WA	XM_707254.2	FRE30	Fre30p	-0.509884	0.487492	0.573424
CAALFM_CR06300CA	XM_708416.2	FGR50	Fgr50p	-0.50978	0.00235253	0.00810709
CAALFM_CR06710CA	XM_706686.1	GCN5	histone acetyltransferase	-0.509734	1.94165415815896e-05	0.000214587
CAALFM_C110260CA	XM_718485.1	RPA34	DNA-directed RNA polymerase I subunit	-0.509231	0.0487135	0.0892335
CAALFM_C107350CA	XM_708787.2	GPX3	Gpx3p	-0.509202	0.000848053	0.00361147
CAALFM_C604600WA	XM_707339.2	DAC1	Dac1p	-0.508955	0.000203974	0.00120272
CAALFM_CR01010WA	XM_712852.1	TEN1	Ten1p	-0.507421	0.0646854	0.112691
CAALFM_C200200WA	XM_714465.2		mRNA splicing protein	-0.507214	0.000219912	0.0012655
CAALFM_C703130CA	XM_711872.2	DFR1	dihydrofolate reductase	-0.507169	0.000216544	0.00125214
CAALFM_C407250CA	XM_710291.2	TLO10	Tlo10p	-0.506677	0.00556819	0.0156149
CAALFM_CR07640CA	XM_706051.2		uncharacterized protein	-0.506279	0.00164407	0.00611693
CAALFM_C700210CA	XM_715299.2		uncharacterized protein	-0.505761	0.000132294	0.000861643
CAALFM_C107570CA	XM_706638.2		uncharacterized protein	-0.505512	0.00767168	0.0202902
CAALFM_C305060WA	XM_718094.1		uncharacterized protein	-0.505293	0.037267	0.0715771
CAALFM_C103800WA	XM_708541.1	RPP1	RNA-binding RNA processing protein	-0.505283	0.0614545	0.108165
CAALFM_C107120WA	XM_708807.2	GAP4	Gap4p	-0.504951	0.0309205	0.061563
CAALFM_C405610CA	XM_711461.2		uncharacterized protein	-0.504653	0.000121409	0.000808355
CAALFM_C600970CA	XM_709215.2	HAL21	3'(2'),5'-bisphosphate nucleotidase	-0.504099	6.20440212558191e-05	0.000498604
CAALFM_CR10810CA	XM_714337.1		uncharacterized protein	-0.50405	0.00325034	0.0103527
CAALFM_C206850WA	XM_019475250.1		uncharacterized protein	-0.502603	0.0678838	0.116833
CAALFM_C203800CA	XM_715872.2		uncharacterized protein	-0.502157	4.23228397366623e-05	0.000374374
CAALFM_C106210WA	XM_705787.2	BUD16	putative pyridoxal kinase	-0.502108	0.00742451	0.019791
CAALFM_C113840WA	XM_717132.2		divalent metal ion transporter	-0.50203	0.000168607	0.00103608
CAALFM_C102990CA	XM_716395.2	XOG1	glucan 1,3-beta-glucosidase	-0.50133	0.0244044	0.0512277
CAALFM_C306720WA	XM_714830.1	PRP5	DEAD-box RNA helicase	-0.500751	0.00163969	0.00610444
CAALFM_C400040WA	XM_705243.2	CNH1	Cnh1p	-0.500557	0.00546977	0.0154336
CAALFM_C201490CA	XM_717414.2		TFIIH/NER complex subunit	-0.499769	1.63634728740106e-05	0.000187069
CAALFM_C504780WA	XM_716780.1	ASH2	Ash2p	-0.499674	0.000557884	0.00258173
CAALFM_C500940CA	XM_710642.2	HAP5	Hap5p	-0.499662	0.00223277	0.00775695
CAALFM_C307280CA	XM_714773.1		uncharacterized protein	-0.49961	0.000225779	0.0012918
CAALFM_C404230WA	XM_706462.1		uncharacterized protein	-0.4991	0.00135974	0.00526548
CAALFM_C504150CA	XM_716716.1		uncharacterized protein	-0.499045	0.00494347	0.0142787
CAALFM_CR02600WA	XM_710657.2		uncharacterized protein	-0.498729	0.151667	0.22384
CAALFM_C502930CA	XM_715531.2	GRE3	trifunctional aldehyde reductase/xylose reductase/glucose 1-dehydrogenase (NADP(+))	-0.498647	0.0252558	0.0526842
CAALFM_CR08070WA	XM_711113.1	PTP1	tyrosine protein phosphatase	-0.498473	0.00668897	0.0181458
CAALFM_C201480WA	XM_717410.1	SPT5	transcription elongation factor	-0.49831	0.000266555	0.00146618
CAALFM_C100070WA	XM_019475053.1	MVD	diphosphomevalonate decarboxylase	-0.497924	0.0102697	0.0254745
CAALFM_C305100CA	XM_019475326.1	RPL18	ribosomal 60S subunit protein L18A	-0.497904	0.00548055	0.0154543
CAALFM_C204080WA	XM_715844.1		uncharacterized protein	-0.497743	0.0324837	0.0641625
CAALFM_C107440WA	XM_708776.2		uncharacterized protein	-0.497369	0.000324729	0.00170611
CAALFM_C406800WA	XM_710345.2		RuvB family ATP-dependent DNA helicase pontin	-0.497345	8.47674574852034e-05	0.00061959
CAALFM_CR07600WA	XM_708422.2		DNA-dependent ATPase	-0.497246	0.0103389	0.0255861
CAALFM_C206550WA	XM_706746.1		uncharacterized protein	-0.496757	0.00315329	0.0101472
CAALFM_C200080CA	XM_705387.2	FAV3	Fav3p	-0.496317	0.000207985	0.00122036
CAALFM_CR08540CA	XM_711167.1	SSY5	Ssy5p	-0.495301	0.00024145	0.00135935
CAALFM_C702460CA	XM_716213.2		GTPase	-0.49513	0.000854343	0.00363308
CAALFM_C111160CA	XM_708811.2		ubiquitin-related modifier	-0.493864	0.00201611	0.00716241
CAALFM_CR10430CA	XM_714288.1		uncharacterized protein	-0.493605	0.108071	0.170355
CAALFM_C502660CA	XM_715498.2		uncharacterized protein	-0.493253	0.00785071	0.0206774
CAALFM_C207890WA	XM_710940.2	PRS5	ribose phosphate diphosphokinase subunit	-0.493139	0.0111475	0.0272045
CAALFM_C703210WA	XM_711864.2		uncharacterized protein	-0.49308	0.0473643	0.0869752
CAALFM_C704300WA	XM_710094.1	SPT6	chromatin-remodeling histone chaperone	-0.492041	0.000440991	0.00215768
CAALFM_C112080WA	XM_711233.1	LCB4	sphinganine kinase	-0.491908	0.00190692	0.00686422
CAALFM_C109740CA	XM_019475140.1		uncharacterized protein	-0.491684	0.00933701	0.0236151
CAALFM_C404590WA	XM_712134.1	SCS7	fatty acid alpha-hydroxylase	-0.491289	0.000161862	0.00100391
CAALFM_C305140CA	XM_718105.1		tRNA (guanine-N2-)-methyltransferase	-0.49075	0.0229358	0.0488193
CAALFM_C113610CA	XM_717109.1	KIS2	Kis2p	-0.489919	0.000475289	0.00227522
CAALFM_C207630CA	XM_708026.1		uncharacterized protein	-0.489857	0.00128149	0.00500132
CAALFM_C105930CA	XM_713384.2		glutamine amidotransferase subunit	-0.489695	0.00401957	0.0122181
CAALFM_CR01560WA	XM_713117.1		uncharacterized protein	-0.489679	0.00533095	0.0150917
CAALFM_C108460CA	XM_706786.2	UPC2	Upc2p	-0.489439	0.0121466	0.0290499
CAALFM_C602600WA	XM_714001.1	NAB3	Nab3p	-0.489391	0.000708176	0.00314342
CAALFM_C503840WA	XM_706070.2		thiamine diphosphokinase	-0.489208	0.0191825	0.0421973
CAALFM_C304230WA	XM_717988.2		DEAH-box RNA-dependent ATPase	-0.488866	0.00178993	0.0065616
CAALFM_C500260WA	XM_711714.1		ribose phosphate diphosphokinase subunit	-0.488575	0.0020749	0.00736688
CAALFM_C110000CA	XM_718458.2	CPP1	tyrosine/serine/threonine protein phosphatase	-0.488467	0.000320125	0.00168996
CAALFM_CR05640CA	XM_706624.1		uncharacterized protein	-0.488255	0.00686411	0.018562
CAALFM_CR08020CA	XM_019475559.1	NOP10	snoRNP complex protein	-0.488222	0.00800821	0.0209637
CAALFM_C205580WA	XM_707708.2		uncharacterized protein	-0.48802	0.0427026	0.0799621
CAALFM_CR03630WA	XM_710044.2	IFF3	Iff3p	-0.487824	5.13315792890029e-05	0.000431055
CAALFM_CR10190CA	XM_714264.1		uncharacterized protein	-0.487808	0.000281696	0.00152975
CAALFM_C302770CA	XM_714873.2		uncharacterized protein	-0.487493	0.000230638	0.00130892
CAALFM_CR10240WA	XM_714268.2	UTP5	Utp5p	-0.487196	0.0805203	0.134515
CAALFM_C306200CA	XM_710985.1	MMS21	SUMO ligase	-0.485324	0.000701253	0.00311963
CAALFM_C406160WA	XM_710482.2		uncharacterized protein	-0.484171	0.000416968	0.00207236
CAALFM_C701050WA	XM_715210.1		uncharacterized protein	-0.483839	0.0241761	0.0507901
CAALFM_CR01820WA	XM_713155.2		uncharacterized protein	-0.483822	0.00016319	0.00101006
CAALFM_C702040CA	XM_716259.2	CUP9	Cup9p	-0.483412	0.0155586	0.0355465
CAALFM_C602980CA	XM_714046.2		pantothenate kinase	-0.482664	0.00833141	0.0215774
CAALFM_C501430CA	XM_706245.2		uncharacterized protein	-0.482497	0.00531507	0.0150653
CAALFM_C505480WA	XM_716863.2	DES1	Des1p	-0.482397	7.13916317286213e-05	0.000549357
CAALFM_C203820CA	XM_019475217.1	RPS9B	ribosomal 40S subunit protein S9B	-0.482039	0.00208764	0.00739454
CAALFM_CR03200CA	XM_708144.2		ribonuclease P/MRP protein subunit	-0.481847	0.0162632	0.0368047
CAALFM_CR04400WA	XM_019475535.1		uncharacterized protein	-0.481558	0.299583	0.389478
CAALFM_C110660WA	XM_705629.1	TBP1	TATA-binding protein	-0.481507	0.000286409	0.00154692
CAALFM_C209310CA	XM_709170.1		glutamyl-tRNA(Gln) amidotransferase subunit F	-0.481193	0.0147883	0.0341354
CAALFM_C604530CA	XM_707325.2		uncharacterized protein	-0.481069	0.0378446	0.0723609
CAALFM_C403720CA	XM_704855.2		uncharacterized protein	-0.48104	0.00969041	0.0243237
CAALFM_C300410CA	XM_712703.1		uncharacterized protein	-0.480888	0.0342121	0.0667823
CAALFM_C603910CA	XM_713009.2		U2 snRNP complex subunit	-0.480633	0.00186245	0.00675295
CAALFM_C602830WA	XM_714027.2	MNN4-4	Mnn4-4p	-0.480628	0.00559943	0.015681
CAALFM_CR07230WA	XM_707260.2		uncharacterized protein	-0.480477	0.00049504	0.00235656
CAALFM_C109600CA	XM_718416.1	LIP6	Lip6p	-0.480196	0.000651562	0.00292909
CAALFM_C702750WA		FGR6-1	Fgr6-1p	-0.479959	0.0044803	0.0132547
CAALFM_C406830CA	XM_710342.2	CCT6	chaperonin-containing T-complex subunit	-0.479547	7.77654186676691e-05	0.000580474
CAALFM_C700450CA	XM_715273.1		uncharacterized protein	-0.479198	0.0058849	0.0163503
CAALFM_C100340WA	XM_713943.1	HBR1	nucleoside-triphosphatase	-0.477156	0.000222392	0.00127731
CAALFM_CR07000CA	XM_707562.2	POL2	DNA polymerase epsilon catalytic subunit	-0.477063	0.00478408	0.01396
CAALFM_C406370CA	XM_710461.2		uncharacterized protein	-0.476785	0.00337558	0.0106617
CAALFM_C603830WA	XM_713001.2	SAL6	Sal6p	-0.476437	0.000391011	0.00196122
CAALFM_C402830CA	XM_715370.1	HCA4	RNA-dependent ATPase	-0.476066	0.097353	0.156809
CAALFM_C110540CA	XM_706124.2		uncharacterized protein	-0.475855	0.0138696	0.0323552
CAALFM_C108230CA	XM_712546.2	PLB5	Plb5p	-0.475529	0.00566896	0.0158386
CAALFM_C400770CA	XM_707525.1		uncharacterized protein	-0.475407	2.65590914915609e-05	0.000265087
CAALFM_C112680WA	XM_706481.2		ribosome biosynthesis protein	-0.475311	0.0595649	0.105242
CAALFM_C302540CA	XM_714849.2	OXR1	Oxr1p	-0.473802	0.000312276	0.00165964
CAALFM_C111870WA	XM_711256.2	MUP1	Mup1p	-0.473704	0.0627389	0.110005
CAALFM_CR08100CA	XM_711117.2	RIO2	protein kinase	-0.473617	0.00798818	0.0209222
CAALFM_C603210CA	XM_714076.2		DNA-directed RNA polymerase III subunit	-0.47356	0.0179318	0.0398863
CAALFM_C403930CA	XM_019475376.1		RNA-binding signal recognition particle subunit	-0.473543	0.0113833	0.0276716
CAALFM_C703800WA	XM_710157.1		protein retreival receptor	-0.473413	0.00488098	0.0141657
CAALFM_C603760CA	XM_712993.1	SHM2	glycine hydroxymethyltransferase	-0.473188	0.000181256	0.00109579
CAALFM_C206100WA	XM_709187.2	PMT4	dolichyl-phosphate-mannose-protein mannosyltransferase	-0.472787	0.000357357	0.00183088
CAALFM_C700110WA	XM_019475472.1	SOD3	Sod3p	-0.471921	0.378177	0.469697
CAALFM_C200410CA	XM_714443.2		ATP-dependent RNA helicase	-0.471461	0.0890503	0.145553
CAALFM_C110270CA	XM_718486.2	SFH5	Sfh5p	-0.470745	0.0123595	0.0295118
CAALFM_C109750WA	XM_718432.1		GET complex subunit	-0.470743	0.000447075	0.00216629
CAALFM_C305940CA	XM_711523.1		uncharacterized protein	-0.470742	0.0204936	0.0445729
CAALFM_C203640WA	XM_715885.1	UGA11	Uga11p	-0.470486	0.0179498	0.0399114
CAALFM_C307370WA	XM_714758.1		uncharacterized protein	-0.470322	0.0220741	0.047424
CAALFM_C302040CA	XM_716626.1		uncharacterized protein	-0.470299	0.149746	0.221562
CAALFM_CR09910WA	XM_714234.1	GNP3	Gnp3p	-0.469819	0.020931	0.0454088
CAALFM_C109330WA	XM_718386.2		uncharacterized protein	-0.467952	0.241965	0.328052
CAALFM_C405760WA	XM_711476.2	CGT1	mRNA guanylyltransferase	-0.467462	0.00225631	0.00781602
CAALFM_C504320CA	XM_716736.2		uncharacterized protein	-0.467376	0.000208718	0.00122211
CAALFM_C500310CA	XM_711707.1		uncharacterized protein	-0.467125	0.0622906	0.109379
CAALFM_C306380WA	XM_710995.1	NSA2	rRNA-processing protein	-0.466861	0.586042	0.666276
CAALFM_C703960CA	XM_710141.1	UME1	Ume1p	-0.466817	3.04657423249316e-05	0.000290982
CAALFM_C700550CA	XM_715263.1	GLN4	glutamine--tRNA ligase	-0.466625	0.000158129	0.000987933
CAALFM_CR05890CA	XM_706599.2		uncharacterized protein	-0.466604	7.94206485882041e-05	0.000590617
CAALFM_C200440WA	XM_714440.1	SAS2	Sas2p	-0.466096	0.00259258	0.00872444
CAALFM_C204120CA	XM_715840.2		uncharacterized protein	-0.466071	0.11295	0.176464
CAALFM_C303980CA	XM_705916.2		uncharacterized protein	-0.46599	0.000382202	0.0019268
CAALFM_C108700WA	XM_718323.2		uncharacterized protein	-0.465964	0.00108145	0.00437481
CAALFM_CR04530WA	XM_712313.2	FUM11	fumarase	-0.465818	0.00381728	0.0117405
CAALFM_CR03070WA	XM_708159.2		ribosome dissociation factor	-0.46579	0.000546347	0.00254013
CAALFM_C107790CA	XM_712494.1		uncharacterized protein	-0.465489	0.184329	0.262218
CAALFM_C305270CA	XM_718121.1	HGT5	Hgt5p	-0.465212	0.0193519	0.0424605
CAALFM_C302860WA	XM_714882.1	THI6	bifunctional hydroxyethylthiazole kinase/thiamine-phosphate diphosphorylase	-0.464895	0.000322279	0.00169636
CAALFM_C206780CA	XM_709727.1		ubiquitin-protein ligase	-0.464555	0.000189129	0.00113194
CAALFM_C602360WA	XM_707424.2	NIP7	ribosome biosynthesis protein	-0.464451	0.0814733	0.135617
CAALFM_C303360WA	XM_714935.2	FCY2	Fcy2p	-0.464364	0.0161532	0.0365834
CAALFM_C206160WA	XM_709179.1		uncharacterized protein	-0.464344	0.0159436	0.0362183
CAALFM_C111060CA	XM_019475153.1	RPL2	ribosomal 60S subunit protein L2A	-0.463697	0.00167216	0.006206
CAALFM_C306650CA	XM_711022.1	TAF60	Taf60p	-0.46342	0.000880702	0.00371642
CAALFM_C200950CA	XM_714385.2	RFC5	replication factor C subunit 5	-0.463171	0.00176372	0.00648143
CAALFM_C306260CA	XM_710978.1		uncharacterized protein	-0.461538	0.000959157	0.00396324
CAALFM_C206960WA	XM_709747.1	SPE3	spermidine synthase	-0.461439	0.000341363	0.00176711
CAALFM_C112310CA	XM_711208.1	CSI2	Csi2p	-0.460914	0.0272511	0.0557995
CAALFM_C704170WA	XM_019475497.1		uncharacterized protein	-0.460479	0.0306688	0.061184
CAALFM_C103840WA	XM_019475089.1		uncharacterized protein	-0.460241	0.309662	0.399799
CAALFM_CR02650CA	XM_710663.1	DRE2	electron carrier	-0.460104	0.00831502	0.0215499
CAALFM_C100110WA	XM_713965.1	CCT8	chaperonin-containing T-complex subunit	-0.459796	0.000821938	0.00352032
CAALFM_C201840CA	XM_717448.2	RAD7	UV-damaged DNA-binding protein	-0.459728	0.000198475	0.00117569
CAALFM_C110030WA	XM_718461.1	DBP3	RNA-dependent ATPase	-0.458944	0.169437	0.245234
CAALFM_CR07940WA	XM_709138.2		uncharacterized protein	-0.458646	0.0124829	0.0297255
CAALFM_C602110WA	XM_705745.2		uncharacterized protein	-0.458551	0.0124934	0.0297365
CAALFM_C201900CA	XM_717454.2		uncharacterized protein	-0.458491	0.000444829	0.00216192
CAALFM_CR09810WA	XM_714222.1		uncharacterized protein	-0.458461	0.0879254	0.144147
CAALFM_C305160CA	XM_718108.1		putative ATP-dependent RNA helicase	-0.45845	0.0968124	0.156106
CAALFM_CR04460CA	XM_712307.2		uncharacterized protein	-0.458292	0.00222112	0.00773446
CAALFM_C100430WA	XM_713933.2		phosphoinositide binding protein	-0.45782	0.000548301	0.00254526
CAALFM_C504970CA	XM_716802.2	PPR1	Ppr1p	-0.457816	0.186046	0.264108
CAALFM_C400480WA	XM_708265.1	DUR4	Dur4p	-0.457581	0.00512218	0.0146674
CAALFM_C204880CA	XM_709787.2	ARH2	NADPH-adrenodoxin reductase	-0.457251	0.00252349	0.00852427
CAALFM_C100990CA	XM_713018.2	NMA111	Nma111p	-0.457116	0.0278399	0.0567441
CAALFM_C300130CA	XM_712737.1		uncharacterized protein	-0.456515	0.00586985	0.0163161
CAALFM_C200550WA	XM_714426.1		uncharacterized protein	-0.456109	0.00275349	0.00913097
CAALFM_C301900CA	XM_716640.2		uncharacterized protein	-0.455739	0.000438915	0.00215458
CAALFM_CR01580CA	XM_713120.2	DOT6	Dot6p	-0.454538	0.0328546	0.0647242
CAALFM_C106120CA	XM_713363.1		uncharacterized protein	-0.454109	0.0390493	0.0742843
CAALFM_C603110CA	XM_714064.2		uncharacterized protein	-0.453733	0.0700475	0.119832
CAALFM_C101220CA	XM_713040.1		uncharacterized protein	-0.45333	0.00968629	0.0243235
CAALFM_C703540CA	XM_707046.1	ENP2	ribosome biosynthesis protein	-0.453296	0.136242	0.205084
CAALFM_C206330CA	XM_706396.1	AVT1	Avt1p	-0.453059	0.0116842	0.0282719
CAALFM_C209530WA	XM_709479.2	EAP1	Eap1p	-0.453018	0.00262488	0.00878732
CAALFM_CR08660WA	XM_711186.1	PRP8	U4/U6-U5 snRNP complex subunit	-0.452915	0.00372856	0.0115448
CAALFM_C108070WA	XM_712524.2	CDR4	Cdr4p	-0.452903	0.00375885	0.0116086
CAALFM_C201020WA	XM_714376.2	HGT6	hexose transporter	-0.452646	0.00130882	0.00509802
CAALFM_C402570CA	XM_715400.2		uncharacterized protein	-0.452633	0.000777581	0.00338109
CAALFM_C106410WA	XM_713763.2		uncharacterized protein	-0.451978	0.00146536	0.00558523
CAALFM_C404170CA	XM_712003.2	AXL2	Axl2p	-0.451685	0.0027865	0.00920978
CAALFM_C203160CA	XM_710227.1	RNR1	ribonucleotide-diphosphate reductase subunit	-0.451667	0.00483038	0.0140676
CAALFM_C307480WA	XM_714745.1		E3 ubiquitin-protein ligase	-0.451572	9.95657342486349e-05	0.000696306
CAALFM_C703440WA	XM_706580.2	SNG4	Sng4p	-0.451457	0.00768293	0.0203078
CAALFM_C205110WA	XM_709808.2	LEM3	Lem3p	-0.451424	0.000129001	0.000845733
CAALFM_C102420CA	XM_716336.2	GSC1	1,3-beta-glucan synthase	-0.451189	0.0393769	0.0748838
CAALFM_C302470CA	XM_714842.1	RPL9B	ribosomal 60S subunit protein L9B	-0.45085	0.019366	0.0424734
CAALFM_C305380WA	XM_709589.1		uncharacterized protein	-0.450335	0.00394462	0.0120529
CAALFM_C505000CA	XM_716806.2		putative lipase	-0.450293	0.00146417	0.00558523
CAALFM_C301560WA	XM_716671.2		DEAH-box ATP-dependent RNA helicase	-0.45017	0.0922138	0.149578
CAALFM_C208470CA	XM_709380.2	STN1	Stn1p	-0.450072	0.151577	0.223783
CAALFM_CR05740CA	XM_706612.1	PTC4	type 2C protein phosphatase	-0.44976	0.0188037	0.0414708
CAALFM_C406550CA	XM_710442.1	IFF5	Iff5p	-0.449362	0.0181093	0.0402063
CAALFM_C401520CA	XM_717611.1	RPL20B	ribosomal 60S subunit protein L20B	-0.44936	0.00152705	0.00576403
CAALFM_C602250WA	XM_707413.2		uncharacterized protein	-0.449229	0.028771	0.0582034
CAALFM_C601550CA	XM_711645.2		DNA-directed DNA polymerase gamma	-0.449158	0.0376601	0.0721004
CAALFM_CR07840CA	XM_705960.1		uncharacterized protein	-0.448051	0.0182693	0.0405163
CAALFM_C307620CA	XM_714733.1	RIT1	tRNA A64-2'-O-ribosylphosphate transferase	-0.447704	0.00341954	0.0107778
CAALFM_C304610WA	XM_718039.1	MEA1	Mea1p	-0.447502	0.011763	0.0283706
CAALFM_C504640CA	XM_716765.2		uncharacterized protein	-0.447169	0.000243013	0.00136686
CAALFM_C700720WA	XM_715247.2	RTF1	Rtf1p	-0.447022	0.000313678	0.00166561
CAALFM_C601570CA	XM_711643.2	FGR47	Fgr47p	-0.44664	0.00160265	0.00597398
CAALFM_C103400WA	XM_716446.2		uncharacterized protein	-0.4466	0.000896628	0.00377265
CAALFM_C702960CA	XM_711894.2		uncharacterized protein	-0.446581	0.00066772	0.00299273
CAALFM_C107850CA	XM_712501.2		anaphase promoting complex subunit	-0.446138	0.0685546	0.117886
CAALFM_C601890CA	XM_711610.2		ATP-dependent DNA/RNA helicase	-0.446065	0.106637	0.168449
CAALFM_C504720CA	XM_716773.2		GTP cyclohydrolase I	-0.445939	0.000906804	0.00380476
CAALFM_C202810CA	XM_710273.1	NCB2	negative cofactor 2 transcription regulator complex subunit	-0.445414	0.000275379	0.00150227
CAALFM_C302640CA	XM_714861.2	ZCF1	Zcf1p	-0.445202	0.00401092	0.012198
CAALFM_C400490WA	XM_708266.2		uncharacterized protein	-0.445151	0.0354841	0.0686601
CAALFM_C109370WA	XM_718392.2	CEF1	Cef1p	-0.444958	0.00216181	0.00758981
CAALFM_C206750CA	XM_705280.1		uncharacterized protein	-0.444758	0.0642677	0.112159
CAALFM_C406050WA	XM_706770.2	MED3	Med3p	-0.444736	0.0327384	0.064559
CAALFM_CR01260WA	XM_712826.2		uncharacterized protein	-0.444428	0.0015138	0.00573213
CAALFM_C203830WA	XM_715870.2		diphthine--ammonia ligase	-0.444187	0.0114867	0.0278844
CAALFM_C304990WA	XM_718085.1	FGR44	Fgr44p	-0.443832	0.000882329	0.00372034
CAALFM_C204660CA	XM_705506.2	YAK1	serine/threonine protein kinase	-0.443663	0.00360129	0.0112147
CAALFM_C601350WA	XM_711663.2		E3 ubiquitin-protein ligase	-0.443422	0.00220049	0.00769398
CAALFM_C108870CA	XM_718339.2	JIP5	Jip5p	-0.443091	0.0903107	0.14717
CAALFM_C204370WA	XM_707849.1		uncharacterized protein	-0.443078	0.00171679	0.00635192
CAALFM_C700990WA	XM_715216.1	RPP0	ribosomal protein P0	-0.442747	0.013558	0.0317646
CAALFM_C502980CA	XM_715536.1		uncharacterized protein	-0.442076	0.0431759	0.0806641
CAALFM_C106590CA	XM_713747.2		uncharacterized protein	-0.441788	0.000121851	0.000808432
CAALFM_C304110CA	XM_717978.2	MBP1	transcription factor	-0.44143	0.000960505	0.00396606
CAALFM_C602850WA	XM_714029.2	RAV2	Rav2p	-0.440839	0.00467665	0.0137067
CAALFM_C403840CA	XM_705449.2	RRP42	exosome non-catalytic core subunit	-0.440631	0.0521586	0.0942981
CAALFM_C405230CA	XM_707157.2		uncharacterized protein	-0.44038	0.0740531	0.125429
CAALFM_C210620WA	XM_712051.1	RPS4A	Rps4ap	-0.440296	0.00314816	0.0101416
CAALFM_C110760WA	XM_708855.2	VPS23	ubiquitin-binding ESCRT-I subunit protein	-0.439412	0.008121	0.0211755
CAALFM_C112760WA	XM_706472.1		protein-transporting protein	-0.439356	0.0172564	0.0386428
CAALFM_CR08150WA	XM_711122.1	RPS20	ribosomal 40S subunit protein S20	-0.439115	0.00299053	0.00974409
CAALFM_C601620WA	XM_711639.2		uncharacterized protein	-0.43889	0.0079126	0.0208002
CAALFM_C110480WA	XM_706117.2	DJP1	Djp1p	-0.438889	9.81018415992872e-05	0.000690303
CAALFM_C501310WA	XM_710608.2		uncharacterized protein	-0.438845	0.0054823	0.0154543
CAALFM_C200930CA	XM_019475197.1	VPS24	ESCRT-III subunit protein	-0.438689	0.00214858	0.00756115
CAALFM_C207670CA	XM_710962.1	GLE1	nucleoporin	-0.437739	0.00907566	0.0231203
CAALFM_C502910CA	XM_715529.2	GYP8	Gyp8p	-0.437395	0.000388405	0.00195426
CAALFM_C202210CA	XM_717489.2	TLG2	Tlg2p	-0.437292	0.00893816	0.0228284
CAALFM_C700010CA	XM_715322.2		uncharacterized protein	-0.437072	0.00288547	0.00948447
CAALFM_C104580CA	XM_707147.2		uncharacterized protein	-0.436995	0.0231114	0.0490186
CAALFM_C503470CA	XM_706315.2		uncharacterized protein	-0.436841	0.00149459	0.00567735
CAALFM_C112030WA	XM_711239.1	SER33	phosphoglycerate dehydrogenase	-0.4365	0.00158617	0.0059199
CAALFM_C200870WA	XM_714393.1		uncharacterized protein	-0.436464	0.000173677	0.00106158
CAALFM_C407100CA	XM_710314.2		ATP-dependent RNA helicase	-0.436276	0.045929	0.0847299
CAALFM_C603330CA	XM_714088.2		uncharacterized protein	-0.436192	0.00221084	0.00771664
CAALFM_CR07960CA	XM_709134.2	TRK1	Trk1p	-0.436016	0.000914137	0.00382479
CAALFM_C113240WA	XM_717069.2		uncharacterized protein	-0.435826	0.000413112	0.00205833
CAALFM_C206360CA	XM_706399.1	MAK16	ribosome biosynthesis protein	-0.435265	0.225964	0.310655
CAALFM_C404990CA	XM_712093.2		uncharacterized protein	-0.434955	0.0232218	0.0491401
CAALFM_C103460CA	XM_716453.2		uncharacterized protein	-0.434635	0.0105646	0.0260478
CAALFM_C102090CA	XM_708667.2		uncharacterized protein	-0.434112	0.00836827	0.0216316
CAALFM_C500800CA	XM_709117.2		dioxygenase	-0.43405	0.00128502	0.00501182
CAALFM_C501620CA	XM_706061.1	VPS22	ESCRT-II subunit protein	-0.434044	0.0332023	0.0652371
CAALFM_C105640CA	XM_713416.1	FAL1	ATP-dependent RNA helicase	-0.433752	0.0399699	0.0758907
CAALFM_C111100WA	XM_708818.1		acireductone dioxygenase (Ni2+-requiring)	-0.433325	0.00321558	0.0102978
CAALFM_CR05650WA	XM_706623.1	BRF1	transcription factor TFIIIB subunit	-0.43258	0.000161637	0.00100356
CAALFM_C101800WA	XM_707876.1		uncharacterized protein	-0.432304	0.00186747	0.00675386
CAALFM_C103060CA	XM_716403.1	TSR2	Tsr2p	-0.431977	0.0654113	0.113591
CAALFM_C701670WA	XM_716300.1		uncharacterized protein	-0.431738	0.0023837	0.0081768
CAALFM_C105080WA	XM_705640.2	GPT1	Gpt1p	-0.431684	0.00195439	0.006983
CAALFM_C110840CA	XM_708845.2		uncharacterized protein	-0.430598	0.000528028	0.00247226
CAALFM_C204600CA	XM_707823.1	RPL17B	ribosomal 60S subunit protein L17B	-0.430205	0.00153408	0.00578082
CAALFM_C201350CA	XM_714347.2	SNX4	Snx4p	-0.429983	0.000600678	0.00274366
CAALFM_C204730WA	XM_705529.2		uncharacterized protein	-0.429868	0.00433309	0.012915
CAALFM_C103890WA	XM_442675.2		uncharacterized protein	-0.429653	0.411286	0.502571
CAALFM_C500050WA	XM_705431.2		uncharacterized protein	-0.42959	0.0305288	0.0609862
CAALFM_C101890CA	XM_707866.2		uncharacterized protein	-0.429401	0.000440251	0.00215583
CAALFM_C302300WA	XM_716602.2	FGR23	Fgr23p	-0.42938	0.0611963	0.107774
CAALFM_C704280CA	XM_710096.1		uncharacterized protein	-0.42907	0.0074663	0.019881
CAALFM_C206440CA	XM_706737.1		uncharacterized protein	-0.428267	0.10111	0.161814
CAALFM_C303030CA	XM_714902.2	ECM14	putative metallocarboxypeptidase	-0.428164	0.000396355	0.00198145
CAALFM_C113750CA	XM_717123.1		uncharacterized protein	-0.428103	0.103821	0.165049
CAALFM_C503280WA	XM_706940.2	CAM1-1	Cam1-1p	-0.428086	0.000454603	0.00219607
CAALFM_C304150WA	NA	NA	NA	-0.427575	0.036651	0.0705615
CAALFM_C505110CA	XM_716818.2	TIP20	Tip20p	-0.427445	0.000228961	0.00130215
CAALFM_C601290CA	XM_709249.2	QDR3	Qdr3p	-0.426842	0.0717026	0.122223
CAALFM_CR02960WA	XM_710691.1		uncharacterized protein	-0.426438	0.00325179	0.0103527
CAALFM_CR01900CA	XM_713160.2	HNM3	Hnm3p	-0.426339	0.00940226	0.0237499
CAALFM_C208080CA	XM_710924.2	IFM3	Ifm3p	-0.426272	0.00724992	0.0193861
CAALFM_C702550CA	XM_716205.2		iron-sulfur cluster assembly protein	-0.426221	0.000261651	0.00144853
CAALFM_C501590WA	XM_706265.2		uncharacterized protein	-0.426103	0.00684123	0.0185085
CAALFM_CR05730CA	XM_706613.2		uncharacterized protein	-0.425783	0.00439717	0.0130475
CAALFM_C402610CA	XM_715395.2	SUL2	sulfate permease	-0.425718	0.0197668	0.0431557
CAALFM_C200030WA	XM_705396.2	RRN3	rDNA-binding RNA polymerase I transcriptional factor	-0.425702	0.097751	0.157365
CAALFM_C702220CA	XM_716239.2		uncharacterized protein	-0.425445	0.0223698	0.0479318
CAALFM_C501110WA	XM_710629.2		uncharacterized protein	-0.42517	0.0140129	0.032676
CAALFM_C602780CA	XM_714021.2	MIF2	Mif2p	-0.424869	0.00300248	0.00977769
CAALFM_C112750CA	XM_706473.2		uncharacterized protein	-0.424525	0.0193763	0.0424734
CAALFM_C114290CA	XM_019475187.1	MDG1	Mdg1p	-0.423588	0.0103378	0.0255861
CAALFM_C105060WA	XM_705778.2	REI1	Rei1p	-0.423444	0.14066	0.210567
CAALFM_C402850WA	XM_715369.2		Elongator subunit	-0.423271	0.0333575	0.0655205
CAALFM_C300950CA	XM_713424.2		peptidylprolyl isomerase	-0.422958	0.000753038	0.00330574
CAALFM_CR08280WA	XM_711139.1		uncharacterized protein	-0.422858	0.00078041	0.00338367
CAALFM_C306830CA	XM_714819.1		putative helicase	-0.422856	0.02481	0.0519031
CAALFM_C500430WA	XM_711692.1	MET14	adenylyl-sulfate kinase	-0.422144	0.000284932	0.00154173
CAALFM_C102450CA	XM_716340.2		uncharacterized protein	-0.422085	0.20566	0.28738
CAALFM_C304900WA	XM_718077.1	NOP14	snoRNA-binding rRNA-processing protein	-0.421973	0.131505	0.199661
CAALFM_C208480WA	XM_709379.2	RRP8	25S rRNA (adenine645-N1)-methyltransferase	-0.42141	0.0291985	0.0587605
CAALFM_C502920WA	XM_715530.2		uncharacterized protein	-0.421402	0.0042866	0.0128084
CAALFM_C108660CA	XM_718318.1		uncharacterized protein	-0.421363	0.00036816	0.00186984
CAALFM_C602230WA	XM_707410.1		putative GTPase	-0.420913	0.0833881	0.138187
CAALFM_C405970WA	XM_706762.2		uncharacterized protein	-0.420884	0.00143145	0.00549688
CAALFM_CR10770WA	XM_714332.1		uncharacterized protein	-0.420767	0.000562347	0.00259836
CAALFM_C205830CA	XM_705822.1		Hsp90 cochaperone	-0.420687	0.03446	0.0671347
CAALFM_C300430WA	XM_712702.1	EST3	telomerase subunit	-0.420543	0.0908401	0.147872
CAALFM_C500330CA	XM_711701.1		uncharacterized protein	-0.420341	0.0149576	0.0344232
CAALFM_C104900WA	XM_708470.2	MNN15	putative alpha-1,3-mannosyltransferase	-0.420293	0.00856856	0.0220445
CAALFM_C209510CA	XM_709481.1		Ca(2+)-binding ATP:ADP antiporter	-0.419905	0.0668492	0.115484
CAALFM_C104070CA	XM_019475090.1	BET4	Rab geranylgeranyltransferase	-0.419876	0.0263142	0.0543192
CAALFM_C303300CA	XM_714931.1		mRNA splicing protein	-0.418834	0.0075975	0.0201533
CAALFM_CR06450WA	XM_707988.2		polynucleotide 5'-hydroxyl-kinase	-0.418789	0.0588573	0.1043
CAALFM_C208840WA	XM_709339.1		RNA methylation protein	-0.418775	0.0347318	0.0675542
CAALFM_C112210WA	XM_711219.2	TRP3	bifunctional anthranilate synthase/indole-3-glycerol-phosphate synthase	-0.418235	0.00168618	0.00625415
CAALFM_C500920WA	XM_710644.1		U4/U6-U5 snRNP complex subunit	-0.418124	0.00406379	0.0123274
CAALFM_C200120CA	XM_705380.2	EMC9	Emc9p	-0.41792	0.00269265	0.00896703
CAALFM_C504470CA	XM_716749.2		uncharacterized protein	-0.417709	0.0254368	0.0529735
CAALFM_C401970WA	XM_717574.1		uncharacterized protein	-0.417526	0.00552627	0.0155344
CAALFM_CR10740WA	XM_714329.1		uncharacterized protein	-0.416687	0.000679794	0.0030332
CAALFM_C504610WA	XM_716761.2		uncharacterized protein	-0.416483	0.0213284	0.0461036
CAALFM_C303490WA	XM_714949.1	RSN1	Rsn1p	-0.41605	0.0498308	0.0910013
CAALFM_CR05770WA	XM_706609.2		uncharacterized protein	-0.415954	0.00371252	0.0115011
CAALFM_C303470WA	XM_714947.2		succinate-semialdehyde dehydrogenase (NAD(P)(+))	-0.415843	0.00650885	0.0177619
CAALFM_C202160WA	XM_717483.1	SAM37	SAM complex subunit	-0.415753	0.00467947	0.0137083
CAALFM_C104810WA	XM_708478.2	TCO89	Tco89p	-0.415319	0.00170321	0.00630556
CAALFM_C402840CA	XM_019475370.1	MED20	Med20p	-0.414739	0.000420894	0.00208667
CAALFM_C403690CA	XM_704858.1		uncharacterized protein	-0.414621	0.112738	0.176178
CAALFM_C109220WA	XM_718373.2		uncharacterized protein	-0.414478	0.000205726	0.00121066
CAALFM_C202110CA	XM_717478.1		uncharacterized protein	-0.414404	0.00276374	0.00915213
CAALFM_C204470WA	XM_707838.1	ADH3	Adh3p	-0.414263	0.0257232	0.053384
CAALFM_C602750CA	XM_714018.2	LYS14	Lys14p	-0.414151	0.0320133	0.0634431
CAALFM_C305110WA	XM_718102.1		uncharacterized protein	-0.413333	0.0024672	0.00839578
CAALFM_C303290CA	XM_714930.2	NPR2	nitrogen permease regulating protein	-0.412635	0.0169669	0.0381087
CAALFM_C502310CA	XM_019475418.1		uncharacterized protein	-0.412482	0.00746181	0.019881
CAALFM_C108760WA	XM_718328.1		uncharacterized protein	-0.412367	0.00200626	0.00713163
CAALFM_C203320WA	XM_715924.2	CHK1	Chk1p	-0.41207	0.0996156	0.159821
CAALFM_C602660CA	XM_714007.2		putative amidase	-0.411794	0.0248959	0.0520304
CAALFM_C505150CA	XM_716822.2		protein-lysine N-methyltransferase	-0.41141	0.000695988	0.00310083
CAALFM_C602030CA	XM_705754.2		NADHX dehydratase	-0.411258	0.020237	0.044031
CAALFM_C300670CA	XM_019475279.1	FKH2	forkhead family transcription factor	-0.411149	0.000209306	0.00122211
CAALFM_C702540WA	XM_716206.2		uncharacterized protein	-0.411118	0.00442263	0.01311
CAALFM_C203340WA	XM_715922.2		uncharacterized protein	-0.411029	0.000939801	0.00390213
CAALFM_CR07650WA	XM_706050.2	GLC7	type 1 serine/threonine-protein phosphatase catalytic subunit	-0.410611	0.000228739	0.00130215
CAALFM_C403550WA	XM_704871.2	RAD2	ssDNA endodeoxyribonuclease	-0.409962	0.00160839	0.00599164
CAALFM_C400030CA	XM_705242.2		uncharacterized protein	-0.409861	7.34324998980081e-05	0.000557882
CAALFM_C105800CA	XM_713400.1		uncharacterized protein	-0.409228	0.013536	0.0317503
CAALFM_C103740WA	XM_708547.2	WAR1	War1p	-0.408961	0.00354033	0.0110684
CAALFM_C405590WA	XM_711455.2		uncharacterized protein	-0.408729	0.0224487	0.0479916
CAALFM_C201160WA	XM_714364.2		S-methyl-5-thioribose-1-phosphate isomerase	-0.407505	0.0130838	0.0308471
CAALFM_C701540WA	XM_716317.1	ALK6	Alk6p	-0.407419	0.0230504	0.0489412
CAALFM_C110330CA	XM_718493.1		uncharacterized protein	-0.407176	0.00217132	0.00760979
CAALFM_CR06820WA	XM_705989.2		uncharacterized protein	-0.406685	0.000166213	0.00102664
CAALFM_C403850WA	XM_705450.2		FG-nucleoporin	-0.406346	0.00192396	0.00690479
CAALFM_C200740CA	XM_714406.2		uncharacterized protein	-0.406103	0.013422	0.0315441
CAALFM_C201200CA	XM_714361.2	REG1	protein phosphatase regulator	-0.406091	0.00624134	0.0171257
CAALFM_CR03100WA	XM_708157.2	SMC5	DNA repair ATPase	-0.405495	0.00426473	0.012775
CAALFM_C103110WA	XM_019475079.1	RPL6	ribosomal 60S subunit protein L6B	-0.405412	0.00944917	0.0238584
CAALFM_C206610CA	XM_019475247.1		uncharacterized protein	-0.405113	0.366675	0.459323
CAALFM_C306210CA	XM_710984.1	MUB1	Mub1p	-0.404919	0.0026296	0.00879328
CAALFM_C304170WA	XM_717983.2		uncharacterized protein	-0.404917	0.0952728	0.153914
CAALFM_CR01800CA	XM_713153.2	HST2	histone deacetylase	-0.404821	0.0146529	0.0338785
CAALFM_C502340CA	XM_715458.1	CST20	mitogen-activated protein kinase kinase kinase kinase	-0.404605	0.0230031	0.0488928
CAALFM_C112350WA	XM_711205.2		exosome catalytic subunit	-0.40457	0.0272232	0.0557615
CAALFM_C200280CA	XM_714458.2		U2-type spliceosomal complex subunit	-0.404504	0.00614583	0.0168842
CAALFM_CR04090CA	XM_712262.2	ADE17	bifunctional phosphoribosylaminoimidazolecarboxamide formyltransferase/IMP cyclohydrolase	-0.40438	0.000295607	0.00158514
CAALFM_C108600CA	XM_706802.2	GCD6	translation initiation factor eIF2B catalytic subunit epsilon	-0.403332	0.000377593	0.00191001
CAALFM_C603480WA	XM_712959.2	YMX6	Ymx6p	-0.403197	0.234297	0.31968
CAALFM_C305970CA	XM_711526.1		phosphopantothenoylcysteine decarboxylase complex subunit	-0.40246	0.00120909	0.00477172
CAALFM_CR02850CA	XM_710680.2	GZF3	Gzf3p	-0.402383	0.102542	0.163536
CAALFM_C500610CA	XM_711674.2		uncharacterized protein	-0.402372	0.0119973	0.0288196
CAALFM_C200540WA	XM_714427.2		uncharacterized protein	-0.402274	0.00412306	0.0124504
CAALFM_C300550CA	XM_712687.1	HRK1	putative serine/threonine protein kinase	-0.402048	0.00135186	0.00523836
CAALFM_C109130WA	XM_718364.2		uncharacterized protein	-0.401743	0.010485	0.0258621
CAALFM_C102500WA	XM_716345.1		uncharacterized protein	-0.401653	0.0058054	0.0161745
CAALFM_C403900CA	XM_705456.2	RAM1	protein farnesyltransferase	-0.401433	0.0023466	0.00809131
CAALFM_C303100CA	XM_714909.1		uncharacterized protein	-0.401392	0.000483789	0.00230668
CAALFM_C700810WA	XM_715236.1		uncharacterized protein	-0.400917	0.00892196	0.0228065
CAALFM_C202100WA	XM_717477.2	SNF2	SWI/SNF catalytic subunit	-0.400741	0.0413689	0.0778548
CAALFM_CR10720WA	XM_714327.1	HMI1	ATP-dependent 3'-5' DNA helicase	-0.400462	0.0268827	0.0552152
CAALFM_CR02030CA	XM_713176.2		rRNA (cytosine-C5-)-methyltransferase	-0.399952	0.113058	0.17654
CAALFM_C100930CA	XM_019475060.1	SIN3	transcriptional regulator	-0.399879	0.0135018	0.0316951
CAALFM_C300380CA	XM_712708.1		DNA-binding SCF ubiquitin ligase subunit	-0.39903	0.0281693	0.0572482
CAALFM_C400430WA	XM_708260.1	MEP2	ammonium permease	-0.3987	0.0036567	0.0113576
CAALFM_C101070CA	XM_713025.2		uncharacterized protein	-0.398474	0.12054	0.185989
CAALFM_C105600WA	XM_713421.2	GSL1	Gsl1p	-0.398234	0.000292441	0.00157381
CAALFM_C110140CA	XM_718473.2		uncharacterized protein	-0.397965	0.0361584	0.0697733
CAALFM_C501540WA	XM_019475412.1		ribosomal 40S subunit protein S11A	-0.397938	0.00700625	0.0189207
CAALFM_C207360WA	XM_708064.1		RNA methyltransferase	-0.397745	0.00525224	0.0149326
CAALFM_CR10620CA	XM_714311.1		biotin--[acetyl-CoA-carboxylase] ligase	-0.397114	0.00464661	0.0136424
CAALFM_C206480WA	XM_706740.1		tRNA (guanine(9)-N(1))-methyltransferase	-0.397098	0.0370999	0.0713249
CAALFM_CR03310CA	XM_019475526.1		uncharacterized protein	-0.396981	0.000315614	0.00167144
CAALFM_C109100WA	XM_718360.2	ZCF28	Zcf28p	-0.396964	0.0335438	0.0657353
CAALFM_C702110WA	XM_716251.2		uncharacterized protein	-0.396736	0.000474264	0.00227441
CAALFM_C301020WA	XM_713431.1		uncharacterized protein	-0.396315	0.0166132	0.0374499
CAALFM_C502720WA	XM_715507.2	PEP12	SNAP receptor	-0.39612	0.00388478	0.0119113
CAALFM_C201930CA	XM_717458.2		uncharacterized protein	-0.396117	0.00382328	0.0117529
CAALFM_C400100CA	XM_708221.2		uncharacterized protein	-0.395987	0.0124505	0.0296697
CAALFM_CR03580CA	XM_710069.1		uncharacterized protein	-0.3958	0.352322	0.444791
CAALFM_CR01990CA	XM_713172.2	SPC98	Spc98p	-0.395682	0.00342395	0.010786
CAALFM_C405400CA	XM_706353.2		uncharacterized protein	-0.394632	0.0231424	0.0490321
CAALFM_C108800WA	XM_718332.2		uncharacterized protein	-0.394191	0.000733342	0.00323352
CAALFM_C604170CA	XM_705131.2	SEC5	exocyst subunit	-0.393982	0.00424375	0.0127312
CAALFM_C701810WA	XM_716284.1	RVB2	RuvB family ATP-dependent DNA helicase reptin	-0.393136	0.000590648	0.00270405
CAALFM_C501400WA	XM_706241.2	SEF2	Sef2p	-0.393105	0.0819322	0.136227
CAALFM_CR06140WA	XM_708401.1		uncharacterized protein	-0.392854	0.0989089	0.158929
CAALFM_C301820WA	XM_716648.2		uncharacterized protein	-0.392435	0.00834078	0.0215885
CAALFM_C207650CA	XM_710964.2		uncharacterized protein	-0.391883	0.00114955	0.00460667
CAALFM_C306600CA	XM_711017.1		uncharacterized protein	-0.39131	0.0892124	0.145778
CAALFM_C208670CA	XM_709360.1	UTP15	snoRNA-binding rRNA-processing protein	-0.391158	0.0538007	0.0967733
CAALFM_CR00810WA	XM_712872.1		uncharacterized protein	-0.390978	0.160692	0.234622
CAALFM_C403270WA	XM_715327.1	RPF1	rRNA-binding ribosome biosynthesis protein	-0.390784	0.0532026	0.0958415
CAALFM_C101360CA	XM_713055.2		glycogenin glucosyltransferase	-0.390695	0.0117345	0.0283363
CAALFM_C600650CA	XM_019475443.1	RPS13	ribosomal 40S subunit protein S13	-0.390322	0.00921599	0.0233782
CAALFM_C207040WA	XM_709757.2		uncharacterized protein	-0.389787	0.00528376	0.0150079
CAALFM_C205060CA	XM_709803.1		sulfiredoxin	-0.389398	0.0662299	0.114719
CAALFM_C208790WA	XM_709346.2	JEM1	Jem1p	-0.389289	0.0768749	0.129476
CAALFM_C100850WA	XM_713890.2	IHD2	Ihd2p	-0.388862	0.0863686	0.14218
CAALFM_C502360CA	XM_715460.2		uncharacterized protein	-0.388647	0.276133	0.365084
CAALFM_C101790WA	XM_019475068.1	SWI4	SBF complex DNA-binding subunit	-0.388587	0.00896497	0.0228871
CAALFM_C701330CA	XM_707392.2	GCN2	serine/threonine-protein kinase	-0.388557	0.00791705	0.0208002
CAALFM_CR01030WA	XM_712850.1	DAL81	Dal81p	-0.388327	0.0580465	0.10323
CAALFM_C100480CA	XM_713929.2	GCN20	putative AAA family ATPase	-0.386642	0.00336674	0.0106394
CAALFM_C301530CA	XM_716674.2	CAS4	Cas4p	-0.38645	0.0155167	0.0355185
CAALFM_C404810CA	XM_712110.2		tRNA (guanine46-N7)-methyltransferase	-0.386321	0.0472447	0.0868355
CAALFM_CR05130CA	XM_706894.2		uncharacterized protein	-0.385839	0.00124411	0.00488094
CAALFM_C109710CA	XM_718428.1		uncharacterized protein	-0.385207	0.153422	0.225944
CAALFM_C406170CA	XM_710481.2		translation machinery-associated protein 20	-0.385017	0.000331518	0.00173113
CAALFM_C305800WA	XM_711509.1		tRNA splicing endonuclease subunit	-0.384939	0.0337585	0.0660911
CAALFM_C200820WA	XM_714398.2		uncharacterized protein	-0.38447	0.00705753	0.0190248
CAALFM_C301340WA	XM_716695.1		uncharacterized protein	-0.384365	0.110285	0.173069
CAALFM_C204530WA	XM_707830.2	MED8	Med8p	-0.38424	0.0403668	0.0763293
CAALFM_C604590CA	XM_707338.2	NAG1	Nag1p	-0.384217	0.00819875	0.0213273
CAALFM_CR04450CA	XM_712306.2		chromatin modification protein	-0.383702	0.00172627	0.00637516
CAALFM_CR09110CA	XM_711348.1		cytochrome-b5 reductase	-0.383622	0.0723782	0.12308
CAALFM_C503750WA	XM_706080.1	FAV2	Fav2p	-0.383603	0.246675	0.332928
CAALFM_C101710WA	XM_713090.2		uncharacterized protein	-0.383483	0.0438919	0.0815741
CAALFM_CR09480WA	XM_711384.1		U4/U6-U5 snRNP complex subunit	-0.383454	0.00462243	0.0136011
CAALFM_C208540CA	XM_709374.2		uncharacterized protein	-0.382871	0.0384174	0.0732876
CAALFM_C301360CA	XM_716693.1	IRO1	Iro1p	-0.382151	0.00409433	0.0123949
CAALFM_C112690CA	XM_706480.2		uncharacterized protein	-0.381913	0.0897275	0.146379
CAALFM_C401660WA	XM_717606.2		uncharacterized protein	-0.380783	0.00499725	0.0143854
CAALFM_C102240WA	XM_708682.1		karyopherin beta	-0.380665	0.0120928	0.0289907
CAALFM_C106040WA	XM_713371.2	RTT101	cullin	-0.380658	0.00912983	0.0232374
CAALFM_C502060WA	XM_709488.2		uncharacterized protein	-0.380644	0.00457974	0.0134888
CAALFM_C110970WA	XM_708831.2		pre-rRNA-processing protein ESF1	-0.379986	0.126847	0.194118
CAALFM_C103660WA	XM_019475087.1		uncharacterized protein	-0.379894	0.00761611	0.0201744
CAALFM_C501080CA	XM_710632.2	GDS1	Gds1p	-0.379832	0.111845	0.175195
CAALFM_C305890WA	XM_711517.1	TRM12	Trm12p	-0.379831	0.0570563	0.101802
CAALFM_C602690CA	XM_714011.2		uncharacterized protein	-0.37979	0.0671565	0.115915
CAALFM_C401780CA	XM_717594.2		uncharacterized protein	-0.379666	0.00298695	0.00974302
CAALFM_CR04710WA	XM_705163.2		putative peptidylprolyl isomerase	-0.379522	0.157283	0.23049
CAALFM_C401650CA	XM_717607.2		cleavage polyadenylation factor subunit	-0.379211	0.0180175	0.0400472
CAALFM_C210560CA	XM_712044.1	ZSF1	Zsf1p	-0.379066	0.0186951	0.0412617
CAALFM_C202150CA	XM_717482.2		cleavage polyadenylation factor subunit	-0.378895	0.000390742	0.00196122
CAALFM_C203670WA	XM_715884.1	SAP99	Sap99p	-0.378457	0.0384048	0.0732876
CAALFM_C305240CA	XM_718118.1	RPL8B	ribosomal 60S subunit protein L8B	-0.37824	0.00262852	0.00879328
CAALFM_C208330WA	XM_705142.1		uncharacterized protein	-0.378199	0.0111864	0.027277
CAALFM_C505100CA	XM_019475438.1	DUN1	serine/threonine protein kinase	-0.378191	0.0279224	0.0568624
CAALFM_C703700CA	XM_705443.1	ENP1	snoRNA-binding rRNA-processing protein	-0.378154	0.188762	0.267379
CAALFM_C304130WA	XM_717980.2		uncharacterized protein	-0.377844	0.00263985	0.00882261
CAALFM_CR10660WA	XM_714318.2	CKA1	casein kinase 2 catalytic subunit	-0.377823	0.00433654	0.0129154
CAALFM_C500240WA	XM_711716.1	SKN7	kinase-regulated stress-responsive transcription factor	-0.377526	0.00427427	0.0127907
CAALFM_C114030WA	XM_709918.1		uncharacterized protein	-0.376794	0.0118091	0.0284582
CAALFM_C602350CA	XM_019475464.1		pseudouridine synthase	-0.376675	0.172046	0.24823
CAALFM_C205850CA	XM_705825.2		Golgi transport complex subunit	-0.376637	0.000733114	0.00323352
CAALFM_CR02670CA	XM_710664.1		uncharacterized protein	-0.376564	0.00666751	0.0180958
CAALFM_C301210CA	XM_019475284.1		uncharacterized protein	-0.376498	0.00136424	0.00527949
CAALFM_C101480CA	XM_713064.2	RPS21	ribosomal 40S subunit protein S2	-0.376139	0.0123492	0.0295107
CAALFM_C403330WA	XM_705215.1	IPK1	inositol pentakisphosphate 2-kinase	-0.375965	0.0622808	0.109379
CAALFM_C602470WA	XM_713988.2		signal recognition particle subunit	-0.375872	0.000835717	0.00356911
CAALFM_C205640WA	XM_707711.1		uncharacterized protein	-0.375568	0.00797621	0.0209074
CAALFM_C505470WA	XM_716860.2	EST1	Est1p	-0.375498	0.00703986	0.0189857
CAALFM_C502620CA	XM_715493.1		uncharacterized protein	-0.375455	0.00120445	0.00475969
CAALFM_C207740WA	XM_710955.2		uncharacterized protein	-0.37542	0.00370298	0.0114894
CAALFM_C700090CA	XM_715311.1	CSA1	Csa1p	-0.375138	0.0339119	0.0663152
CAALFM_C304520CA	XM_718027.1	ADE2	phosphoribosylaminoimidazole carboxylase	-0.375034	0.0221957	0.047634
CAALFM_C603590CA	XM_712972.2		uncharacterized protein	-0.374842	0.00879925	0.022541
CAALFM_C301130CA	XM_713440.2		uncharacterized protein	-0.374782	0.0183527	0.0406712
CAALFM_C300750WA	XM_712664.2	LYS144	Lys144p	-0.374154	0.00186835	0.00675386
CAALFM_C105090WA	XM_705639.2	TRY2	Try2p	-0.373938	0.0175497	0.0391676
CAALFM_C400370WA	XM_708252.2	HOF1	formin-binding protein	-0.373521	0.125625	0.192544
CAALFM_C406420WA	XM_710455.1		uncharacterized protein	-0.373469	0.00914273	0.0232416
CAALFM_C405060WA	XM_712084.2	CDL1	Cdl1p	-0.37326	0.000501395	0.00238302
CAALFM_C206090WA	XM_709188.2		uncharacterized protein	-0.372991	0.0187304	0.0413245
CAALFM_CR03460WA	XM_710071.2		uncharacterized protein	-0.372398	0.00209324	0.00740308
CAALFM_C108560WA	XM_706796.1	TCP1	chaperonin-containing T-complex alpha subunit	-0.372228	0.000379135	0.00191618
CAALFM_C603460WA	XM_712956.2		FG-nucleoporin	-0.372154	0.00981942	0.024549
CAALFM_C400360CA	XM_708251.1	RCH1	Rch1p	-0.371989	0.0244351	0.0512623
CAALFM_C404750WA	XM_712118.2		glucose-induced degradation complex subunit	-0.371977	0.00182237	0.00665509
CAALFM_C103170CA	XM_716414.2		uncharacterized protein	-0.371873	0.0942555	0.152477
CAALFM_C503070WA	XM_715548.1	RPS5	ribosomal 40S subunit protein S5	-0.370968	0.005521	0.0155344
CAALFM_C108500CA	XM_706790.2	ENO1	phosphopyruvate hydratase	-0.37093	0.0283542	0.0575706
CAALFM_C104130WA	XM_708558.2	ERB1	Erb1p	-0.370442	0.0873026	0.143409
CAALFM_C301890CA	XM_019475289.1		uncharacterized protein	-0.370235	0.00248968	0.00844346
CAALFM_C703920CA	XM_710144.1	RPP1B	ribosomal protein P1B	-0.370116	0.0670024	0.115682
CAALFM_C206690CA	XM_705204.2	PEX22	Pex22p	-0.370078	0.0288739	0.0582642
CAALFM_C505500CA	XM_716869.2	CTA24	Cta24p	-0.369352	0.018469	0.0408683
CAALFM_C200090WA	XM_705386.2		uncharacterized protein	-0.369134	0.0273963	0.0559962
CAALFM_C302570WA	XM_714852.2		putative metalloendopeptidase	-0.368774	0.00169539	0.00628255
CAALFM_CR02890CA	XM_710685.2		DNA-directed RNA polymerase III subunit	-0.368305	0.0281383	0.0572048
CAALFM_C307630CA	XM_714732.1		uncharacterized protein	-0.368067	0.000295029	0.00158346
CAALFM_CR09580CA	XM_019475573.1		uncharacterized protein	-0.367979	0.00836348	0.0216286
CAALFM_C200830CA	XM_714397.2		uncharacterized protein	-0.367739	0.000229023	0.00130215
CAALFM_C501470CA	XM_706253.2		uncharacterized protein	-0.367319	0.0151027	0.0346904
CAALFM_C300490WA	XM_712695.1	ESA1	NuA4 histone acetyltransferase complex catalytic subunit	-0.367199	0.00060632	0.00276521
CAALFM_C208140CA	XM_710918.2	PHM7	Phm7p	-0.36694	0.0357871	0.0691151
CAALFM_C600640CA	XM_706154.2		TFIIH/NER complex subunit	-0.366856	0.0236015	0.0498282
CAALFM_C303840CA	XM_707639.1		cleavage polyadenylation factor subunit	-0.366812	0.000240004	0.00135376
CAALFM_C207080CA	XM_709760.1		uncharacterized protein	-0.366661	0.00180299	0.00660141
CAALFM_CR10450CA	XM_714290.1	SPT3	transcriptional regulator	-0.365973	0.0039823	0.0121419
CAALFM_C208760CA	XM_709350.1	TIF4631	translation initiation factor eIF4G	-0.365752	0.00607775	0.0167493
CAALFM_CR01540WA	XM_713115.2	SAS3	Sas3p	-0.365195	0.00517532	0.0147766
CAALFM_C700680WA	XM_715250.1		nucleotide diphosphatase	-0.365169	0.0219748	0.0472446
CAALFM_C600560WA	XM_706163.2		uncharacterized protein	-0.364632	0.00316077	0.0101656
CAALFM_CR05490WA	XM_705072.2	SUA72	Sua72p	-0.364463	0.0110438	0.0270066
CAALFM_C209600CA	XM_709473.1		uncharacterized protein	-0.364077	0.00651839	0.0177718
CAALFM_C202180WA	XM_717485.2		Zn(2+) transporter	-0.363946	0.00357744	0.0111578
CAALFM_C601560WA	XM_711644.1		uncharacterized protein	-0.363859	0.128432	0.196292
CAALFM_C208580WA	XM_709370.2		uncharacterized protein	-0.363656	0.259177	0.346619
CAALFM_C203930CA	XM_715862.2		uncharacterized protein	-0.363575	0.00400139	0.0121913
CAALFM_CR05840WA	XM_706602.1		uncharacterized protein	-0.363019	0.0543265	0.0975722
CAALFM_C107200WA	XM_708798.1	YMC1	organic acid transporter	-0.362865	0.0140312	0.0326939
CAALFM_C306820CA	XM_714820.1		uncharacterized protein	-0.361875	0.00589695	0.0163699
CAALFM_C210250CA	XM_709308.1	SET2	histone methyltransferase	-0.36173	0.0164045	0.0370541
CAALFM_C404650WA	XM_712129.2		uncharacterized protein	-0.361466	0.0224448	0.0479916
CAALFM_C504410CA	XM_716745.2		uncharacterized protein	-0.361452	0.00862573	0.022163
CAALFM_C202510WA	XM_717524.1	PRS1	ribose phosphate diphosphokinase subunit	-0.36114	0.0341095	0.0666472
CAALFM_C207600CA	XM_708029.2	MSC7	meiotic recombination directing protein	-0.360763	0.0157607	0.0358711
CAALFM_C201220WA	XM_714359.2		linker nucleoporin	-0.360704	0.00103266	0.00421451
CAALFM_C301490WA	XM_716679.2	RPS7A	ribosomal 40S subunit protein S7A	-0.36062	0.021408	0.046259
CAALFM_C703610CA	XM_707053.1		uncharacterized protein	-0.36058	0.00983744	0.0245792
CAALFM_C304890WA	XM_718076.2	CDR2	Cdr2p	-0.360461	0.04721	0.0867985
CAALFM_C202540WA	XM_717527.2		uncharacterized protein	-0.359965	0.255125	0.342477
CAALFM_C203900CA	XM_715866.2		uncharacterized protein	-0.359952	0.000791085	0.00342003
CAALFM_C108830CA	XM_019475136.1		uncharacterized protein	-0.359493	0.223326	0.307524
CAALFM_C400690CA	XM_707534.2		uncharacterized protein	-0.359251	0.102764	0.163763
CAALFM_C502140CA	XM_715438.2		pyridoxal 5'-phosphate synthase	-0.359026	0.00154949	0.00582666
CAALFM_C404830WA	XM_712108.1	DCR1	ribonuclease III	-0.359009	0.00662905	0.0180078
CAALFM_C704150WA	XM_710115.1		uncharacterized protein	-0.358897	0.0459006	0.0847035
CAALFM_C113250WA	XM_717070.2		uncharacterized protein	-0.358695	0.0636673	0.111371
CAALFM_C603290WA	XM_714084.2		uncharacterized protein	-0.358257	0.000842472	0.00359338
CAALFM_C400630CA	XM_707541.1	SEC72	Sec63 complex subunit	-0.358178	0.0010535	0.00428493
CAALFM_C112480WA	XM_019475166.1		uncharacterized protein	-0.357705	0.0817591	0.135977
CAALFM_C306080WA	XM_711537.2	REV3	Rev3p	-0.357602	0.00105331	0.00428493
CAALFM_C402590CA	XM_715397.2		uncharacterized protein	-0.357562	0.00553843	0.0155563
CAALFM_C402090CA	XM_717561.1		exosome non-catalytic core subunit	-0.357043	0.0233203	0.0493042
CAALFM_CR02610CA	XM_710658.2		FG-nucleoporin	-0.356695	0.00094127	0.00390281
CAALFM_C307100CA	XM_714793.1		uncharacterized protein	-0.356519	0.00830475	0.0215326
CAALFM_C102050CA	XM_708664.2	PHO91	Pho91p	-0.356443	0.0119496	0.0287396
CAALFM_CR03920CA	XM_712243.2	TPO4	Tpo4p	-0.35597	0.00614749	0.0168842
CAALFM_C301190CA	XM_705348.2		uncharacterized protein	-0.355616	0.0223746	0.0479318
CAALFM_C504860CA	XM_019475437.1		uncharacterized protein	-0.355535	0.0900442	0.146816
CAALFM_C306120CA	XM_711542.1	GDA1	guanosine diphosphatase	-0.355475	0.0610663	0.107608
CAALFM_C109260CA	XM_718378.2	PTC1	type 2C protein phosphatase	-0.354121	0.0019675	0.0070147
CAALFM_C406570CA	XM_710440.1	PDC11	indolepyruvate decarboxylase 1	-0.353909	0.0377969	0.0722929
CAALFM_C401880WA	XM_717584.1	TYR1	prephenate dehydrogenase (NADP(+))	-0.353404	0.000804302	0.00346714
CAALFM_C101900CA	XM_707865.2		uncharacterized protein	-0.353229	0.00117356	0.00467158
CAALFM_C203030WA	XM_710246.2	LIG4	DNA ligase (ATP)	-0.353163	0.0531602	0.0957942
CAALFM_C205610CA	XM_707710.1	RPS8A	ribosomal 40S subunit protein S8B	-0.3531	0.00306351	0.00992238
CAALFM_C704260WA	XM_019475498.1		ribosome dissociation factor GTPase	-0.352559	0.000982165	0.00403877
CAALFM_C202520WA	XM_717525.2		uncharacterized protein	-0.352222	0.00152397	0.00575968
CAALFM_C403100WA	XM_715341.1	RBT7	Rbt7p	-0.351838	0.0411723	0.0775581
CAALFM_C401670CA	XM_717605.2		uncharacterized protein	-0.351439	0.00272857	0.00906342
CAALFM_CR02530WA	XM_019475520.1	DBP2	DEAD-box ATP-dependent RNA helicase	-0.351356	0.297285	0.386994
CAALFM_C703890CA	XM_710148.1		uncharacterized protein	-0.349958	0.00181863	0.00664644
CAALFM_C106820WA	XM_713723.1		uncharacterized protein	-0.349813	0.0317138	0.0629328
CAALFM_C110570CA	XM_704932.2		uncharacterized protein	-0.349805	0.0662332	0.114719
CAALFM_C103980WA	XM_706874.2	SPC19	Spc19p	-0.349719	0.132775	0.200875
CAALFM_CR07450CA	XM_707235.2	MNL1	Mnl1p	-0.349248	0.00730284	0.0195188
CAALFM_C100180WA	XM_713954.1	RPL16A	ribosomal 60S subunit protein L16A	-0.347728	0.00656762	0.0178734
CAALFM_C200460WA	XM_714436.2	SAP30	Sap30p	-0.347513	0.0852864	0.140631
CAALFM_C201390WA	XM_717401.2		epsin	-0.347257	0.00108602	0.00439036
CAALFM_C209590CA	XM_709474.2		Cu/Pi carrier	-0.347152	0.0159609	0.0362439
CAALFM_C504870WA	XM_716789.2		uncharacterized protein	-0.346748	0.104426	0.165677
CAALFM_CR06960WA	XM_707566.2		origin recognition complex subunit 5	-0.346488	0.00719502	0.0192738
CAALFM_C307020WA	XM_714801.1	SSN6	transcription regulator	-0.346379	0.0588496	0.1043
CAALFM_C603220WA	XM_714077.1		uncharacterized protein	-0.345686	0.0852141	0.140628
CAALFM_C204870CA	XM_705190.2		uncharacterized protein	-0.345116	0.00569337	0.015892
CAALFM_C501350WA	XM_710603.2		uncharacterized protein	-0.344638	0.00127304	0.0049846
CAALFM_C300110CA	XM_712741.1	SEC6	SNARE-binding exocyst subunit	-0.344376	0.00505231	0.014509
CAALFM_CR08640CA	XM_711183.1		serine C-palmitoyltransferase	-0.343824	0.0166084	0.0374499
CAALFM_C207020CA	XM_709755.2		uncharacterized protein	-0.342925	0.0222732	0.0477832
CAALFM_C301800CA	XM_716650.2		uncharacterized protein	-0.342923	0.00517761	0.0147766
CAALFM_C604280WA	XM_707005.1		E2 ubiquitin-conjugating protein	-0.342698	0.00520268	0.014834
CAALFM_C601030WA	XM_709221.2	HAL22	Hal22p	-0.34255	0.00581377	0.0161903
CAALFM_C106960WA	XM_713710.2	SUI2	translation initiation factor eIF2 subunit alpha	-0.342271	0.017919	0.0398725
CAALFM_C702880CA	XM_711902.2	LIP9	Lip9p	-0.342261	0.114442	0.178235
CAALFM_C301330WA	XM_716696.2	ZCF8	Zcf8p	-0.341718	0.00479877	0.0139892
CAALFM_C603260WA	XM_714081.2		RNA-DNA hybrid ribonuclease	-0.341681	0.0119406	0.0287349
CAALFM_C110730WA	XM_708858.2		uncharacterized protein	-0.341238	0.00422269	0.0126808
CAALFM_C110090CA	XM_718469.2		uncharacterized protein	-0.34119	0.001281	0.00500132
CAALFM_C702240WA	XM_716237.2	FMP45	Fmp45p	-0.340954	0.0419516	0.0788025
CAALFM_C113960WA	XM_717143.2	YBP1	Ybp1p	-0.340894	0.00229231	0.00792239
CAALFM_C206220CA	XM_706385.1	MEC3	Mec3p	-0.340792	0.0185861	0.0410564
CAALFM_C206390CA	XM_019475245.1	IMH3	IMP dehydrogenase	-0.340661	0.0983473	0.158197
CAALFM_C300500CA	XM_712692.1		mRNA splicing protein	-0.340622	0.00189026	0.00682066
CAALFM_C109340CA	XM_718388.2		uncharacterized protein	-0.340589	0.130078	0.19825
CAALFM_C702430CA	XM_716215.2		uncharacterized protein	-0.340578	0.321403	0.412463
CAALFM_C209760WA	XM_709455.1		uncharacterized protein	-0.340492	0.0247173	0.0517634
CAALFM_C700590WA	XM_715259.1		uncharacterized protein	-0.340231	0.0647543	0.112744
CAALFM_CR02970CA	XM_710695.2		TFIIH/NER complex ATPase/helicase subunit	-0.34018	0.00116719	0.00465241
CAALFM_C104560WA	XM_707145.2		ubiquitin-protein ligase	-0.33957	0.00496946	0.0143318
CAALFM_C500040CA	XM_705430.2		GPI-anchor transamidase subunit	-0.339315	0.0303213	0.0606731
CAALFM_C101380CA	XM_713057.2	TRM2	Trm2p	-0.339125	0.0407229	0.0768811
CAALFM_C305010CA	XM_718088.1		DNA helicase	-0.338794	0.0042016	0.0126302
CAALFM_C111020WA	XM_708824.2		uncharacterized protein	-0.338742	0.058446	0.103848
CAALFM_CR02160WA	XM_713188.2	UGT51C1	Ugt51c1p	-0.338677	0.0320866	0.0635672
CAALFM_C208000CA	XM_710931.1	KRE30	ATP-binding cassette family ATPase	-0.338503	0.174855	0.251312
CAALFM_C304540CA	XM_718030.1		uncharacterized protein	-0.338151	0.0131577	0.0309847
CAALFM_C303550CA	XM_714955.1	ULP1	Ulp1p	-0.338056	0.0534683	0.0962623
CAALFM_C401310WA	XM_717634.2		uncharacterized protein	-0.337792	0.175342	0.251831
CAALFM_C103120WA	XM_716409.2		uncharacterized protein	-0.337721	0.00261124	0.00877114
CAALFM_C504590CA	XM_019475435.1	RPL43A	ribosomal 60S subunit protein L43A	-0.337715	0.00737326	0.0196807
CAALFM_C403580WA	XM_704866.2		uncharacterized protein	-0.337568	0.0121226	0.0290272
CAALFM_CR01660CA	XM_713131.1	SEC65	RNA-binding signal recognition particle subunit	-0.337567	0.000727605	0.00321534
CAALFM_C107710CA	XM_711448.2	ADE4	amidophosphoribosyltransferase	-0.337545	0.0428778	0.0802148
CAALFM_CR00400CA	XM_713556.1	SWC4	Swc4p	-0.337156	0.0114988	0.027891
CAALFM_C703030WA	XM_711887.1		uncharacterized protein	-0.33707	0.0156875	0.0357508
CAALFM_CR01420WA	XM_713103.1		transcription factor TFIIIB subunit	-0.336669	0.00256458	0.00863868
CAALFM_C700690WA	XM_715249.1	NOP15	rRNA-binding ribosome biosynthesis protein	-0.336659	0.265277	0.353565
CAALFM_CR09980WA	XM_714241.1	SPT7	SAGA histone acetyltransferase complex subunit	-0.336631	0.0169564	0.0380993
CAALFM_C209720WA	XM_709459.1	SUP35	translation termination factor GTPase eRF3	-0.336628	0.00146567	0.00558523
CAALFM_CR08330WA	XM_711147.1		uncharacterized protein	-0.336589	0.013647	0.0319606
CAALFM_C203020CA	XM_710247.2		uncharacterized protein	-0.336424	0.0403474	0.0763167
CAALFM_C501320WA	XM_710606.1	SNF1	AMP-activated serine/threonine-protein kinase catalytic subunit	-0.336383	0.00349345	0.0109587
CAALFM_C400300CA	XM_708245.2	SWI1	Swi1p	-0.336248	0.0058292	0.0162106
CAALFM_C603810WA	XM_712998.2		uncharacterized protein	-0.336029	0.0127516	0.0302307
CAALFM_C400010WA	XM_705238.2	TLO9	Tlo9p	-0.335784	0.0328435	0.0647236
CAALFM_C202260WA	XM_717494.1		uncharacterized protein	-0.33467	0.00379054	0.0116703
CAALFM_C112510WA	XM_705703.2	RAX2	Rax2p	-0.334377	0.0231579	0.0490474
CAALFM_C601590WA	XM_711642.1		uncharacterized protein	-0.333841	0.0211735	0.0458516
CAALFM_C307240WA	XM_714780.1		uncharacterized protein	-0.333822	0.116818	0.181275
CAALFM_CR00710CA	XM_712880.1		3-oxoacyl-[acyl-carrier-protein] reductase (NADPH)	-0.33285	0.0585618	0.104023
CAALFM_C106540CA	XM_713753.2		exosome non-catalytic core subunit	-0.332664	0.170249	0.245993
CAALFM_C601040CA	XM_709223.2		RNA helicase	-0.332458	0.237234	0.322956
CAALFM_C307420WA	XM_714752.1		uncharacterized protein	-0.332133	0.00548713	0.0154607
CAALFM_C201190CA	XM_714362.2		uncharacterized protein	-0.3317	0.0119567	0.0287451
CAALFM_C202400WA	XM_717512.2	ECM3	putative ATPase	-0.331524	0.00209376	0.00740308
CAALFM_CR05330WA	XM_019475545.1		uncharacterized protein	-0.331292	0.0452673	0.0838455
CAALFM_C206810CA	XM_019475249.1	RPL11	ribosomal 60S subunit protein L11B	-0.33117	0.0800738	0.133821
CAALFM_CR01120CA	XM_712840.1		uncharacterized protein	-0.33094	0.0127388	0.0302122
CAALFM_C602860WA	XM_714031.2	STE23	metalloendopeptidase	-0.330804	0.0511827	0.0928462
CAALFM_C202500WA	XM_717523.2		TATA-binding protein-associated factor TAF7	-0.330643	0.00748937	0.0199195
CAALFM_C306780CA	XM_714825.1	SLF1	Slf1p	-0.330128	0.0170513	0.0382551
CAALFM_C114190CA	XM_709935.1		type 1 protein phosphatase-activating protein	-0.329959	0.0563403	0.100705
CAALFM_CR06420WA	XM_707992.1	PPZ1	salt homeostasis regulator	-0.329447	0.00195408	0.006983
CAALFM_CR08590WA	XM_711177.1		AAA family ATPase	-0.329174	0.0130632	0.0308228
CAALFM_CR06170WA	XM_708404.1		uncharacterized protein	-0.329051	0.0194317	0.0425576
CAALFM_C402290WA	XM_715431.2	LAB5	putative lipoate synthase	-0.328985	0.0121275	0.0290274
CAALFM_C303740WA	XM_707651.1		uncharacterized protein	-0.328344	0.0218059	0.0469659
CAALFM_C209970CA	XM_709436.1		uncharacterized protein	-0.328119	0.000783576	0.00339436
CAALFM_CR08370WA	XM_711150.1	GSH2	glutathione synthase	-0.328107	0.00310126	0.0100229
CAALFM_C104700CA	XM_708492.2		uncharacterized protein	-0.328057	0.00906763	0.0231097
CAALFM_C504520WA	XM_716753.2	TIP41	Tip41p	-0.327366	0.0438177	0.0815006
CAALFM_C107700CA	XM_711447.2	VRG4	GDP-mannose transporter	-0.327329	0.016573	0.0373925
CAALFM_C305050WA	XM_718093.1	TRY4	Try4p	-0.32649	0.225808	0.310512
CAALFM_C401940WA	XM_717578.1	PHO89	Pho89p	-0.326418	0.263944	0.352023
CAALFM_C405160CA	XM_705901.2		uncharacterized protein	-0.326416	0.030066	0.0602429
CAALFM_C100770CA	XM_713898.2	ROT1	Rot1p	-0.326174	0.153425	0.225944
CAALFM_C601670WA	XM_711635.2	MAE1	malate dehydrogenase (oxaloacetate-decarboxylating)	-0.325767	0.0366556	0.0705615
CAALFM_C209820WA	XM_709449.2		uncharacterized protein	-0.325452	0.00660379	0.0179636
CAALFM_C504570CA	XM_716757.2	URA7	CTP synthase	-0.325449	0.0231258	0.0490195
CAALFM_C404840CA	XM_712107.2	AGP3	Agp3p	-0.324916	0.0323211	0.0639535
CAALFM_C112620WA	XM_706488.2	SPA2	Spa2p	-0.324797	0.0212422	0.0459504
CAALFM_C207350WA	XM_708065.2	MCM3	MCM DNA helicase complex subunit	-0.324498	0.0292332	0.0588107
CAALFM_C204360WA	XM_707850.1		non-specific serine/threonine protein kinase	-0.323962	0.00959584	0.0241573
CAALFM_C404850CA	XM_712106.2	CSR1	Csr1p	-0.323946	0.0591855	0.104819
CAALFM_C205320WA	XM_709827.1	CDC7	serine/threonine protein kinase	-0.323686	0.0269636	0.0553625
CAALFM_C500490CA	XM_711686.1	BUD2	Bud2p	-0.322643	0.0405696	0.0766159
CAALFM_C205980CA	XM_709199.2		uncharacterized protein	-0.322621	0.159025	0.232627
CAALFM_C108160WA	XM_712537.2		uncharacterized protein	-0.322593	0.000788509	0.00341136
CAALFM_C205540CA	XM_019475234.1		U1 snRNP complex subunit	-0.32249	0.0288186	0.0582034
CAALFM_C701570CA	XM_716312.1		uncharacterized protein	-0.322231	0.133974	0.202229
CAALFM_C404510WA	XM_712144.2		transcription factor TFIIIC subunit	-0.322123	0.0219487	0.0472055
CAALFM_C304640WA	XM_718043.1	ZCF31	Zcf31p	-0.321873	0.072473	0.123206
CAALFM_C101850CA	XM_707870.1		uncharacterized protein	-0.321792	0.00530657	0.0150584
CAALFM_CR06570CA	XM_704942.2		uncharacterized protein	-0.32127	0.118029	0.182714
CAALFM_CR03470WA	XM_710073.1		uncharacterized protein	-0.321218	0.197642	0.277982
CAALFM_C602720CA	XM_714013.2		uncharacterized protein	-0.321023	0.00329129	0.0104285
CAALFM_C207640WA	XM_708025.1		uncharacterized protein	-0.320989	0.0647777	0.112744
CAALFM_C209930WA	XM_709440.1		uncharacterized protein	-0.32053	0.00718483	0.0192637
CAALFM_C701070CA	XM_019475480.1		uncharacterized protein	-0.320458	0.0161205	0.0365369
CAALFM_C112070CA	XM_711234.2		uncharacterized protein	-0.319894	0.0132577	0.0311955
CAALFM_C207460WA	XM_708049.2	TAF4	Taf4p	-0.319829	0.00209268	0.00740308
CAALFM_C301220WA	XM_716707.1		uncharacterized protein	-0.31918	0.0601127	0.106084
CAALFM_C101550WA	XM_713074.2	VPS17	retromer subunit	-0.318946	0.000948597	0.00392502
CAALFM_C700220WA	XM_715300.1		uncharacterized protein	-0.318235	0.159451	0.233095
CAALFM_CR08320WA	XM_711146.2	ATS1	Ats1p	-0.318079	0.00707067	0.0190516
CAALFM_C502570WA	XM_715485.2	MNN13	Mnn13p	-0.317349	0.154663	0.227486
CAALFM_C200270CA	XM_714459.2		uncharacterized protein	-0.31726	0.00544277	0.0153646
CAALFM_C300270CA	XM_712721.1		uncharacterized protein	-0.316458	0.00213898	0.00754064
CAALFM_C603720WA	XM_712989.2	ALA1	alanine--tRNA ligase	-0.315945	0.0098128	0.0245484
CAALFM_C304260WA	XM_019475314.1		uncharacterized protein	-0.31542	0.112603	0.176014
CAALFM_C302760CA	XM_714872.2		uncharacterized protein	-0.315182	0.0138321	0.0322803
CAALFM_C700920CA	XM_715223.1		uncharacterized protein	-0.314899	0.0208186	0.0452142
CAALFM_C500690CA	XM_019475407.1	TFB3	TFIIH/NER complex subunit	-0.314897	0.00554524	0.0155657
CAALFM_CR07830CA	XM_705959.1		uncharacterized protein	-0.314887	0.0125409	0.0298141
CAALFM_C307920WA	XM_019475349.1		uncharacterized protein	-0.314378	0.0511465	0.0928375
CAALFM_CR05140WA	XM_706893.1		uncharacterized protein	-0.314274	0.0800824	0.133821
CAALFM_C602150CA	XM_707402.2		uncharacterized protein	-0.314193	0.0979563	0.157653
CAALFM_C202970CA	XM_710254.2	ALD5	aldehyde dehydrogenase (NAD(P)(+))	-0.313257	0.106228	0.167936
CAALFM_C103090WA	XM_716407.2	RPS1	ribosomal 40S subunit protein S1B	-0.313065	0.0120184	0.0288588
CAALFM_C601860CA	XM_019475459.1	HCH1	Hch1p	-0.312889	0.027105	0.0555764
CAALFM_CR00820CA	XM_019475504.1		uncharacterized protein	-0.312772	0.0115834	0.028062
CAALFM_CR08290WA	XM_711140.2		uncharacterized protein	-0.312498	0.00326725	0.0103854
CAALFM_C407120CA	XM_710309.2	MSH2	mismatch repair ATPase	-0.312462	0.0456992	0.0844362
CAALFM_C205660WA	XM_707713.2	PNG2	Png2p	-0.312456	0.00776046	0.0204946
CAALFM_C406940CA	XM_710331.2		uncharacterized protein	-0.31244	0.0100747	0.0250674
CAALFM_C505050WA	XM_716812.2	ADH1	Adh1p	-0.312278	0.0282628	0.0574186
CAALFM_CR03210CA	XM_708142.2	SSU72	RNA polymerase II subunit A C-terminal domain phosphatase	-0.312172	0.00127816	0.00499734
CAALFM_C113030CA	XM_717049.2		cysteine--tRNA ligase	-0.311919	0.0150755	0.0346411
CAALFM_C500680WA	XM_711666.2	RMT2	protein-arginine N5-methyltransferase	-0.311141	0.0836318	0.138514
CAALFM_C406410WA	XM_710456.2		mRNA splicing protein	-0.310966	0.11403	0.177828
CAALFM_C404240CA	XM_706461.2		uncharacterized protein	-0.310758	0.0191261	0.0420888
CAALFM_C503390CA	XM_706930.1	FUR1	uracil phosphoribosyltransferase	-0.310677	0.000890979	0.00375417
CAALFM_C110650WA	XM_705628.2	APN2	DNA-(apurinic or apyrimidinic site) lyase	-0.310485	0.160421	0.23434
CAALFM_CR07350WA	XM_707248.2		uncharacterized protein	-0.310476	0.0075789	0.0201218
CAALFM_C200450CA	XM_714437.1	CDH1	Cdh1p	-0.309951	0.00714673	0.0192046
CAALFM_C102430CA	XM_716337.2		uncharacterized protein	-0.309897	0.0128499	0.0304035
CAALFM_C101530CA	XM_713071.2		arginine--tRNA ligase	-0.309598	0.0015251	0.00576033
CAALFM_CR03650WA	XM_710046.2	SGD1	Sgd1p	-0.309358	0.186039	0.264108
CAALFM_C602670CA	XM_714008.2	WSC2	Wsc2p	-0.309248	0.0274614	0.0560573
CAALFM_C504810WA	XM_716783.1	PFK1	6-phosphofructokinase subunit alpha	-0.309207	0.0239768	0.0504958
CAALFM_C305780CA	XM_711507.1	CRZ1	DNA-binding transcription factor	-0.309192	0.0164464	0.0371349
CAALFM_C105030CA	XM_019475102.1	PSF2	DNA replication protein	-0.309161	0.0895255	0.146209
CAALFM_C602990WA	XM_714047.2		uncharacterized protein	-0.30883	0.0436739	0.0812819
CAALFM_C401270WA	XM_019475360.1	RPS6A	ribosomal 40S subunit protein S6A	-0.308367	0.0144956	0.0335798
CAALFM_CR08000CA	XM_709131.2		uncharacterized protein	-0.307646	0.00485453	0.0141105
CAALFM_C304680WA	XM_718047.1	RPP2B	ribosomal protein P2B	-0.307492	0.0352596	0.068314
CAALFM_C204830WA	XM_705194.2		uncharacterized protein	-0.307358	0.0120658	0.0289492
CAALFM_C602710CA	XM_714012.1	SAP6	Sap6p	-0.307194	0.0650686	0.113193
CAALFM_C104680WA	XM_708495.2	PIL1	lipid-binding protein	-0.307132	0.0509217	0.0926821
CAALFM_C403430WA	XM_706497.1	MOH1	Moh1p	-0.307107	0.173033	0.249292
CAALFM_C204130WA	XM_715839.1		Rpd3L histone deacetylase complex subunit	-0.306129	0.00145008	0.00555059
CAALFM_C202730WA	XM_710280.1		polyubiquitin-binding protein	-0.306054	0.00604308	0.0166736
CAALFM_CR05990CA	XM_710795.2	SFL1	Sfl1p	-0.305803	0.0477942	0.0876839
CAALFM_CR00890CA	XM_019475505.1		uncharacterized protein	-0.30543	0.0654875	0.113605
CAALFM_C600460CA	XM_706173.2	FET3	ferroxidase	-0.305363	0.0169321	0.0380734
CAALFM_C113940WA	XM_717141.1	SIM1	SUN family protein	-0.305262	0.0435515	0.0811704
CAALFM_C300350WA	XM_712711.1	TPT1	tRNA 2'-phosphotransferase	-0.304917	0.0153513	0.0351803
CAALFM_C402690WA	XM_715387.2		uncharacterized protein	-0.304837	0.0241717	0.0507901
CAALFM_C703620CA	XM_707054.1		uncharacterized protein	-0.304558	0.0416628	0.0783585
CAALFM_CR07290WA	XM_707253.2	FRE7	Fre7p	-0.304151	0.679987	0.749011
CAALFM_C602650CA	XM_714006.2		uncharacterized protein	-0.30341	0.00565425	0.0158123
CAALFM_C401260WA	XM_717640.2	RLM1	Rlm1p	-0.30341	0.151532	0.223783
CAALFM_C304410CA	XM_718013.1		uncharacterized protein	-0.303256	0.00186729	0.00675386
CAALFM_C603370WA	XM_714093.2		uncharacterized protein	-0.303066	0.0908064	0.147857
CAALFM_C203000CA	XM_710250.2		ribosome biogenesis protein TSR3	-0.302805	0.178338	0.255397
CAALFM_C207880WA	XM_710941.2	APM4	Apm4p	-0.302792	0.00499209	0.0143844
CAALFM_C104530CA	XM_707142.2		tRNA (uracil) methyltransferase	-0.302155	0.0341642	0.0667323
CAALFM_CR10360CA	XM_714280.1	CTM1	cytochrome c lysine N-methyltransferase	-0.302139	0.010408	0.0257147
CAALFM_CR05860WA	XM_706601.1		uncharacterized protein	-0.302118	0.0080646	0.0210929
CAALFM_C306970WA	XM_714806.1		signal recognition particle subunit	-0.302089	0.0238934	0.0503556
CAALFM_C306300WA	XM_710974.1	DOT1	histone methyltransferase	-0.301468	0.0143026	0.033184
CAALFM_C300760WA	XM_712663.2	ERG4	delta(24(24(1)))-sterol reductase	-0.301416	0.131123	0.199386
CAALFM_C501670WA	XM_709531.2	DAL52	Dal52p	-0.301161	0.122612	0.188602
CAALFM_C105880WA	XM_713390.2	PRN4	Prn4p	-0.301152	0.0249613	0.0521467
CAALFM_C302690CA	XM_714866.2		dolichol kinase	-0.300918	0.00252933	0.00853915
CAALFM_C106740CA	XM_713732.2	NOP6	Nop6p	-0.299904	0.241664	0.327718
CAALFM_C700340CA	XM_715284.1		uncharacterized protein	-0.299886	0.0117599	0.0283706
CAALFM_C300210CA	XM_712728.1		uncharacterized protein	-0.29955	0.140059	0.209877
CAALFM_C112710CA	XM_706477.1		uncharacterized protein	-0.299521	0.0135527	0.0317646
CAALFM_C405770CA	XM_711478.2	CFL1	Cfl1p	-0.299487	0.00321395	0.0102978
CAALFM_C404390WA	XM_019475381.1		ribosomal 60S subunit protein L22B	-0.299447	0.0644041	0.112289
CAALFM_C600540WA	XM_706166.1		uncharacterized protein	-0.299204	0.0362318	0.069858
CAALFM_C105910WA	XM_713387.2	SIP5	Sip5p	-0.299174	0.025462	0.0529901
CAALFM_C201620WA	XM_717428.1	COX4	cytochrome c oxidase subunit IV	-0.299095	0.0270229	0.055446
CAALFM_CR05120WA	XM_706895.1		uncharacterized protein	-0.298895	0.00487307	0.0141506
CAALFM_CR01470WA	XM_713106.1	CSP37	Csp37p	-0.298835	0.00780225	0.0205777
CAALFM_CR06380CA	XM_705170.2		uncharacterized protein	-0.298705	0.11728	0.181756
CAALFM_C401430CA	XM_717621.2		uncharacterized protein	-0.298255	0.00552212	0.0155344
CAALFM_C207440CA	XM_708051.2		sterol esterase	-0.298242	0.0881787	0.144484
CAALFM_C602950CA	XM_714042.1		uncharacterized protein	-0.297951	0.0307441	0.0612853
CAALFM_C604540CA	XM_707328.1	HAT2	Hat2p	-0.29775	0.124716	0.191564
CAALFM_C102440CA	XM_716339.2		ubiquitin-specific protease	-0.297643	0.00455745	0.0134364
CAALFM_C306440WA	XM_711001.1		FG-nucleoporin	-0.297599	0.00751605	0.0199815
CAALFM_C502610CA	XM_715490.2	RAD9	chromatin-binding protein	-0.297299	0.0360054	0.0695112
CAALFM_C504890CA	XM_716792.2		uncharacterized protein	-0.29649	0.0688331	0.118262
CAALFM_C101610CA	XM_019475066.1		uncharacterized protein	-0.296418	0.189011	0.267602
CAALFM_C113070CA	XM_717051.2	FAD3	Fad3p	-0.296352	0.343786	0.436008
CAALFM_C502490CA	XM_715476.2	TIF5	translation initiation factor eIF5	-0.296299	0.0240383	0.0505718
CAALFM_C209740WA	XM_709457.1	SSO2	syntaxin	-0.296173	0.00827041	0.021472
CAALFM_C300570CA	XM_712685.1		phosphatase	-0.295757	0.026246	0.054243
CAALFM_CR00880WA	XM_712863.1		uncharacterized protein	-0.295494	0.284395	0.373304
CAALFM_C303660WA	XM_707661.2	IRS4	Irs4p	-0.295334	0.00509156	0.0146007
CAALFM_C208890WA	XM_707508.2		uncharacterized protein	-0.295098	0.427074	0.517212
CAALFM_C101470WA	XM_713063.2		mRNA-binding protein	-0.295054	0.00436999	0.0129886
CAALFM_C209270CA	XM_709167.2	SGT1	co-chaperone	-0.295	0.0119376	0.0287349
CAALFM_C304550CA	XM_718031.1	CMK1	protein kinase	-0.294901	0.112068	0.175406
CAALFM_CR06230WA	XM_708406.2		uncharacterized protein	-0.294672	0.0397339	0.0754906
CAALFM_C604290WA	XM_707006.2		uncharacterized protein	-0.294142	0.00596339	0.0164994
CAALFM_C102460WA	XM_716341.2	RPL10	ribosomal 60S subunit protein L10	-0.293608	0.00741738	0.0197808
CAALFM_C402500CA	XM_715409.2	ADR1	DNA-binding transcription factor	-0.293579	0.521785	0.60613
CAALFM_C700890CA	XM_715226.1	MCM1	transcription factor	-0.293579	0.0916926	0.148976
CAALFM_C403130WA	XM_715337.2		GPI-anchor transamidase subunit	-0.293418	0.00303761	0.00987232
CAALFM_C604430WA	XM_707309.2	CST5	Cst5p	-0.293262	0.0244522	0.0512802
CAALFM_C206540CA	XM_706745.2	SPF1	ion-transporting P-type ATPase	-0.293199	0.00982126	0.024549
CAALFM_C505440CA	XM_716858.2		uncharacterized protein	-0.293042	0.0230746	0.0489751
CAALFM_C101490WA	XM_713065.1		uncharacterized protein	-0.292837	0.0214353	0.0462946
CAALFM_C502320CA	XM_715456.2		uncharacterized protein	-0.29271	0.0340446	0.0665423
CAALFM_C401060WA	XM_717659.2	MLP1	Mlp1p	-0.292482	0.0343702	0.0670314
CAALFM_C302410CA	XM_019475297.1		ubiquitin-protein ligase	-0.292289	0.0200636	0.0436696
CAALFM_C301390CA	XM_716691.2	GEA2	Arf family guanine nucleotide exchange factor	-0.291486	0.0329878	0.064901
CAALFM_C103070CA	XM_716405.2	ORC1	origin recognition complex subunit 1	-0.291226	0.00288917	0.0094914
CAALFM_C208120WA	XM_019475258.1	MAF1	RNA polymerase III-inhibiting protein	-0.29113	0.0671991	0.115955
CAALFM_C600860WA	XM_709203.2	GPX1	Gpx1p	-0.291034	0.239733	0.325469
CAALFM_CR01380WA	XM_713097.2		uncharacterized protein	-0.290948	0.0273	0.0558612
CAALFM_C204220CA	XM_019475224.1	TAF14	TATA-binding protein-associated factor	-0.290883	0.0229187	0.0488002
CAALFM_C104390CA	XM_705314.2	NOP4	mRNA-binding ribosome biosynthesis protein	-0.290685	0.229402	0.31473
CAALFM_C407180WA	XM_710304.1	UBI3	ubiquitin-ribosomal 40S subunit protein S31 fusion protein	-0.290658	0.0130384	0.0307987
CAALFM_C601280WA	XM_709248.2	EXO84	exocyst subunit	-0.290635	0.0047481	0.0138685
CAALFM_C505400WA	XM_716851.1	APM1	Apm1p	-0.29033	0.00298504	0.0097421
CAALFM_C302630CA	XM_714860.2		uncharacterized protein	-0.290066	0.0177583	0.0395591
CAALFM_C403450CA	XM_706499.2	JAB1	COP9 signalosome catalytic subunit	-0.290058	0.00419026	0.0126087
CAALFM_C202420CA	XM_717514.2		tRNA dihydrouridine synthase	-0.290049	0.00214639	0.00756015
CAALFM_C701940CA	XM_716272.2		pheromone-regulated protein	-0.289328	0.0261475	0.0540891
CAALFM_C600090WA	XM_705407.1		uncharacterized protein	-0.289306	0.0539953	0.097065
CAALFM_C602680WA	XM_714009.2		SNAP receptor	-0.289094	0.142208	0.212609
CAALFM_C302340WA	XM_716596.2		uncharacterized protein	-0.288907	0.0330369	0.0649762
CAALFM_C302150CA	XM_716615.2	ERG6	sterol 24-C-methyltransferase	-0.288701	0.0870587	0.143129
CAALFM_C107660WA	XM_706628.2		uncharacterized protein	-0.28834	0.371969	0.464496
CAALFM_C404640CA	XM_712130.1	GOA1	Goa1p	-0.288173	0.0286239	0.0579948
CAALFM_C105320CA	XM_710775.2		uncharacterized protein	-0.288156	0.0175096	0.0391218
CAALFM_C602970CA	XM_714044.2		uncharacterized protein	-0.288082	0.062547	0.109765
CAALFM_C601020WA	XM_709220.2		uncharacterized protein	-0.287937	0.179768	0.256892
CAALFM_C601720CA	XM_711630.1	SUR7	Sur7p	-0.287846	0.00918297	0.0233142
CAALFM_C601340CA	XM_019475452.1		phosphatidylglycerophosphatase	-0.287559	0.0446858	0.0828968
CAALFM_C401130CA	XM_717653.1		uncharacterized protein	-0.287435	0.0121431	0.0290499
CAALFM_C604650WA	XM_707343.1		uncharacterized protein	-0.287434	0.0430691	0.080497
CAALFM_C203540WA	XM_715896.2	RAD32	DNA-directed DNA polymerase eta	-0.28727	0.0259213	0.0536832
CAALFM_C602270CA	XM_707415.2	ALG11	alpha-1,2-mannosyltransferase	-0.286788	0.0641387	0.111999
CAALFM_C104090CA	XM_708553.2		uncharacterized protein	-0.286784	0.0478663	0.0877623
CAALFM_C107560WA	XM_706639.2		uncharacterized protein	-0.286733	0.00976272	0.0244641
CAALFM_C602640CA	XM_714005.2		uncharacterized protein	-0.286354	0.0354995	0.0686675
CAALFM_C404210CA	XM_706464.1	SOH1	Soh1p	-0.286251	0.148093	0.219659
CAALFM_C501480WA	XM_706255.2	FYV5	Fyv5p	-0.286076	0.370729	0.463141
CAALFM_C306420CA	XM_710998.1		uncharacterized protein	-0.286059	0.129999	0.198221
CAALFM_C200390CA	XM_714445.1		cystathionine beta-lyase	-0.285659	0.0053191	0.0150653
CAALFM_C210050WA	XM_709329.2		ubiquitin-specific protease	-0.285557	0.0370038	0.0711629
CAALFM_C402310WA	XM_715428.2	BEM3	Bem3p	-0.285398	0.0253498	0.0528105
CAALFM_C503900WA	XM_019475428.1	PGA56	Pga56p	-0.28491	0.0729325	0.123846
CAALFM_C602620CA	XM_714003.2		uncharacterized protein	-0.28471	0.291767	0.380724
CAALFM_C303830WA	XM_707641.1		peptidylprolyl isomerase	-0.284637	0.00432219	0.0128954
CAALFM_C500390CA	XM_711697.1		uncharacterized protein	-0.284306	0.035781	0.0691151
CAALFM_C407130WA	XM_710308.2		uncharacterized protein	-0.284042	0.0746092	0.126085
CAALFM_C209690CA	XM_709463.2		uncharacterized protein	-0.283417	0.00976011	0.0244641
CAALFM_C203700WA	XM_715881.2		amidase	-0.283347	0.0575117	0.10237
CAALFM_CR04130CA	XM_712267.2	EAF7	Eaf7p	-0.283327	0.00212987	0.00751299
CAALFM_C703710CA	XM_705442.2	PLC1	phosphatidylinositol phospholipase C	-0.283326	0.00772828	0.0204186
CAALFM_CR08170CA	XM_711124.1		leucine carboxy methyltransferase	-0.283303	0.00953484	0.0240407
CAALFM_C208240WA	XM_710966.2		uncharacterized protein	-0.283096	0.00945957	0.0238745
CAALFM_C210310CA	XM_709300.2	KIP2	Kip2p	-0.283062	0.170206	0.245993
CAALFM_C502160WA	XM_715440.2	SST2	GTPase-activating protein	-0.282992	0.0565824	0.101077
CAALFM_C601120CA	XM_709232.2		protein-S-isoprenylcysteine carboxyl O-methyltransferase	-0.282325	0.303412	0.393344
CAALFM_CR07720CA	XM_705020.2	CDC45	DNA replication initiation factor	-0.282295	0.0117147	0.0282999
CAALFM_C503100CA	XM_715552.1		uncharacterized protein	-0.28217	0.049888	0.0910235
CAALFM_C602040WA	XM_705753.1	MCR1	cytochrome-b5 reductase	-0.281257	0.022589	0.04827
CAALFM_C111140WA	XM_708814.2		mannosylinositol phosphorylceramide synthase regulatory subunit	-0.281247	0.00310887	0.0100421
CAALFM_C600280WA	XM_707212.2	CPH2	Cph2p	-0.281067	0.0144951	0.0335798
CAALFM_C501930WA	XM_709503.2		SF3a splicing factor complex subunit	-0.281061	0.0343734	0.0670314
CAALFM_C302950CA	XM_714892.1	MET13	methylenetetrahydrofolate reductase (NAD(P)H)	-0.281051	0.0183887	0.0407279
CAALFM_CR05510WA	XM_705714.2	STE13	Ste13p	-0.280748	0.0363748	0.0701112
CAALFM_C207100WA	XM_709762.2		uncharacterized protein	-0.280346	0.00764442	0.0202329
CAALFM_C205800CA	XM_707729.2		uncharacterized protein	-0.280185	0.0036433	0.0113219
CAALFM_C500570WA	XM_711678.2		aminophospholipid-translocating P4-type ATPase	-0.280111	0.0402874	0.0762273
CAALFM_C501720CA	XM_709526.2	RCY1	Rcy1p	-0.279708	0.0143819	0.0333422
CAALFM_C107080WA	XM_713694.1		uncharacterized protein	-0.279538	0.264355	0.352493
CAALFM_C704140CA	XM_710116.1		uncharacterized protein	-0.279451	0.0428675	0.0802148
CAALFM_C505080WA	XM_716815.2	GRF10	Grf10p	-0.279451	0.414123	0.504885
CAALFM_C500380WA	XM_711698.1		uncharacterized protein	-0.279269	0.025734	0.0533878
CAALFM_C306100CA	XM_711540.1	DED1	DEAD-box ATP-dependent RNA helicase	-0.279105	0.295512	0.384938
CAALFM_C304700WA	XM_718049.1		FG-nucleoporin	-0.278941	0.16445	0.239232
CAALFM_C502790CA	XM_715518.2	GAP1	Gap1p	-0.278916	0.201263	0.282463
CAALFM_C105120WA	XM_705636.2		amino acid transporter	-0.278654	0.025681	0.0533333
CAALFM_C106460CA	XM_713759.1	RPS22A	ribosomal 40S subunit protein S22A	-0.278469	0.0402264	0.0762083
CAALFM_C101930WA	XM_019475069.1		uncharacterized protein	-0.278004	0.108575	0.17097
CAALFM_C501910WA	XM_709506.1	GIS2	mRNA-binding translational activator	-0.277852	0.00282671	0.00931179
CAALFM_C501920CA	XM_709504.2		phosphoinositide 5-phosphatase	-0.277578	0.0156777	0.0357508
CAALFM_C201370CA	XM_717398.1		uncharacterized protein	-0.277431	0.196227	0.276316
CAALFM_C601790CA	XM_019475457.1	ZCF18	Zcf18p	-0.277155	0.0339173	0.0663152
CAALFM_C502460CA	XM_715471.2	ECM331	Ecm331p	-0.277115	0.220777	0.304926
CAALFM_CR10730CA	XM_714328.1		uncharacterized protein	-0.276359	0.00739864	0.0197396
CAALFM_C109540WA	XM_718411.2		uncharacterized protein	-0.276327	0.102836	0.163763
CAALFM_C209500WA	XM_709482.2		tRNA dihydrouridine synthase	-0.276133	0.346225	0.438582
CAALFM_C702910WA	XM_711899.2	ENA21	Ena21p	-0.275989	0.0581083	0.103309
CAALFM_C210190CA	XM_709314.2	OCA1	putative tyrosine protein phosphatase	-0.27488	0.00854524	0.021994
CAALFM_C205200CA	XM_709816.2	SGO1	Sgo1p	-0.274663	0.157204	0.230429
CAALFM_C203490CA	XM_715902.1		uncharacterized protein	-0.274426	0.114031	0.177828
CAALFM_C603530CA	XM_704978.2		uncharacterized protein	-0.274377	0.115398	0.179351
CAALFM_CR08180CA	XM_711125.1	TRM9	tRNA (carboxymethyluridine(34)-5-O)-methyltransferase	-0.27388	0.0196494	0.0429244
CAALFM_C107070CA	XM_713695.1	DHH1	DExD/H-box ATP-dependent RNA helicase	-0.273795	0.0820684	0.136416
CAALFM_C405180CA	XM_705903.2		nucleocytoplasmic transporter	-0.27379	0.0175405	0.0391676
CAALFM_C702660CA	XM_705655.1		uncharacterized protein	-0.273326	0.299212	0.389165
CAALFM_C204770WA	XM_705525.2		uncharacterized protein	-0.273185	0.0692046	0.118696
CAALFM_C300590WA	XM_436573.1		uncharacterized protein	-0.273123	0.470089	0.558519
CAALFM_C404460CA	XM_712151.2		serine/threonine protein kinase	-0.272881	0.071277	0.121553
CAALFM_CR09150WA	XM_711352.1		uncharacterized protein	-0.27286	0.074403	0.125885
CAALFM_C202240CA	XM_717492.2	HEX3	SUMO-targeted ubiquitin ligase complex subunit	-0.272462	0.00473819	0.0138464
CAALFM_C301110CA	XM_713438.2		uncharacterized protein	-0.272146	0.45918	0.548868
CAALFM_C209980WA	XM_709337.2		uncharacterized protein	-0.271998	0.173613	0.249948
CAALFM_C210090CA	XM_709324.2		uncharacterized protein	-0.271932	0.328596	0.420072
CAALFM_CR08630WA	XM_711182.1	CDC23	anaphase promoting complex subunit	-0.271893	0.011346	0.02761
CAALFM_C500280CA	XM_711712.1		ribonuclease	-0.271643	0.0279535	0.056887
CAALFM_C108400CA	XM_706780.1	GCV2	glycine decarboxylase subunit P	-0.271631	0.163971	0.238768
CAALFM_C111000CA	XM_708826.1		uncharacterized protein	-0.271607	0.323463	0.414395
CAALFM_C500480CA	XM_711687.1	SEC14	phosphatidylinositol/phosphatidylcholine transfer protein	-0.271225	0.152916	0.225422
CAALFM_C704050WA	XM_710131.1	HLJ1	type I HSP40 co-chaperone	-0.271045	0.00791792	0.0208002
CAALFM_C402550CA	XM_715403.2	EMP70	Emp70p	-0.271037	0.00785963	0.0206774
CAALFM_C205340CA	XM_709830.2	RPC40	DNA-directed RNA polymerase core subunit	-0.270781	0.183117	0.26068
CAALFM_CR05620CA	XM_706627.2	MTG2	putative GTPase	-0.270778	0.105616	0.167102
CAALFM_C113690CA	XM_019475181.1		SNAP receptor	-0.270725	0.00803847	0.0210337
CAALFM_C301790CA	XM_716651.2		uncharacterized protein	-0.270674	0.0247988	0.0518978
CAALFM_C200790CA	XM_714401.1		diacylglycerol kinase	-0.27037	0.216453	0.299924
CAALFM_C703840WA	XM_710153.1		CCR4-NOT core subunit	-0.270208	0.02144	0.0462946
CAALFM_C104540CA	XM_707143.2	VPS16	tethering complex subunit	-0.270086	0.00364224	0.0113219
CAALFM_CR09930WA	XM_714236.1		uncharacterized protein	-0.269905	0.0223874	0.047942
CAALFM_C306290WA	XM_710975.1		uncharacterized protein	-0.269795	0.0101479	0.0251971
CAALFM_C105850WA	XM_713394.2	POL32	DNA polymerase delta subunit	-0.269692	0.0597795	0.10559
CAALFM_C208680WA	XM_709359.1	MSH3	mismatch repair protein	-0.269309	0.0677746	0.116712
CAALFM_C200970CA	XM_714382.2	UBP13	ubiquitin-specific protease	-0.269033	0.0163523	0.0369594
CAALFM_C200370WA	XM_714447.2	PDR6	Pdr6p	-0.268904	0.0141071	0.0328014
CAALFM_C104710CA	XM_708490.2		uncharacterized protein	-0.268862	0.375785	0.468185
CAALFM_C406850CA	XM_710340.2		methionine aminopeptidase	-0.26866	0.117847	0.182493
CAALFM_C500910CA	XM_710645.1	TRX2	Trx2p	-0.268593	0.156368	0.229449
CAALFM_C100660CA	XM_713908.1		t-SNARE syntaxin	-0.268088	0.0109745	0.0268775
CAALFM_C504680WA	XM_716770.2	PSD2	phosphatidylserine decarboxylase 2	-0.268084	0.0156899	0.0357508
CAALFM_C114270WA	XM_709944.1		arylformamidase	-0.26804	0.0196177	0.0428707
CAALFM_C501940WA	XM_709502.2		bifunctional DRAP deaminase/tRNA pseudouridine synthase	-0.267754	0.00913868	0.0232412
CAALFM_C111400CA	XM_708703.2	GIN4	protein kinase	-0.267588	0.230552	0.315873
CAALFM_CR07800WA	XM_705955.2	SAP2	Sap2p	-0.267344	0.129301	0.197419
CAALFM_CR02410WA	XM_708322.2		uncharacterized protein	-0.26731	0.0251843	0.0525942
CAALFM_C114350WA	XM_709955.1		type 1 protein phosphatase-activating protein YPI1	-0.266819	0.00593791	0.0164448
CAALFM_CR10390WA	XM_714283.1		TRAPP subunit	-0.266639	0.0922811	0.149647
CAALFM_C306060WA	XM_711535.1	ELP3	Elongator subunit	-0.26657	0.19959	0.280326
CAALFM_C602070CA	XM_019475462.1	RPL23A	ribosomal 60S subunit protein L23B	-0.266377	0.0531063	0.0957258
CAALFM_C305200WA	XM_019475328.1	RPS19A	ribosomal 40S subunit protein S19A	-0.266223	0.0654955	0.113605
CAALFM_C204520CA	XM_707831.1		uncharacterized protein	-0.266134	0.206738	0.288536
CAALFM_CR08940WA	XM_711333.1		tRNA 1-methyladenosine methyltransferase subunit	-0.266032	0.142869	0.213386
CAALFM_C407220CA	XM_710297.2		cohesin-loading factor complex subunit	-0.265727	0.171016	0.246982
CAALFM_C304670CA	XM_019475322.1	RPS15	ribosomal 40S subunit protein S15	-0.265143	0.0328791	0.0647297
CAALFM_C111090CA	XM_708819.2		cleavage polyadenylation factor subunit	-0.264779	0.0719319	0.122426
CAALFM_C112730WA	XM_706475.2	RVS162	Rvs162p	-0.264776	0.179047	0.256106
CAALFM_CR09600CA	XM_019475574.1	YKE2	tubulin-binding prefolding complex subunit	-0.264424	0.061125	0.10768
CAALFM_C603520CA	XM_704977.2		uncharacterized protein	-0.264262	0.00636206	0.017425
CAALFM_C503250WA	XM_706943.2	RMS1	ribosomal lysine N-methyltransferase	-0.264054	0.381965	0.473615
CAALFM_C107050CA	XM_713697.1		ATP-dependent 5'-3' DNA helicase	-0.263321	0.00410522	0.0124153
CAALFM_C602840CA	XM_714028.1	RBF1	Rbf1p	-0.263053	0.0465819	0.0858814
CAALFM_C108820CA	XM_718334.1		aminoacyl-tRNA hydrolase	-0.262815	0.058006	0.103189
CAALFM_C300390WA	XM_712707.1		Mn(2+) transporter	-0.262785	0.175109	0.251617
CAALFM_CR06030CA	XM_708390.2		uncharacterized protein	-0.262683	0.0593601	0.104973
CAALFM_C404470WA	XM_712150.2	SAP10	Sap10p	-0.262553	0.131357	0.199547
CAALFM_C303330CA	XM_714934.2		uncharacterized protein	-0.262533	0.0429356	0.0802977
CAALFM_CR05010WA	XM_706902.2		crossover junction endodeoxyribonuclease	-0.262512	0.0123585	0.0295118
CAALFM_C111570WA	XM_019475159.1		uncharacterized protein	-0.262412	0.11216	0.175484
CAALFM_C202620WA	XM_717537.2		uncharacterized protein	-0.262214	0.00593819	0.0164448
CAALFM_C404520WA	XM_712142.1		telomerase inhibitor	-0.261737	0.359095	0.452101
CAALFM_C703160WA	XM_711869.2		uncharacterized protein	-0.261638	0.0284432	0.0577067
CAALFM_C700580CA	XM_715260.1		uncharacterized protein	-0.261516	0.0674842	0.116346
CAALFM_C603000CA	XM_714048.2		uncharacterized protein	-0.261428	0.019857	0.0432987
CAALFM_C203270WA	XM_715929.2	GPM1	phosphoglycerate mutase	-0.261273	0.0622209	0.109353
CAALFM_C200770WA	XM_714403.1		uncharacterized protein	-0.260818	0.0789618	0.132467
CAALFM_C103360WA	XM_716440.2		chromatin-remodeling ATPase	-0.260412	0.0426371	0.0799146
CAALFM_CR03990CA	XM_712251.1	GCD1	translation initiation factor eIF2B subunit gamma	-0.260202	0.00953748	0.0240407
CAALFM_C102950WA	XM_716391.1		uncharacterized protein	-0.259861	0.306845	0.39696
CAALFM_CR09890CA	XM_714232.1	BET2	Rab geranylgeranyltransferase	-0.259615	0.0102613	0.025468
CAALFM_C105220CA	XM_710786.1		uncharacterized protein	-0.259455	0.189053	0.267602
CAALFM_C402640CA	XM_715392.1	SEN2	tRNA splicing endonuclease subunit	-0.259442	0.280667	0.369628
CAALFM_C201060CA	XM_714374.2		uncharacterized protein	-0.259278	0.25747	0.344728
CAALFM_C208270CA	XM_710969.2		casein kinase	-0.25924	0.0424801	0.0796702
CAALFM_CR05560WA	XM_705709.2		TFIIH/NER complex subunit	-0.258722	0.0198068	0.0432207
CAALFM_C100890WA	XM_713885.2		ERMES complex Ca(2+)-binding regulatory GTPase	-0.258644	0.0208045	0.0451998
CAALFM_C601700WA	XM_019475456.1	RPL32	ribosomal 60S subunit protein L32	-0.257517	0.0353937	0.0685294
CAALFM_C702350CA	XM_716224.2		uncharacterized protein	-0.257458	0.07447	0.125921
CAALFM_CR09510CA	XM_706219.1		uncharacterized protein	-0.257429	0.0334798	0.0656745
CAALFM_C602090CA	XM_443846.2		uncharacterized protein	-0.257274	0.166106	0.240997
CAALFM_CR06840WA	XM_705986.2		rRNA-binding ribosome biosynthesis protein	-0.256583	0.106728	0.168549
CAALFM_C601080CA	XM_709228.2		uncharacterized protein	-0.256506	0.0674321	0.11629
CAALFM_C107010WA	XM_713702.2		uncharacterized protein	-0.256372	0.153373	0.225944
CAALFM_CR04350CA	XM_712294.2		uncharacterized protein	-0.255922	0.0840395	0.139035
CAALFM_C701340WA	XM_707393.1	MRE11	MRX complex nuclease subunit	-0.255854	0.0128099	0.0303328
CAALFM_C103630WA	XM_716467.2		uncharacterized protein	-0.255288	0.0661383	0.11462
CAALFM_C501870WA	XM_709509.2		peptide alpha-N-acetyltransferase complex A subunit	-0.255158	0.00519063	0.0148067
CAALFM_C207860WA	XM_710943.2		uncharacterized protein	-0.254991	0.0591297	0.104751
CAALFM_C111930WA	XM_711250.2		uncharacterized protein	-0.254884	0.0287509	0.0582034
CAALFM_C405270CA	XM_705029.1	RAD59	Rad59p	-0.254549	0.0435501	0.0811704
CAALFM_CR07360WA	XM_707247.2	PIF1	DNA helicase	-0.254161	0.0562774	0.100623
CAALFM_C200710WA	XM_714411.2	NPL6	Npl6p	-0.254042	0.029375	0.0590562
CAALFM_CR08570WA	XM_711170.1	SKI2	SKI complex RNA helicase subunit	-0.253782	0.0676687	0.116631
CAALFM_C201850WA	XM_019475204.1	RAD23	Rad23p	-0.253708	0.0372859	0.0715904
CAALFM_C112200WA	XM_711220.2	MCD4	mannose-ethanolamine phosphotransferase	-0.253481	0.0346256	0.0673914
CAALFM_C702990WA	XM_711891.2	BCK1	mitogen-activated protein kinase kinase kinase	-0.253328	0.025545	0.0531061
CAALFM_C203180CA	XM_710225.2	TOM1	E3 ubiquitin-protein ligase	-0.25324	0.0516938	0.093603
CAALFM_C209240CA	XM_709163.1		uncharacterized protein	-0.253172	0.0511751	0.0928462
CAALFM_CR07220CA	XM_707261.2		uncharacterized protein	-0.253084	0.0481128	0.08816
CAALFM_C302240CA	XM_716607.2	GPA2	guanine nucleotide-binding protein subunit alpha	-0.253029	0.0326856	0.0644974
CAALFM_C504580CA	XM_716758.2		ESCRT-II subunit protein	-0.252832	0.233304	0.318621
CAALFM_C110490WA	XM_706118.2	LKH1	bifunctional aminopeptidase/epoxide hydrolase	-0.252603	0.0112472	0.027403
CAALFM_C108180CA	XM_712539.2		oxysterol-binding protein related protein	-0.252479	0.0227406	0.0485287
CAALFM_CR03030CA	XM_019475522.1	RPL28	ribosomal 60S subunit protein L28	-0.252061	0.0254625	0.0529901
CAALFM_C204640CA	XM_705503.2	SNU114	U5 snRNP GTPase	-0.251865	0.00975425	0.0244641
CAALFM_C405150WA	XM_705900.1	VAC8	protein anchor	-0.251745	0.0146511	0.0338785
CAALFM_C210450WA	XM_712030.1	NCE4	Nce4p	-0.251594	0.0867004	0.142687
CAALFM_C700730WA	XM_715245.1	MET28	Met28p	-0.251586	0.0760905	0.128298
CAALFM_C203460CA	XM_715904.1		uncharacterized protein	-0.251477	0.0302718	0.0606024
CAALFM_CR09610CA	XM_706208.1		uncharacterized protein	-0.251188	0.169364	0.245188
CAALFM_C600470CA	XM_706172.1	FET99	Fet99p	-0.251003	0.35954	0.45247
CAALFM_C400220CA	XM_019475351.1	SUB2	ATP-dependent RNA helicase	-0.250999	0.0232781	0.0492323
CAALFM_C703070CA	XM_711881.2	CYR1	adenylate cyclase	-0.250739	0.0574452	0.102282
CAALFM_C210720CA	XM_712062.1		uncharacterized protein	-0.250596	0.0227506	0.0485287
CAALFM_CR02980CA	XM_710697.1	SRP40	Srp40p	-0.250577	0.460086	0.549656
CAALFM_CR03550WA	XM_710082.2	NCS2	Ncs2p	-0.250508	0.389569	0.480452
CAALFM_CR02190CA	XM_708348.2	SEF1	Sef1p	-0.250292	0.218251	0.301926
CAALFM_C403350CA	XM_706490.2		uncharacterized protein	-0.250249	0.243642	0.329923
CAALFM_C113970CA	XM_717144.1	HPC2	Hpc2p	-0.250245	0.129882	0.198103
CAALFM_C702670WA	XM_705654.1		uncharacterized protein	-0.249682	0.0732844	0.124373
CAALFM_C110070CA	XM_718465.2	MNN23	Mnn23p	-0.249478	0.0280971	0.0571404
CAALFM_C209180WA	XM_709158.1		uncharacterized protein	-0.249233	0.161607	0.235785
CAALFM_C200110WA	XM_705383.2		uncharacterized protein	-0.248995	0.122448	0.188399
CAALFM_C201820CA	XM_717446.2		uncharacterized protein	-0.24886	0.239828	0.325523
CAALFM_C210820CA	XM_712075.2		tRNA methylation protein	-0.248636	0.18281	0.260429
CAALFM_CR10370WA	XM_714281.1	HCR1	translation initiation factor eIF3 subunit j	-0.248611	0.00867898	0.0222711
CAALFM_C104890WA	XM_708471.2	YBN5	Obg-like ATPase	-0.248426	0.0194712	0.0425984
CAALFM_C204320WA	XM_705031.2		uncharacterized protein	-0.248062	0.0273348	0.0559016
CAALFM_C401230CA	XM_717643.1		uncharacterized protein	-0.248027	0.126747	0.194014
CAALFM_C301400WA	XM_716689.1	END3	End3p	-0.24793	0.0344287	0.0670991
CAALFM_C701800CA	XM_716285.1	PFK2	6-phosphofructokinase subunit beta	-0.2479	0.0877039	0.143863
CAALFM_C301580WA	XM_716669.2	ZCF7	Zcf7p	-0.24782	0.088998	0.145507
CAALFM_C207500CA	XM_708042.2	MED4	Med4p	-0.247709	0.078309	0.13152
CAALFM_C405210WA	XM_707155.1		CDP-diacylglycerol--inositol 3-phosphatidyltransferase	-0.247654	0.025846	0.0536015
CAALFM_C703500WA	XM_707066.2		putative serine/threonine-protein phosphatase	-0.247645	0.0313735	0.0623197
CAALFM_C200190CA	XM_714466.2		peroxisome biogenesis protein	-0.247508	0.00851286	0.0219484
CAALFM_CR06940WA	XM_707567.2	DSL1	Dsl1p	-0.247396	0.0518597	0.0938465
CAALFM_C500230CA	XM_711717.1		endonuclease	-0.247328	0.20452	0.286108
CAALFM_CR05530CA	XM_705712.1	CWT1	Cwt1p	-0.247272	0.0720028	0.122511
CAALFM_C603020WA	XM_714053.2	PEP3	tethering complex subunit	-0.247072	0.0255731	0.0531277
CAALFM_CR00420WA	XM_713554.1		uncharacterized protein	-0.247047	0.0585976	0.104056
CAALFM_C404100CA	XM_712010.2	ECM1	Ecm1p	-0.246957	0.29847	0.388284
CAALFM_C406680CA	XM_710357.2		uncharacterized protein	-0.246518	0.0911709	0.14833
CAALFM_CR07490CA	XM_707231.2	GLK4	Glk4p	-0.24647	0.112063	0.175406
CAALFM_C406000WA	XM_706765.1	ALG1	chitobiosyldiphosphodolichol beta-1,4 mannosyltransferase	-0.246355	0.0773703	0.130199
CAALFM_C307310CA	XM_714766.1	SLK19	Slk19p	-0.246106	0.0925718	0.149996
CAALFM_C200800CA	XM_714400.2	PGA27	Pga27p	-0.246036	0.0344988	0.0671666
CAALFM_C403340CA	XM_705214.1		uncharacterized protein	-0.245704	0.316044	0.406984
CAALFM_CR07850WA	XM_705961.2		uncharacterized protein	-0.245668	0.311268	0.401613
CAALFM_C112660WA	XM_706483.2		coiled-coil domain-containing protein	-0.245625	0.0291331	0.0586994
CAALFM_C203310CA	XM_715925.1	VPS20	ESCRT-III subunit protein	-0.245494	0.0451063	0.083599
CAALFM_C109860CA	XM_718444.1	TFA1	transcription factor TFIIE subunit	-0.245456	0.0216709	0.0467089
CAALFM_C307150CA	XM_714788.1	RPS12	ribosomal 40S subunit protein S12	-0.245377	0.0400125	0.0759475
CAALFM_C601190CA	XM_709243.2	VPS15	ubiquitin-binding serine/threonine protein kinase	-0.245182	0.0828292	0.13738
CAALFM_C200210WA	XM_019475189.1	RPL38	ribosomal 60S subunit protein L38	-0.245044	0.0552206	0.0990591
CAALFM_CR04050CA	XM_712258.2	MEX67	Mex67p	-0.24498	0.0571826	0.101967
CAALFM_CR03060WA	XM_708162.2	ARC1	Arc1p	-0.244961	0.0506633	0.0923243
CAALFM_C702630WA	XM_705658.1		uncharacterized protein	-0.244954	0.0227493	0.0485287
CAALFM_C301250WA	XM_716705.1	PMC1	calcium-transporting ATPase	-0.244809	0.079232	0.132734
CAALFM_C504700CA	XM_716771.2	MES1	methionine--tRNA ligase	-0.244497	0.0651397	0.113218
CAALFM_C700660WA	XM_715252.1	GAC1	protein phosphatase regulator	-0.244195	0.15364	0.226204
CAALFM_CR02560CA	XM_705611.2	ASG1	Asg1p	-0.243918	0.0617764	0.108668
CAALFM_C502750CA	XM_715510.2		uncharacterized protein	-0.243407	0.00478854	0.0139662
CAALFM_C403790WA	XM_704848.1	RPN6	proteasome regulatory particle lid subunit	-0.243342	0.0493016	0.090145
CAALFM_C304960WA	XM_019475325.1	RPL35	ribosomal 60S subunit protein L35A	-0.243095	0.0436794	0.0812819
CAALFM_C204780WA	XM_705523.2		uncharacterized protein	-0.242727	0.0498886	0.0910235
CAALFM_C202300WA	XM_717498.2		U4/U6-U5 snRNP complex subunit	-0.24259	0.0750349	0.126625
CAALFM_CR00120CA	XM_713587.1	MKC1	mitogen-activated serine/threonine-protein kinase	-0.242279	0.0556635	0.0997041
CAALFM_C602380WA	XM_707427.2		ATP-dependent RNA helicase	-0.241794	0.305039	0.395196
CAALFM_CR02680WA	XM_710665.2		kinetochore-associated Ndc80 complex subunit	-0.241701	0.263589	0.351629
CAALFM_C307680WA	XM_019475347.1		uncharacterized protein	-0.241512	0.0685904	0.11789
CAALFM_CR04780WA	XM_706007.2	RPB8	DNA-directed RNA polymerase core subunit	-0.241488	0.0733541	0.124421
CAALFM_C404730WA	XM_712121.2	BAS1	Bas1p	-0.241095	0.205044	0.286639
CAALFM_C602610CA	XM_714002.1	CDC37	Cdc37p	-0.240583	0.0839816	0.138978
CAALFM_C503990WA	XM_705860.2	MID1	Mid1p	-0.240577	0.0350935	0.0681025
CAALFM_C207520CA	XM_708040.2		uncharacterized protein	-0.240508	0.0896613	0.146351
CAALFM_CR10260WA	XM_714270.1		21S rRNA (uridine2791-2'-O) methyltransferase	-0.240448	0.287671	0.376391
CAALFM_C500500WA	XM_711685.1	NAM7	ATP-dependent RNA helicase	-0.240166	0.0985331	0.158453
CAALFM_C210790CA	XM_712072.1		N-acetylglucosaminyldiphosphodolichol N-acetylglucosaminyltransferase anchoring subunit	-0.240066	0.0666781	0.115322
CAALFM_C601950CA	XM_708726.1		uncharacterized protein	-0.240019	0.00866749	0.0222511
CAALFM_C702970WA	XM_711893.1	ECM39	dolichyl-P-Man:Man(7)GlcNAc(2)-PP-dolichol alpha-1,6-mannosyltransferase	-0.239874	0.0150702	0.0346411
CAALFM_C604100WA	XM_019475469.1		phosphatidylinositol-binding protein	-0.239857	0.115103	0.178985
CAALFM_C304380CA	XM_718008.1		RNA binding protein	-0.239799	0.0570363	0.101797
CAALFM_CR00870CA	XM_712864.1		palmitoyltransferase	-0.239767	0.417106	0.507815
CAALFM_C302090CA	XM_716621.2		uncharacterized protein	-0.239626	0.0328682	0.0647295
CAALFM_C500760WA	XM_709113.2		Rab GTPase-activating protein	-0.239214	0.00660813	0.0179673
CAALFM_CR06780WA	XM_019475550.1		uncharacterized protein	-0.239033	0.0241739	0.0507901
CAALFM_C106420CA	XM_713762.2		uncharacterized protein	-0.23898	0.0170262	0.0382275
CAALFM_C503830CA	XM_706071.2		chromatin modification protein	-0.23864	0.0767177	0.129283
CAALFM_C500290WA	XM_711711.1	DUS4	tRNA dihydrouridine synthase	-0.238459	0.31219	0.402542
CAALFM_C703520WA	XM_707044.2	PNC1	nicotinamidase	-0.238136	0.0160408	0.0363978
CAALFM_C502450WA	XM_715469.2		glucose-induced degradation complex subunit	-0.238096	0.0409705	0.0772996
CAALFM_C205480CA	XM_019475232.1		uncharacterized protein	-0.237785	0.120038	0.185359
CAALFM_CR04940WA	XM_705101.2		uncharacterized protein	-0.237564	0.361712	0.45463
CAALFM_CR03980WA	XM_712250.2		uncharacterized protein	-0.237494	0.326855	0.418204
CAALFM_C304180WA	XM_717984.2	KRE9	Kre9p	-0.237368	0.00522883	0.0148943
CAALFM_C700620WA	XM_715256.1	GUS1	glutamate--tRNA ligase	-0.237365	0.0304031	0.060781
CAALFM_C305730CA	XM_711502.1	LAC1	Lac1p	-0.237357	0.144266	0.215157
CAALFM_C207620WA	XM_708027.2		uncharacterized protein	-0.237285	0.249306	0.335948
CAALFM_C501690CA	XM_709529.2	CCT7	chaperonin-containing T-complex subunit	-0.237023	0.0638617	0.111613
CAALFM_C302670WA	XM_714864.1		uncharacterized protein	-0.2369	0.391383	0.482391
CAALFM_C103960CA	XM_706872.2		uncharacterized protein	-0.236872	0.0310084	0.0616764
CAALFM_CR03050CA	XM_019475523.1	ZCF11	Zcf11p	-0.236396	0.0148363	0.0341967
CAALFM_C601010WA	XM_709219.2	KAR5	Kar5p	-0.236142	0.363589	0.456222
CAALFM_C103020CA	XM_716399.1	RPL13	ribosomal 60S subunit protein L13A	-0.236117	0.0587637	0.104196
CAALFM_C300720WA	XM_712666.2	PMA1	H(+)-exporting P2-type ATPase	-0.236089	0.0351075	0.0681076
CAALFM_C204690CA	XM_705510.2	TPO5	Tpo5p	-0.235347	0.307929	0.397991
CAALFM_C307880CA	XM_705848.1		uncharacterized protein	-0.235206	0.274079	0.363108
CAALFM_CR01670WA	XM_713132.2		uncharacterized protein	-0.234668	0.216934	0.300521
CAALFM_C205720CA	XM_707719.2		oxysterol-binding protein	-0.23439	0.0517954	0.0937585
CAALFM_C405190CA	XM_707153.2	EDC3	Edc3p	-0.234178	0.123063	0.189199
CAALFM_C403110WA	XM_715340.2		aminophospholipid-translocating P4-type ATPase	-0.234139	0.137369	0.206398
CAALFM_C700560CA	XM_715262.1	THG1	tRNA guanylyltransferase	-0.233766	0.121624	0.187373
CAALFM_C108580CA	XM_706800.2	VCX1	Vcx1p	-0.233527	0.066733	0.115384
CAALFM_C501170WA	XM_019475410.1		uncharacterized protein	-0.233416	0.0989594	0.158968
CAALFM_C108530WA	XM_706793.2		uncharacterized protein	-0.23332	0.265805	0.354189
CAALFM_C703780CA	XM_710159.1		putative nitronate monooxygenase	-0.233219	0.194911	0.274787
CAALFM_CR08190WA	XM_711126.1		uncharacterized protein	-0.23296	0.232668	0.317898
CAALFM_CR03880WA	XM_712237.2	IFF9	Iff9p	-0.232863	0.0192288	0.0422526
CAALFM_C700330CA	XM_715286.1		threonylcarbamoyladenylate synthase	-0.232771	0.336642	0.429256
CAALFM_C301140WA	XM_713441.2		uncharacterized protein	-0.23274	0.0234923	0.0496502
CAALFM_C101690CA	XM_713088.1	LSC1	succinate--CoA ligase (GDP-forming) subunit alpha	-0.232738	0.193079	0.272462
CAALFM_C105430WA	XM_710764.2	SPT20	Spt20p	-0.232714	0.132964	0.20106
CAALFM_C300610WA	XM_712679.1		Golgi transport complex subunit	-0.232173	0.0294316	0.05915
CAALFM_C304270CA	XM_019475315.1	CTP1	Ctp1p	-0.231792	0.138368	0.207663
CAALFM_C203990WA	XM_715856.2	GCD7	translation initiation factor eIF2B subunit beta	-0.23165	0.0952124	0.153858
CAALFM_C202380WA	XM_717509.1	POB3	FACT complex subunit	-0.231482	0.123038	0.189199
CAALFM_C701950WA	XM_716271.1		putative rhomboid protease	-0.231379	0.14537	0.216385
CAALFM_C210270WA	XM_709306.2	PUS7	pseudouridine synthase	-0.231214	0.105345	0.166717
CAALFM_C502510CA	XM_715478.2		uncharacterized protein	-0.231013	0.0216524	0.0466859
CAALFM_CR04190WA	XM_712275.2	SRV2	adenylate cyclase-binding protein	-0.230865	0.0783767	0.131596
CAALFM_C500200CA	XM_711723.2	BDF1	chromatin-binding protein	-0.230226	0.110137	0.172929
CAALFM_C210850CA	XM_712077.1		uncharacterized protein	-0.230135	0.154937	0.227729
CAALFM_CR09410WA	XM_711378.2		uncharacterized protein	-0.230085	0.130929	0.199153
CAALFM_C307900CA	XM_705850.1		uncharacterized protein	-0.229982	0.311691	0.402071
CAALFM_C208630CA	XM_709364.1		uncharacterized protein	-0.229876	0.00797185	0.0209051
CAALFM_CR03960CA	XM_712249.2		uncharacterized protein	-0.229459	0.176503	0.253072
CAALFM_C102610WA	XM_716355.2	IML1	Iml1p	-0.229337	0.245197	0.331582
CAALFM_C110860CA	XM_708843.2	ADA2	chromatin-binding transcription regulator	-0.228852	0.212788	0.295394
CAALFM_C207760WA	XM_710951.2		uncharacterized protein	-0.228372	0.0206158	0.0448063
CAALFM_C406930CA	XM_710332.1	EXM2	Exm2p	-0.228124	0.0224455	0.0479916
CAALFM_C702510WA	XM_019475491.1		U6 snRNA complex subunit	-0.228006	0.0252627	0.0526842
CAALFM_C302580CA	XM_714853.2		uncharacterized protein	-0.227774	0.222843	0.307212
CAALFM_C206740WA	XM_705281.2		uncharacterized protein	-0.227534	0.105003	0.166308
CAALFM_C106500WA	XM_713758.2		uncharacterized protein	-0.22736	0.0859021	0.14149
CAALFM_C109920WA	XM_718451.2	VPS41	Vps41p	-0.227298	0.0258556	0.0536028
CAALFM_C503510CA	XM_706321.1		uncharacterized protein	-0.227188	0.0267737	0.055033
CAALFM_C114470WA	XM_709969.1		mRNA splicing protein	-0.22677	0.191235	0.270115
CAALFM_C503880CA	XM_706066.2		uncharacterized protein	-0.226234	0.24711	0.333364
CAALFM_C202770WA	XM_710276.1		uncharacterized protein	-0.22602	0.00875387	0.0224344
CAALFM_CR05720WA	XM_706614.2	TPS1	alpha,alpha-trehalose-phosphate synthase (UDP-forming) TPS1	-0.225952	0.0508216	0.0925501
CAALFM_C112570CA	XM_705697.1		Elongator subunit	-0.225935	0.0723343	0.12304
CAALFM_C201120WA	XM_714369.2	KAR2	Hsp70 family ATPase	-0.225892	0.174501	0.250985
CAALFM_C111920WA	XM_711251.1		uncharacterized protein	-0.225515	0.0744104	0.125885
CAALFM_C401960CA	XM_717575.2		uncharacterized protein	-0.225475	0.0572166	0.101994
CAALFM_C400090WA	XM_019475350.1	PHR3	1,3-beta-glucanosyltransferase	-0.225043	0.145627	0.216647
CAALFM_C406350CA	XM_710463.2	NUP60	FG-nucleoporin	-0.224849	0.0288003	0.0582034
CAALFM_C109350WA	XM_718389.2		uncharacterized protein	-0.224817	0.0261535	0.0540891
[truncated: 3,980 more rows]

## Sheet: msn4 DE Genes
Locustag	Transcript	Gene	Description	log2FC	PValue	FDR
CAALFM_C108940CA	XM_718345.2	MSN4	stress-responsive transcriptional activator	-14.9056	1.12246878637122e-12	6.71124087371353e-09
CAALFM_C700400WA	XM_715278.1	LEU2	3-isopropylmalate dehydrogenase	-13.4579	5.57542398860443e-08	3.99812911047835e-05
CAALFM_C505320CA	XM_716841.1	HIS1	ATP phosphoribosyltransferase	-8.30251	4.3825093896857e-11	1.31015118204654e-07
CAALFM_CR08880CA	XM_711325.1		uncharacterized protein	-7.62119	3.9256906912083e-10	7.82390154757815e-07
CAALFM_CR05090CA	XM_019475543.1	HGT9	Hgt9p	-7.45907	2.264046415866e-08	1.93381907435183e-05
CAALFM_C204010CA	XM_715853.2	HSP21	Hsp21p	-3.08783	9.75947112780976e-08	5.83518778731745e-05
CAALFM_C504480CA	XM_019475433.1		uncharacterized protein	-3.08044	2.25765762923597e-06	0.000365151
CAALFM_C406620CA	XM_710434.2		uncharacterized protein	-2.43683	1.86927363630763e-09	2.79409676787083e-06
CAALFM_CR09350CA	XM_711371.1		uncharacterized protein	-2.39751	4.95668099541896e-07	0.000131741
CAALFM_C703310WA	XM_706592.2		uncharacterized protein	-2.36328	0.0125351	0.100331
CAALFM_C405730WA	XM_711473.2		uncharacterized protein	-2.3579	1.24416085375578e-05	0.00121129
CAALFM_C104140WA	XM_708559.2	IFD6	Ifd6p	-2.17117	1.1413532369067e-07	6.2037736395138e-05
CAALFM_C108330CA	XM_712556.2	ADH2	alcohol dehydrogenase	-2.12447	4.10812873404254e-09	4.91250034016806e-06
CAALFM_C204070CA	NA	NA	NA	-2.05304	0.00146181	0.0282854
CAALFM_CR00530WA	XM_713546.1		uncharacterized protein	-2.02208	0.0124417	0.100254
CAALFM_C208580WA	XM_709370.2		uncharacterized protein	-1.97163	9.10175582576154e-05	0.00438515
CAALFM_C208430CA	XM_709386.2	PGA46	Pga46p	-1.83494	0.0119592	0.0978164
CAALFM_C402410CA	XM_715419.1	AHP1	thioredoxin peroxidase	-1.82554	2.65388434189672e-07	0.000111986
CAALFM_C502930CA	XM_715531.2	GRE3	trifunctional aldehyde reductase/xylose reductase/glucose 1-dehydrogenase (NADP(+))	-1.81202	1.19929304299515e-06	0.000264437
CAALFM_C107330WA	XM_708789.2	RME1	Rme1p	-1.7738	9.17138473644864e-05	0.00438515
CAALFM_C603260WA	XM_714081.2		RNA-DNA hybrid ribonuclease	-1.69068	8.52917927040638e-09	8.49932714295996e-06
CAALFM_C502630CA	XM_715494.1	MNN1	Mnn1p	-1.66691	1.2491805315048e-06	0.000264437
CAALFM_C503730WA	XM_706082.2		uncharacterized protein	-1.65569	0.00723619	0.0730527
CAALFM_C105690CA	XM_713409.1		uncharacterized protein	-1.63576	0.00116866	0.0253168
CAALFM_C105440CA	XM_710761.2		uncharacterized protein	-1.62732	5.20554723491322e-07	0.000131741
CAALFM_C603320WA	XM_714087.2		uncharacterized protein	-1.52836	3.11741557774328e-05	0.00219283
CAALFM_C112780WA	XM_706470.2	RBK1	putative ribokinase	-1.49464	6.01825756720274e-08	3.99812911047835e-05
CAALFM_C204670WA	XM_705508.2		uncharacterized protein	-1.41905	0.000730013	0.0191436
CAALFM_C601440CA	XM_711654.2	FRP5	Frp5p	-1.40928	0.00415669	0.0533209
CAALFM_CR06550CA	XM_707978.2		uncharacterized protein	-1.39415	5.0852815521534e-07	0.000131741
CAALFM_C110110WA	XM_718471.2		uncharacterized protein	-1.37609	1.25606386294893e-05	0.00121129
CAALFM_CR09100CA	XM_711347.1		pyridoxine 4-dehydrogenase	-1.33494	3.87451341649224e-06	0.000538738
CAALFM_CR02810WA	XM_710677.2	CIRT4B	Cirt4bp	-1.32582	5.28814009973156e-07	0.000131741
CAALFM_C307070CA	XM_714796.1		uncharacterized protein	-1.28928	1.97546074415352e-05	0.00159612
CAALFM_C700420CA	XM_715276.1		uncharacterized protein	-1.22337	0.000197801	0.00763001
CAALFM_C208260WA	XM_710967.2		uncharacterized protein	-1.20321	0.00171616	0.0307439
CAALFM_C500920WA	XM_710644.1		U4/U6-U5 snRNP complex subunit	-1.1919	4.71105455706815e-07	0.000131741
CAALFM_C600470CA	XM_706172.1	FET99	Fet99p	-1.17396	0.00113928	0.0249515
CAALFM_C305580CA	XM_709606.1	GAP2	amino acid permease	-1.17209	0.0265034	0.157662
CAALFM_C105000WA	XM_705773.2	RHD1	Rhd1p	-1.16842	0.00646485	0.0696457
CAALFM_C104010CA	XM_704925.2		uncharacterized protein	-1.1613	1.07763170816515e-05	0.00114823
CAALFM_C504030WA	XM_705576.2		uncharacterized protein	-1.1592	0.000223061	0.00838793
CAALFM_C301350CA	XM_716694.2	URA3	orotidine-5'-phosphate decarboxylase	-1.15782	2.40698007269486e-07	0.000110703
CAALFM_C301540WA	XM_716673.1		uncharacterized protein	-1.14134	0.00018908	0.0075873
CAALFM_C307760CA	XM_714716.1		uncharacterized protein	-1.13032	1.95734884696245e-07	9.75249062999042e-05
CAALFM_C203390CA	XM_715912.2	HSP78	chaperone ATPase	-1.11168	0.000105824	0.00482993
CAALFM_C110350CA	XM_718495.2		uncharacterized protein	-1.10894	0.000146749	0.0062654
CAALFM_C103840WA	XM_019475089.1		uncharacterized protein	-1.1019	0.0329275	0.177486
CAALFM_C306040WA	XM_711533.1		uncharacterized protein	-1.07676	1.73752171034977e-06	0.000310277
CAALFM_C602560WA	XM_713997.2		uncharacterized protein	-1.07591	0.00336448	0.0467819
CAALFM_C500910CA	XM_710645.1	TRX2	Trx2p	-1.0686	9.24116435272651e-05	0.00438515
CAALFM_C407120CA	XM_710309.2	MSH2	mismatch repair ATPase	-1.05816	8.38575807942902e-06	0.00102323
CAALFM_C102250WA	XM_708683.2	CWH8	Cwh8p	-1.0378	3.42072988858058e-05	0.00234368
CAALFM_C205960CA	XM_705832.2		uncharacterized protein	-1.028	0.00298915	0.0433122
CAALFM_C206720WA	XM_705283.2	GRE2	Gre2p	-1.02715	1.57551896801428e-06	0.000310277
CAALFM_C306790WA	XM_714824.1	TRY6	Try6p	-1.02699	0.0095355	0.085709
CAALFM_CR09600CA	XM_019475574.1	YKE2	tubulin-binding prefolding complex subunit	-1.02039	4.74963757130127e-06	0.000631069
CAALFM_C101980WA	XM_707859.2	HGT1	Hgt1p	1.00031	8.78031601038646e-06	0.00102936
CAALFM_C112250CA	XM_711214.1		uncharacterized protein	1.00195	8.18494701699153e-07	0.000195751
CAALFM_C702210WA	XM_716240.2		uncharacterized protein	1.01466	0.0380812	0.190624
CAALFM_C600820WA	XM_706223.2	SUN41	putative glucosidase	1.01902	6.63427692653846e-06	0.000826382
CAALFM_C109150WA	XM_718366.2	AOX2	Aox2p	1.02212	2.22610763345649e-05	0.0017513
CAALFM_C109110WA	XM_718361.2		uncharacterized protein	1.03122	2.40947393627767e-05	0.00187094
CAALFM_C114180WA	XM_709933.1		uncharacterized protein	1.05354	9.42476245854549e-06	0.00108367
CAALFM_C112370WA	XM_711203.1		uncharacterized protein	1.05699	7.07751025000317e-05	0.00392542
CAALFM_C703550CA	XM_707047.1		uncharacterized protein	1.06493	0.00243202	0.038673
CAALFM_C114590CA	XM_019475188.1	TLO4	Tlo4p	1.06495	1.65352352348676e-05	0.00141696
CAALFM_C400250WA	XM_708237.1		uncharacterized protein	1.07109	0.00586392	0.0655148
CAALFM_C602100WA	XM_705746.1		uncharacterized protein	1.07565	0.00412598	0.0531664
CAALFM_C113290WA	XM_019475177.1		uncharacterized protein	1.09726	0.0037146	0.0496859
CAALFM_C106620CA	XM_713744.1		uncharacterized protein	1.11032	0.00251584	0.0395847
CAALFM_C204430WA	XM_707842.1		uncharacterized protein	1.11554	0.0467902	0.211778
CAALFM_C202850WA	XM_710268.2	UGA6	Uga6p	1.12682	1.10706939669643e-05	0.00114823
CAALFM_C700290CA	XM_019475473.1	HGT13	Hgt13p	1.13825	0.00204013	0.0339775
CAALFM_CR05940WA	XM_710801.2	CEK2	Cek2p	1.14434	0.000201969	0.00769153
CAALFM_C111490CA	XM_707944.2	BTA1	Bta1p	1.14661	0.000353856	0.0117539
CAALFM_C210070WA	XM_709326.2		uncharacterized protein	1.15207	0.000678015	0.0182606
CAALFM_C704320WA	XM_710088.1		uncharacterized protein	1.15286	7.21665976368378e-05	0.00392542
CAALFM_C300060WA	XM_712745.2	TLO7	Tlo7p	1.18116	2.68803809537049e-05	0.00200897
CAALFM_C502920WA	XM_715530.2		uncharacterized protein	1.18756	4.70134812651536e-07	0.000131741
CAALFM_CR06500CA	XM_707983.2		uncharacterized protein	1.20684	0.0142731	0.10965
CAALFM_C502800CA	XM_715519.1		uncharacterized protein	1.2127	0.00588286	0.0655148
CAALFM_C207180WA	XM_709770.2		uncharacterized protein	1.2155	0.0120753	0.0983626
CAALFM_C504250WA	XM_716726.2	MRV8	Mrv8p	1.28148	0.00512857	0.0603616
CAALFM_C401940WA	XM_717578.1	PHO89	Pho89p	1.29056	0.000470377	0.0144968
CAALFM_CR03890WA	XM_712238.2	WOR3	Wor3p	1.29265	0.00110156	0.0243934
CAALFM_C504930CA	XM_716797.2	MAL31	maltose permease	1.29395	8.17276086954686e-05	0.00420308
CAALFM_CR07790CA	XM_705954.1	YHB1	Yhb1p	1.29993	4.88697017664184e-05	0.00302248
CAALFM_C204190CA	XM_715834.2	UGA1	4-aminobutyrate transaminase	1.30911	2.50294085410224e-06	0.000393818
CAALFM_C602890CA	XM_714034.2	HPD1	Hpd1p	1.32381	9.19782810916096e-05	0.00438515
CAALFM_C100030CA	XM_713979.1		uncharacterized protein	1.36128	1.28260249998166e-06	0.000264437
CAALFM_C301640CA	XM_716663.2		uncharacterized protein	1.40432	0.000588291	0.0168296
CAALFM_C106870CA	XM_019475118.1		uncharacterized protein	1.43833	0.0242502	0.148018
CAALFM_CR06510WA	XM_707982.1		uncharacterized protein	1.48146	0.0056563	0.0644171
CAALFM_C113080WA	XM_717052.2	OP4	Op4p	1.53281	0.00257671	0.0398756
CAALFM_C204970WA	XM_709795.2	ABP2	Abp2p	1.54002	4.66823619513397e-06	0.000631069
CAALFM_C105890WA	XM_713389.2		uncharacterized protein	1.59393	0.0372571	0.188772
CAALFM_CR02470WA	NA	NA	NA	1.61104	3.71750258810964e-07	0.000130747
CAALFM_C113440CA	XM_717089.2	OFI1	Ofi1p	1.61934	0.00300117	0.0433429
CAALFM_C208890WA	XM_707508.2		uncharacterized protein	1.6373	0.000110077	0.00498598
CAALFM_C301970CA	XM_716635.1		uncharacterized protein	1.6449	1.89883132200342e-05	0.00155522
CAALFM_C406900WA	XM_710337.2	GST1	Gst1p	1.65156	0.00192084	0.0327199
CAALFM_C603240WA	XM_714079.2		methylglyoxal reductase (NADPH-dependent)	1.77295	2.8094956698794e-07	0.000111986
CAALFM_C208880WA	XM_707509.1	BUD20	Bud20p	1.84593	0.039565	0.195245
CAALFM_C603850CA	XM_713003.1	IHD1	Ihd1p	1.88908	2.25967626368541e-06	0.000365151
CAALFM_C403570WA	XM_704869.2	HWP1	Hwp1p	1.90958	0.00259748	0.0398756
CAALFM_CR10100CA	XM_714254.1	INO1	inositol-3-phosphate synthase	1.93609	9.04388194963588e-05	0.00438515
CAALFM_C603600CA	XM_712973.2		uncharacterized protein	1.94648	0.00013434	0.00586326
CAALFM_C600810CA	XM_706224.1		uncharacterized protein	2.0249	8.8137349132439e-07	0.000202682
CAALFM_C300120WA	XM_712742.1		uncharacterized protein	2.04551	0.0335237	0.179886
CAALFM_C402240CA	XM_717545.1		uncharacterized protein	2.07582	0.00805782	0.0778315
CAALFM_C500530WA	XM_711682.1		uncharacterized protein	2.09187	0.00103227	0.0234674
CAALFM_C403470CA	XM_706502.1	ECE1	Ece1p	2.14769	0.000926829	0.0220777
CAALFM_C503430WA	XM_706928.1		uncharacterized protein	2.15678	0.0015706	0.0297171
CAALFM_C102070WA	XM_708665.2	HSP31	Hsp31p	2.17035	3.19203430069728e-07	0.000119282
CAALFM_C103870CA	XM_706861.2		uncharacterized protein	2.18559	6.15988685656105e-05	0.003683
CAALFM_C105760CA	XM_713403.2	PGA26	Pga26p	2.21748	6.59201211060632e-06	0.000826382
CAALFM_C105920WA	XM_713386.2		uncharacterized protein	2.24218	1.94332271115801e-06	0.000331975
CAALFM_C113100WA	XM_019475175.1		uncharacterized protein	2.26332	0.00270022	0.0403616
CAALFM_CR01850CA			uncharacterized protein	2.83643	0.0216067	0.139564
CAALFM_C304450CA	XM_718019.1		uncharacterized protein	2.89165	0.00493334	0.0587579
CAALFM_C702250WA	XM_716236.1		uncharacterized protein	3.12659	0.0423725	0.202838
CAALFM_C404070CA	XM_712013.1	PGA30	Pga30p	3.50431	0.0356703	0.184548
CAALFM_C106370CA	XM_713768.1	PBR1	Pbr1p	3.55793	0.0194885	0.132506

## Sheet: msn4 All Quantified Genes
Locustag	Transcript	Gene	Description	log2FC	PValue	FDR
CAALFM_C108940CA	XM_718345.2	MSN4	stress-responsive transcriptional activator	-14.9056	1.12246878637122e-12	6.71124087371353e-09
CAALFM_C700400WA	XM_715278.1	LEU2	3-isopropylmalate dehydrogenase	-13.4579	5.57542398860443e-08	3.99812911047835e-05
CAALFM_C505320CA	XM_716841.1	HIS1	ATP phosphoribosyltransferase	-8.30251	4.3825093896857e-11	1.31015118204654e-07
CAALFM_CR08880CA	XM_711325.1		uncharacterized protein	-7.62119	3.9256906912083e-10	7.82390154757815e-07
CAALFM_CR05090CA	XM_019475543.1	HGT9	Hgt9p	-7.45907	2.264046415866e-08	1.93381907435183e-05
CAALFM_C204000CA	XM_715854.2		uncharacterized protein	-4.06853	0.0606076	0.246469
CAALFM_C204010CA	XM_715853.2	HSP21	Hsp21p	-3.08783	9.75947112780976e-08	5.83518778731745e-05
CAALFM_C504480CA	XM_019475433.1		uncharacterized protein	-3.08044	2.25765762923597e-06	0.000365151
CAALFM_C303630WA	XM_707666.2	ECM18	alpha/beta hydrolase family protein	-2.60347	0.0896515	0.302157
CAALFM_C406620CA	XM_710434.2		uncharacterized protein	-2.43683	1.86927363630763e-09	2.79409676787083e-06
CAALFM_CR09350CA	XM_711371.1		uncharacterized protein	-2.39751	4.95668099541896e-07	0.000131741
CAALFM_C703310WA	XM_706592.2		uncharacterized protein	-2.36328	0.0125351	0.100331
CAALFM_C405730WA	XM_711473.2		uncharacterized protein	-2.3579	1.24416085375578e-05	0.00121129
CAALFM_C104140WA	XM_708559.2	IFD6	Ifd6p	-2.17117	1.1413532369067e-07	6.2037736395138e-05
CAALFM_C108330CA	XM_712556.2	ADH2	alcohol dehydrogenase	-2.12447	4.10812873404254e-09	4.91250034016806e-06
CAALFM_C204070CA	NA	NA	NA	-2.05304	0.00146181	0.0282854
CAALFM_CR00530WA	XM_713546.1		uncharacterized protein	-2.02208	0.0124417	0.100254
CAALFM_C208580WA	XM_709370.2		uncharacterized protein	-1.97163	9.10175582576154e-05	0.00438515
CAALFM_C208430CA	XM_709386.2	PGA46	Pga46p	-1.83494	0.0119592	0.0978164
CAALFM_C402410CA	XM_715419.1	AHP1	thioredoxin peroxidase	-1.82554	2.65388434189672e-07	0.000111986
CAALFM_C502930CA	XM_715531.2	GRE3	trifunctional aldehyde reductase/xylose reductase/glucose 1-dehydrogenase (NADP(+))	-1.81202	1.19929304299515e-06	0.000264437
CAALFM_C107330WA	XM_708789.2	RME1	Rme1p	-1.7738	9.17138473644864e-05	0.00438515
CAALFM_C603260WA	XM_714081.2		RNA-DNA hybrid ribonuclease	-1.69068	8.52917927040638e-09	8.49932714295996e-06
CAALFM_C502630CA	XM_715494.1	MNN1	Mnn1p	-1.66691	1.2491805315048e-06	0.000264437
CAALFM_C503730WA	XM_706082.2		uncharacterized protein	-1.65569	0.00723619	0.0730527
CAALFM_C105690CA	XM_713409.1		uncharacterized protein	-1.63576	0.00116866	0.0253168
CAALFM_C105440CA	XM_710761.2		uncharacterized protein	-1.62732	5.20554723491322e-07	0.000131741
CAALFM_C603320WA	XM_714087.2		uncharacterized protein	-1.52836	3.11741557774328e-05	0.00219283
CAALFM_C112780WA	XM_706470.2	RBK1	putative ribokinase	-1.49464	6.01825756720274e-08	3.99812911047835e-05
CAALFM_C105450WA	XM_710762.1		uncharacterized protein	-1.49196	0.13145	0.370551
CAALFM_C204670WA	XM_705508.2		uncharacterized protein	-1.41905	0.000730013	0.0191436
CAALFM_C601440CA	XM_711654.2	FRP5	Frp5p	-1.40928	0.00415669	0.0533209
CAALFM_CR06550CA	XM_707978.2		uncharacterized protein	-1.39415	5.0852815521534e-07	0.000131741
CAALFM_C110110WA	XM_718471.2		uncharacterized protein	-1.37609	1.25606386294893e-05	0.00121129
CAALFM_CR09100CA	XM_711347.1		pyridoxine 4-dehydrogenase	-1.33494	3.87451341649224e-06	0.000538738
CAALFM_CR02810WA	XM_710677.2	CIRT4B	Cirt4bp	-1.32582	5.28814009973156e-07	0.000131741
CAALFM_C307070CA	XM_714796.1		uncharacterized protein	-1.28928	1.97546074415352e-05	0.00159612
CAALFM_C700420CA	XM_715276.1		uncharacterized protein	-1.22337	0.000197801	0.00763001
CAALFM_C208260WA	XM_710967.2		uncharacterized protein	-1.20321	0.00171616	0.0307439
CAALFM_C500920WA	XM_710644.1		U4/U6-U5 snRNP complex subunit	-1.1919	4.71105455706815e-07	0.000131741
CAALFM_C600470CA	XM_706172.1	FET99	Fet99p	-1.17396	0.00113928	0.0249515
CAALFM_C305580CA	XM_709606.1	GAP2	amino acid permease	-1.17209	0.0265034	0.157662
CAALFM_C105000WA	XM_705773.2	RHD1	Rhd1p	-1.16842	0.00646485	0.0696457
CAALFM_C104010CA	XM_704925.2		uncharacterized protein	-1.1613	1.07763170816515e-05	0.00114823
CAALFM_C504030WA	XM_705576.2		uncharacterized protein	-1.1592	0.000223061	0.00838793
CAALFM_C301350CA	XM_716694.2	URA3	orotidine-5'-phosphate decarboxylase	-1.15782	2.40698007269486e-07	0.000110703
CAALFM_C206970WA	XM_709748.2	AAH1	adenine deaminase	-1.14648	0.161008	0.405333
CAALFM_C301540WA	XM_716673.1		uncharacterized protein	-1.14134	0.00018908	0.0075873
CAALFM_C307760CA	XM_714716.1		uncharacterized protein	-1.13032	1.95734884696245e-07	9.75249062999042e-05
CAALFM_C302990CA	XM_714898.1		uncharacterized protein	-1.12281	0.329092	0.57751
CAALFM_C203390CA	XM_715912.2	HSP78	chaperone ATPase	-1.11168	0.000105824	0.00482993
CAALFM_C110350CA	XM_718495.2		uncharacterized protein	-1.10894	0.000146749	0.0062654
CAALFM_C103840WA	XM_019475089.1		uncharacterized protein	-1.1019	0.0329275	0.177486
CAALFM_C602010CA	XM_708731.2	GPD2	Gpd2p	-1.09551	0.0599102	0.245176
CAALFM_C302980CA	XM_714896.1		uncharacterized protein	-1.09242	0.361432	0.601432
CAALFM_C306040WA	XM_711533.1		uncharacterized protein	-1.07676	1.73752171034977e-06	0.000310277
CAALFM_C602560WA	XM_713997.2		uncharacterized protein	-1.07591	0.00336448	0.0467819
CAALFM_C500910CA	XM_710645.1	TRX2	Trx2p	-1.0686	9.24116435272651e-05	0.00438515
CAALFM_C407120CA	XM_710309.2	MSH2	mismatch repair ATPase	-1.05816	8.38575807942902e-06	0.00102323
CAALFM_C102250WA	XM_708683.2	CWH8	Cwh8p	-1.0378	3.42072988858058e-05	0.00234368
CAALFM_C205960CA	XM_705832.2		uncharacterized protein	-1.028	0.00298915	0.0433122
CAALFM_C206720WA	XM_705283.2	GRE2	Gre2p	-1.02715	1.57551896801428e-06	0.000310277
CAALFM_C306790WA	XM_714824.1	TRY6	Try6p	-1.02699	0.0095355	0.085709
CAALFM_CR09600CA	XM_019475574.1	YKE2	tubulin-binding prefolding complex subunit	-1.02039	4.74963757130127e-06	0.000631069
CAALFM_C208590WA	XM_709369.2	YWP1	Ywp1p	-0.994857	1.61844726504483e-05	0.00141696
CAALFM_C108960WA	NA	NA	NA	-0.988821	0.0161299	0.118187
CAALFM_C504470CA	XM_716749.2		uncharacterized protein	-0.983493	6.98727435716477e-05	0.00392542
CAALFM_C110050WA	XM_718463.2		uncharacterized protein	-0.976321	0.133542	0.373318
CAALFM_CR05750WA	XM_706611.1		uncharacterized protein	-0.976123	1.3198235853897e-05	0.00123462
CAALFM_C407150WA	XM_710305.2		uncharacterized protein	-0.96944	0.00993817	0.08777
CAALFM_C109250WA	XM_718377.2	CRP1	Crp1p	-0.95871	3.46469015286713e-05	0.00234368
CAALFM_CR02920CA	XM_710687.1	AQY1	Aqy1p	-0.956327	1.02367032897379e-05	0.00113343
CAALFM_C304870WA	XM_019475324.1		uncharacterized protein	-0.954266	0.0614175	0.248454
CAALFM_C206870CA	XM_709739.2	PST1	Pst1p	-0.952705	4.61053856873756e-05	0.00294796
CAALFM_C200940WA	XM_714386.2		uncharacterized protein	-0.951303	1.73774599228102e-06	0.000310277
CAALFM_C404140WA	XM_712006.2		uncharacterized protein	-0.938407	0.00139761	0.0275434
CAALFM_C113270WA	XM_717071.2		nicotinamide-nucleotide adenylyltransferase	-0.929692	7.58772977585416e-05	0.00405063
CAALFM_C503740WA	XM_706081.1		uncharacterized protein	-0.92939	0.000193604	0.00763001
CAALFM_C200930CA	XM_019475197.1	VPS24	ESCRT-III subunit protein	-0.927079	3.34632629691353e-06	0.000500192
CAALFM_CR10800CA	XM_714336.1		uncharacterized protein	-0.910348	7.22188597785275e-05	0.00392542
CAALFM_C301780CA	XM_019475288.1		uncharacterized protein	-0.907944	0.0470006	0.211949
CAALFM_C702240WA	XM_716237.2	FMP45	Fmp45p	-0.905067	6.61250832631051e-05	0.0038064
CAALFM_C402340WA	XM_715426.2		uncharacterized protein	-0.901626	5.23395918158699e-05	0.00319325
CAALFM_C703820CA	XM_710155.1		uncharacterized protein	-0.899596	0.000134348	0.00586326
CAALFM_C104330WA	XM_708580.2	RPN4	stress-regulated transcription factor	-0.895676	5.38479855977956e-06	0.000699907
CAALFM_C702000CA	XM_716265.2		uncharacterized protein	-0.891247	0.0151553	0.113125
CAALFM_C703090CA	XM_711875.1	SSP96	Ssp96p	-0.890622	0.0238754	0.147201
CAALFM_C504980WA	XM_716803.2		uncharacterized protein	-0.881557	0.000239544	0.00884096
CAALFM_C100850WA	XM_713890.2	IHD2	Ihd2p	-0.876351	0.00136189	0.0271046
CAALFM_C602450WA	XM_713986.2		uncharacterized protein	-0.869208	0.0336195	0.179956
CAALFM_C703450CA	XM_706579.1	HSM3	Hsm3p	-0.863378	0.000583237	0.0168296
CAALFM_C105700WA	XM_019475108.1	AUT7	ubiquitin-like protein	-0.856761	0.00276598	0.0410367
CAALFM_C501670WA	XM_709531.2	DAL52	Dal52p	-0.856685	0.000578781	0.0167987
CAALFM_C300150WA	XM_712739.1		uncharacterized protein	-0.855261	0.656036	0.818028
CAALFM_C300480CA	XM_712696.1	DOT5	thioredoxin peroxidase	-0.854725	1.76441288055453e-06	0.000310277
CAALFM_C110550CA	XM_706125.2	GCA2	Gca2p	-0.8524	0.00409712	0.0529086
CAALFM_C402080WA	XM_717562.1		uncharacterized protein	-0.844488	0.0191963	0.131171
CAALFM_C204810WA	XM_705519.2	HIS3	imidazoleglycerol-phosphate dehydratase	-0.843772	0.0363028	0.186153
CAALFM_C501420WA	XM_019475411.1		uncharacterized protein	-0.841129	3.71919213362618e-06	0.000529454
CAALFM_CR03840CA	XM_710039.1		uncharacterized protein	-0.835584	0.00106204	0.0237761
CAALFM_C602620CA	XM_714003.2		uncharacterized protein	-0.834193	0.00904964	0.0835106
CAALFM_CR04620CA	XM_712323.2		uncharacterized protein	-0.832078	0.0441351	0.206643
CAALFM_C302890CA	XM_714885.2		uncharacterized protein	-0.82568	0.0100484	0.0880448
CAALFM_CR02980CA	XM_710697.1	SRP40	Srp40p	-0.817978	0.0298853	0.169359
CAALFM_C104300CA	XM_708576.2	SSA2	Hsp70 family chaperone	-0.816794	0.000332842	0.0113072
CAALFM_C200910WA	XM_714389.2	PGA19	Pga19p	-0.8132	0.068149	0.263366
CAALFM_CR01810CA	XM_713154.2		uncharacterized protein	-0.811565	2.65160693768301e-05	0.00200683
CAALFM_C305640WA	XM_709612.1		uncharacterized protein	-0.811191	0.0180585	0.126727
CAALFM_CR06460WA	XM_707987.2	GST3	Gst3p	-0.809895	0.00112493	0.0247277
CAALFM_C406470WA	XM_710450.2		uncharacterized protein	-0.796633	3.48866885250513e-05	0.00234368
CAALFM_C503700CA	XM_706342.2		diphthine synthase	-0.791612	0.180637	0.427566
CAALFM_C400980CA	XM_717665.2	MRV1	Mrv1p	-0.790995	0.00220396	0.0361028
CAALFM_C301360CA	XM_716693.1	IRO1	Iro1p	-0.790455	1.04929963907078e-05	0.00114068
CAALFM_C109310CA	XM_718384.2		uncharacterized protein	-0.78904	0.000930808	0.0220845
CAALFM_C210690WA	XM_019475276.1	TPS3	trehalose 6-phosphate synthase/phosphatase complex subunit	-0.788436	8.4633304233882e-05	0.00420308
CAALFM_C109570WA	XM_718413.1		uncharacterized protein	-0.785946	3.44260179155796e-06	0.000502032
CAALFM_CR07140CA	XM_705083.2		uncharacterized protein	-0.78388	2.74072308835882e-05	0.00202306
CAALFM_C112720CA	XM_706476.1		uncharacterized protein	-0.783822	0.00772732	0.0758647
CAALFM_C108400CA	XM_706780.1	GCV2	glycine decarboxylase subunit P	-0.782507	0.00116728	0.0253168
CAALFM_C303760WA	XM_707649.1		diacylglycerol O-acyltransferase	-0.78143	5.72114567738961e-05	0.00345523
CAALFM_C110710CA	XM_708861.2		uncharacterized protein	-0.776372	0.0091629	0.0840739
CAALFM_C404720WA	XM_712122.2		methylenetetrahydrofolate dehydrogenase (NAD(+))	-0.773465	0.00182522	0.0318042
CAALFM_CR08800WA	NA	NA	NA	-0.772524	0.353965	0.596136
CAALFM_C104160CA	XM_708561.2		putative ADP-ribose 1''-phosphate phosphatase	-0.771551	0.00429694	0.0538604
CAALFM_C208510WA	XM_709376.2		uncharacterized protein	-0.767634	0.00619354	0.0679471
CAALFM_C407040WA	XM_710321.2		uncharacterized protein	-0.766264	1.39245304912591e-05	0.00128084
CAALFM_C207710WA	XM_710958.1		uncharacterized protein	-0.765103	0.165061	0.411816
CAALFM_CR04440CA	XM_712305.2	RBR1	Rbr1p	-0.760398	0.454673	0.679953
CAALFM_C201970CA	XM_717462.2	ROD1	Rod1p	-0.760216	0.0299472	0.169399
CAALFM_CR01280CA	XM_712824.2		sterol transporter	-0.758703	0.000229598	0.00857977
CAALFM_CR04820WA	XM_706004.1		uncharacterized protein	-0.757257	0.00876679	0.082409
CAALFM_C703930CA	XM_710143.1	MAM33	Mam33p	-0.743195	0.00192983	0.0327797
CAALFM_C108460CA	XM_706786.2	UPC2	Upc2p	-0.742254	0.0008015	0.0201611
CAALFM_C110780CA	XM_708853.1	HNT1	adenosine 5'-monophosphoramidase	-0.740474	7.46438317271485e-05	0.00402068
CAALFM_C503530CA	XM_706323.1		ubiquinone-binding protein	-0.739201	0.0100357	0.0880448
CAALFM_CR00300WA	XM_713567.1	CDA2	chitin deacetylase	-0.736895	0.00122195	0.0258163
CAALFM_CR06670WA	XM_706682.1	CFL11	Cfl11p	-0.736248	0.0665414	0.259694
CAALFM_C105880WA	XM_713390.2	PRN4	Prn4p	-0.733622	4.90350463564967e-05	0.00302248
CAALFM_C113430CA	XM_717087.2		uncharacterized protein	-0.733149	0.000675643	0.0182606
CAALFM_CR01330WA	XM_712819.2	CPA2	carbamoyl-phosphate synthase (glutamine-hydrolyzing)	-0.732846	0.108369	0.335198
CAALFM_C305710WA	XM_711498.1	RCT1	Rct1p	-0.724902	0.00031467	0.0110222
CAALFM_C702100WA	XM_019475489.1		uncharacterized protein	-0.720304	1.65893014189706e-05	0.00141696
CAALFM_C501990WA	XM_709497.2		uncharacterized protein	-0.719728	0.147817	0.391407
CAALFM_C203750WA	XM_715878.1	YIM1	Yim1p	-0.71835	0.000405032	0.0128813
CAALFM_C300990CA	XM_713428.2		uncharacterized protein	-0.715602	0.0402757	0.196418
CAALFM_C501450WA	XM_706247.1	PRC2	Prc2p	-0.71468	0.00131088	0.0268416
CAALFM_CR00520CA	XM_713547.1	CRM1	exportin	-0.712821	3.13845426800335e-06	0.000481149
CAALFM_C701520WA	XM_716320.1	FLU1	Flu1p	-0.71209	0.0210579	0.137983
CAALFM_C404770CA	XM_712115.2	MNN22	Mnn22p	-0.711408	0.0088921	0.0828129
CAALFM_C405400CA	XM_706353.2		uncharacterized protein	-0.711316	0.000557238	0.0164125
CAALFM_C209660WA	XM_709467.2		uncharacterized protein	-0.710761	0.0468523	0.211899
CAALFM_C105710CA	XM_713407.1	UGA4	Uga4p	-0.709253	0.0113555	0.0940364
CAALFM_C701880CA	XM_716277.2		flavin adenine dinucleotide transporter	-0.709135	0.358462	0.60018
CAALFM_CR00310CA	XM_713566.1		uncharacterized protein	-0.709097	0.000609668	0.0171944
CAALFM_CR08380CA	XM_019475561.1		uncharacterized protein	-0.7085	0.248192	0.499853
CAALFM_C305570WA	XM_709605.1	QDR2	Qdr2p	-0.707526	0.0163321	0.119141
CAALFM_C200770WA	XM_714403.1		uncharacterized protein	-0.706812	0.000242912	0.00891024
CAALFM_C503270WA	XM_706941.1	TEF4	Tef4p	-0.702135	0.188005	0.437893
CAALFM_C113070CA	XM_717051.2	FAD3	Fad3p	-0.698542	0.0397125	0.195489
CAALFM_CR04710WA	XM_705163.2		putative peptidylprolyl isomerase	-0.697816	0.0186973	0.129388
CAALFM_C205070WA	XM_709804.2	FRE9	Fre9p	-0.695173	0.000570818	0.0166484
CAALFM_C105540CA	XM_710753.2		uncharacterized protein	-0.694928	8.50597944070936e-05	0.00420308
CAALFM_C303210WA	XM_714922.1		uncharacterized protein	-0.694826	6.36034058519823e-05	0.0037652
CAALFM_CR05680CA	XM_706618.1		uncharacterized protein	-0.694197	0.0369736	0.188772
CAALFM_CR00210WA	XM_713577.1	ALK2	Alk2p	-0.692947	0.00156858	0.0297171
CAALFM_C202600CA	XM_717535.2	FGR22	Fgr22p	-0.692547	0.00387203	0.0513322
CAALFM_C209570CA	XM_709476.2		uncharacterized protein	-0.689923	0.0339381	0.180414
CAALFM_C109330WA	XM_718386.2		uncharacterized protein	-0.689876	0.0961043	0.313362
CAALFM_C105340CA	XM_710773.2	ZCF2	Zcf2p	-0.679786	0.00641972	0.0695353
CAALFM_C502990WA	XM_715537.2		uncharacterized protein	-0.678977	0.0396764	0.195489
CAALFM_C303890WA	XM_707634.2	CSC25	Ras family guanine nucleotide exchange factor	-0.672205	3.39465358298423e-05	0.00234368
CAALFM_C200920WA	XM_714388.2		uncharacterized protein	-0.672093	1.5806129427656e-05	0.00141052
CAALFM_C110290WA	XM_718488.2	GCA1	Gca1p	-0.670637	0.0168005	0.12161
CAALFM_C304570CA	XM_718035.2	DUR35	Dur35p	-0.669789	0.174659	0.421817
CAALFM_CR02030CA	XM_713176.2		rRNA (cytosine-C5-)-methyltransferase	-0.669648	0.0147308	0.111771
CAALFM_C109490CA	XM_718406.2	GUA1	GMP synthase (glutamine-hydrolyzing)	-0.668183	0.00713674	0.0726926
CAALFM_C306380WA	XM_710995.1	NSA2	rRNA-processing protein	-0.667074	0.441076	0.667982
CAALFM_C600850WA	XM_709202.2		peroxiredoxin	-0.665836	0.00428056	0.0538604
CAALFM_CR09360WA	XM_711372.1	FCY24	Fcy24p	-0.66314	0.000500237	0.0151056
CAALFM_C201330CA	XM_714349.1	SIR2	Sir2p	-0.66304	0.000547171	0.0161957
CAALFM_C500140CA	XM_705420.2		uncharacterized protein	-0.656812	2.92011017547193e-05	0.00210353
CAALFM_C207910CA	XM_019475255.1		uncharacterized protein	-0.652557	0.00208273	0.0345907
CAALFM_C405440CA	XM_706356.2		uncharacterized protein	-0.651359	7.90228200058218e-05	0.00414454
CAALFM_C504910WA	XM_716794.1		uncharacterized protein	-0.650912	0.039266	0.194508
CAALFM_CR06590CA	XM_706676.2	RGS2	GTPase-activating protein	-0.650812	0.000982811	0.0226981
CAALFM_C301060WA	XM_019475281.1		uncharacterized protein	-0.648811	0.467887	0.691081
CAALFM_C704090CA	XM_710122.1		uncharacterized protein	-0.646926	0.0690021	0.26451
CAALFM_C204680WA	XM_705509.1	TIM17	protein transporter	-0.646155	0.00168427	0.0305685
CAALFM_C102450CA	XM_716340.2		uncharacterized protein	-0.644888	0.0645596	0.254908
CAALFM_C504870WA	XM_716789.2		uncharacterized protein	-0.644878	0.00707613	0.0724455
CAALFM_C703340CA	XM_706589.2	PRR2	Prr2p	-0.644685	0.00199415	0.0334917
CAALFM_C306220CA	XM_710983.1	OAC1	Oac1p	-0.643029	0.283893	0.534444
CAALFM_C603760CA	XM_712993.1	SHM2	glycine hydroxymethyltransferase	-0.640368	1.13306120618548e-05	0.00114823
CAALFM_C209920WA	XM_709441.1		uncharacterized protein	-0.638558	0.00299179	0.0433122
CAALFM_CR04740CA	XM_706010.2	ADE6	phosphoribosylformylglycinamidine synthase	-0.636903	9.66947470329555e-05	0.00455227
CAALFM_C104020CA	XM_706878.1	CSH1	Csh1p	-0.636548	0.000197374	0.00763001
CAALFM_C302040CA	XM_716626.1		uncharacterized protein	-0.634645	0.0606383	0.246469
CAALFM_C202070WA	XM_717475.2	SPR3	septin	-0.634352	0.360466	0.60087
CAALFM_C305610WA	XM_709609.1	MNN14	Mnn14p	-0.634327	0.0121814	0.0989574
CAALFM_CR00840CA	XM_712868.1		uncharacterized protein	-0.633693	0.595614	0.776701
CAALFM_C206630CA	XM_019475248.1		uncharacterized protein	-0.633624	0.00536227	0.0618939
CAALFM_C204700CA	XM_705513.2		uncharacterized protein	-0.631963	0.0690475	0.26451
CAALFM_C303450CA	XM_714944.1	BMT7	Bmt7p	-0.631603	0.00162447	0.0301661
CAALFM_C105940WA	XM_713383.2	PHO87	SPX domain-containing inorganic phosphate transporter	-0.630509	0.00560514	0.0639563
CAALFM_C206750CA	XM_705280.1		uncharacterized protein	-0.629677	0.0141296	0.109561
CAALFM_C106640CA	XM_019475116.1		uncharacterized protein	-0.62917	0.00322427	0.0453599
CAALFM_C600960WA	XM_709213.1	CAN1	Can1p	-0.629026	0.0469217	0.211949
CAALFM_C301430WA	XM_716686.2		uncharacterized protein	-0.627483	0.0632888	0.252775
CAALFM_C403000CA	XM_715351.1		uncharacterized protein	-0.623933	0.0182416	0.127628
CAALFM_C401070WA	XM_717658.2	HGT17	Hgt17p	-0.619941	0.167669	0.414272
CAALFM_C301450CA	XM_716684.2	MET18	Met18p	-0.617571	0.00549608	0.0631943
CAALFM_C110460WA	XM_706114.2		glycerophosphocholine acyltransferase	-0.615796	0.000343044	0.0115228
CAALFM_C306950WA	XM_714807.1		uncharacterized protein	-0.609268	0.1115	0.341001
CAALFM_C112570CA	XM_705697.1		Elongator subunit	-0.608856	0.000201517	0.00769153
CAALFM_C109000WA	XM_718349.2		uncharacterized protein	-0.607819	8.09629268366534e-05	0.00420308
CAALFM_CR02530WA	XM_019475520.1	DBP2	DEAD-box ATP-dependent RNA helicase	-0.604755	0.086219	0.29552
CAALFM_C305160CA	XM_718108.1		putative ATP-dependent RNA helicase	-0.604617	0.035413	0.183638
CAALFM_CR06070WA	XM_708395.2		ketoreductase	-0.604168	0.000283926	0.0101652
CAALFM_C103790CA	XM_708542.1		peptidylprolyl isomerase	-0.603147	0.0391439	0.194064
CAALFM_CR10160WA	XM_714261.1	FAA4	long-chain fatty acid-CoA ligase	-0.601962	0.00260102	0.0398756
CAALFM_C604380WA	XM_707553.2	ALS2	Als2p	-0.600339	0.0682311	0.263366
CAALFM_C403870CA			uncharacterized protein	-0.598876	0.0974345	0.315363
CAALFM_C307080WA	XM_714795.1	RRD1	peptidylprolyl isomerase	-0.593705	0.00667863	0.0702103
CAALFM_C404010WA	XM_712021.2		uncharacterized protein	-0.593068	0.000197043	0.00763001
CAALFM_CR03040CA	XM_708165.2	HGT18	Hgt18p	-0.592677	9.7860353708862e-05	0.00457115
CAALFM_C703880CA	XM_710149.1		uncharacterized protein	-0.59195	0.0494678	0.219902
CAALFM_C502860CA	XM_715523.2	GRP2	Grp2p	-0.589266	0.0099147	0.08777
CAALFM_C204080WA	XM_715844.1		uncharacterized protein	-0.588308	0.0145574	0.110742
CAALFM_C208140CA	XM_710918.2	PHM7	Phm7p	-0.587976	0.00266696	0.0399643
CAALFM_C401550CA	XM_717609.2	CPA1	carbamoyl-phosphate synthase (glutamine-hydrolyzing)	-0.586531	0.1255	0.363725
CAALFM_C201460CA	XM_717407.1		uncharacterized protein	-0.586282	0.351483	0.594153
CAALFM_C306580WA	XM_711015.1	JEN1	Jen1p	-0.584902	0.349584	0.592967
CAALFM_C110740CA	XM_708856.2	ASR1	Asr1p	-0.584799	0.00446075	0.0553331
CAALFM_CR01710WA	XM_713138.2		uncharacterized protein	-0.582955	0.115591	0.347539
CAALFM_C113360CA	XM_717079.2	RMP1	Rmp1p	-0.582065	0.037178	0.188772
CAALFM_C100580WA	XM_713917.1		uncharacterized protein	-0.581921	9.93857957687896e-05	0.00460642
CAALFM_CR07050CA	XM_707557.2	URA2	bifunctional carbamoylphosphate synthetase/aspartate transcarbamylase	-0.579581	0.00405455	0.0527003
CAALFM_C502290WA	XM_715452.2	PDE1	3'\5'-cyclic-nucleotide phosphodiesterase PDE1	-0.5774	0.0542081	0.230519
CAALFM_C208060WA	XM_019475257.1		uncharacterized protein	-0.57573	0.00252805	0.0396725
CAALFM_C113470WA	XM_717092.1	KNS1	serine/threonine protein kinase	-0.575532	0.000802531	0.0201611
CAALFM_C405140CA	XM_705899.1	GDB1	bifunctional 4-alpha-glucanotransferase/amylo-alpha-1,6-glucosidase	-0.574742	0.000853702	0.0209192
CAALFM_C601010WA	XM_709219.2	KAR5	Kar5p	-0.574423	0.0436136	0.205327
CAALFM_C700590WA	XM_715259.1		uncharacterized protein	-0.573521	0.00517025	0.0604392
CAALFM_C114490CA	XM_709971.1	SAM35	SAM complex subunit	-0.573487	0.0170249	0.122937
CAALFM_C209980WA	XM_709337.2		uncharacterized protein	-0.573449	0.0103764	0.08935
CAALFM_C206660WA	XM_704890.1		exosome non-catalytic core subunit	-0.573131	0.0442777	0.206787
CAALFM_CR09070CA	XM_711345.1		uncharacterized protein	-0.572743	0.0151224	0.113021
CAALFM_CR06630WA	NA	NA	NA	-0.572455	0.19468	0.444535
CAALFM_CR09580CA	XM_019475573.1		uncharacterized protein	-0.571513	0.000386306	0.0124179
CAALFM_CR04600WA	XM_712321.2		uncharacterized protein	-0.568952	0.00704292	0.0722292
CAALFM_C306010WA	XM_019475331.1	CAM1	translation elongation factor EF1B gamma	-0.568744	7.66184003569073e-05	0.00405399
CAALFM_CR09610CA	XM_706208.1		uncharacterized protein	-0.566047	0.00667989	0.0702103
CAALFM_CR00910WA	XM_019475506.1		uncharacterized protein	-0.565622	0.0296604	0.168877
CAALFM_C103800WA	XM_708541.1	RPP1	RNA-binding RNA processing protein	-0.56513	0.0397256	0.195489
CAALFM_C701390WA	XM_707398.1		uncharacterized protein	-0.563697	0.0500193	0.221366
CAALFM_C110580CA	XM_705622.1		uncharacterized protein	-0.563385	0.0343763	0.181089
CAALFM_C204120CA	XM_715840.2		uncharacterized protein	-0.562754	0.0615643	0.248711
CAALFM_C107590CA	XM_706636.2		uncharacterized protein	-0.561824	0.000830563	0.0205204
CAALFM_C107790CA	XM_712494.1		uncharacterized protein	-0.561433	0.115444	0.347539
CAALFM_C501810WA	XM_709517.1	FCR3	Fcr3p	-0.559605	9.79884422629101e-06	0.00110542
CAALFM_C406150CA	XM_019475394.1		uncharacterized protein	-0.559524	0.59634	0.777399
CAALFM_C703280CA	XM_711855.2		uncharacterized protein	-0.559459	0.0120379	0.0982206
CAALFM_CR03320CA	XM_708132.2		uncharacterized protein	-0.559446	0.551712	0.745592
CAALFM_C307590WA	XM_714737.1		uncharacterized protein	-0.55897	0.000425626	0.0134647
CAALFM_C103990WA	XM_706875.2		uncharacterized protein	-0.556519	0.0148921	0.112424
CAALFM_C703850WA	XM_710152.1		uncharacterized protein	-0.555736	0.0946895	0.310861
CAALFM_C404990CA	XM_712093.2		uncharacterized protein	-0.555587	0.00621536	0.0680616
CAALFM_C101990WA	XM_707858.2	HSP30	Hsp30p	-0.554724	0.0693965	0.265126
CAALFM_CR09740WA	XM_714215.2		RNA-dependent ATPase	-0.55444	0.0515	0.224157
CAALFM_CR09020CA	XM_711340.1	CHS2	chitin synthase	-0.554215	0.017093	0.123131
CAALFM_CR09730CA	XM_706199.2	SSF1	rRNA-binding ribosome biosynthesis protein	-0.553932	0.0379059	0.190447
CAALFM_C305470WA	XM_709598.1	TEA1	Tea1p	-0.553819	0.00141546	0.0276571
CAALFM_C209350WA	XM_709174.2	TAZ1	lysophosphatidylcholine acyltransferase	-0.5537	0.0200989	0.133895
CAALFM_C102800WA	XM_716374.2		uncharacterized protein	-0.553527	0.00400048	0.0524536
CAALFM_C105330CA	XM_710774.2		uncharacterized protein	-0.551762	0.00123154	0.0258781
CAALFM_C700690WA	XM_715249.1	NOP15	rRNA-binding ribosome biosynthesis protein	-0.550172	0.0813865	0.286578
CAALFM_C601290CA	XM_709249.2	QDR3	Qdr3p	-0.548551	0.0262958	0.156596
CAALFM_CR07060CA	XM_707554.2	CRZ2	Crz2p	-0.547995	0.00360345	0.0485249
CAALFM_C307580WA	XM_019475346.1		uncharacterized protein	-0.547217	0.00121159	0.0257289
CAALFM_C604130CA	XM_705333.2	ALS4	Als4p	-0.546959	0.0346334	0.181686
CAALFM_C301230CA	XM_716706.1		uncharacterized protein	-0.546588	0.0391127	0.194064
CAALFM_C111660WA	XM_707927.2	GAD1	glutamate decarboxylase	-0.545411	0.000667962	0.0181534
CAALFM_CR00080WA	XM_713597.1	MIS12	Mis12p	-0.545238	0.127518	0.365299
CAALFM_C304510WA	XM_718026.1		uncharacterized protein	-0.545106	0.083487	0.289606
CAALFM_C403440CA	XM_706498.2	DOT4	ubiquitin-specific protease	-0.54504	0.0926462	0.306717
CAALFM_C104740WA	XM_708488.2	LPG20	aldo-keto reductase superfamily protein	-0.543504	0.00101657	0.0231987
CAALFM_C500630CA	XM_711672.2	EXO1	Rad2 family nuclease	-0.542889	0.000826746	0.0205139
CAALFM_C209630CA	XM_709470.2		uncharacterized protein	-0.542301	0.0523207	0.226521
CAALFM_C604610CA	XM_707341.2	NAG3	Nag3p	-0.541316	0.00633093	0.0688514
CAALFM_C103900WA	XM_706865.2	SEN15	Sen15p	-0.53937	0.0309071	0.171217
CAALFM_C701700WA	XM_716297.2		uncharacterized protein	-0.538225	0.00763179	0.0755471
CAALFM_C113730CA	XM_717121.1	DIM1	putative dimethyladenosine transferase	-0.537338	0.101449	0.323406
CAALFM_C302610CA	XM_714857.2	GLX3	glutathione-independent methylglyoxalase	-0.536448	0.000154392	0.00650079
CAALFM_C208700CA	XM_709357.1		uncharacterized protein	-0.535356	0.00151043	0.0289451
CAALFM_C301250WA	XM_716705.1	PMC1	calcium-transporting ATPase	-0.533616	0.00133494	0.0270662
CAALFM_C106740CA	XM_713732.2	NOP6	Nop6p	-0.533203	0.049977	0.221343
CAALFM_C300410CA	XM_712703.1		uncharacterized protein	-0.531028	0.0216572	0.139564
CAALFM_C113480WA	XM_717093.2	HSP70	Hsp70 family chaperone	-0.530949	0.00289944	0.0424608
CAALFM_C208870CA	XM_707510.2	PIR1	beta-1,3-glucan linked protein	-0.530364	0.131152	0.370399
CAALFM_C100190CA	XM_713953.1		uncharacterized protein	-0.529529	0.0409748	0.198737
CAALFM_C406730CA	XM_710352.1		Imp2'p	-0.529303	0.000164492	0.00678272
CAALFM_C103410WA	XM_716447.2		uncharacterized protein	-0.529078	0.0267435	0.15816
CAALFM_C401930CA	XM_717579.1		uncharacterized protein	-0.525334	0.0559393	0.235536
CAALFM_C602730WA	XM_714014.2	SAC6	fimbrin	-0.524764	0.0137163	0.107062
CAALFM_C501710CA	XM_709527.2		uncharacterized protein	-0.523794	0.0436777	0.205467
CAALFM_C601170WA	XM_709237.1	CIC1	Cic1p	-0.523407	0.077069	0.27955
CAALFM_C107950CA	XM_712511.2		uncharacterized protein	-0.522118	0.0329502	0.177486
CAALFM_C203790CA	XM_715873.2	ASR3	Asr3p	-0.521594	0.00145285	0.0282033
CAALFM_C403810WA	XM_704846.2		uncharacterized protein	-0.521483	0.000232751	0.00864359
CAALFM_C111050WA	XM_019475152.1		uncharacterized protein	-0.521158	0.096991	0.31459
CAALFM_C604200CA			uncharacterized protein	-0.520593	0.0540035	0.229976
CAALFM_C109140CA	XM_718365.2	SSU81	osmosensor	-0.520086	0.00683845	0.0708615
CAALFM_C111410CA	XM_019475157.1		uncharacterized protein	-0.519549	0.248303	0.499853
CAALFM_C105600WA	XM_713421.2	GSL1	Gsl1p	-0.517572	2.86397758654812e-05	0.00208826
CAALFM_C603340CA	XM_714089.2	GLC3	1,4-alpha-glucan branching enzyme	-0.516754	0.00838687	0.0802322
CAALFM_C601550CA	XM_711645.2		DNA-directed DNA polymerase gamma	-0.516032	0.020001	0.133615
CAALFM_C113380WA	XM_717081.2		uncharacterized protein	-0.515323	0.115749	0.347757
CAALFM_CR10860CA	XM_714345.2	CTA26	Cta26p	-0.514154	0.0139949	0.108953
CAALFM_C701430CA	XM_716329.1		uncharacterized protein	-0.513656	0.0136923	0.107015
CAALFM_C202910WA	XM_019475212.1		uncharacterized protein	-0.512935	0.199912	0.450832
CAALFM_C104340CA	XM_708581.2		uncharacterized protein	-0.512485	0.12665	0.365299
CAALFM_C402790CA	XM_715374.2	SAS10	rRNA-processing protein	-0.511792	0.0790504	0.28233
CAALFM_CR02710WA	XM_710668.2	RRP9	Rrp9p	-0.510557	0.124242	0.36148
CAALFM_C304660CA	XM_718045.1	ARG11	Arg11p	-0.509164	0.248783	0.49999
CAALFM_C209490WA	XM_709483.2	PHO13	Pho13p	-0.507577	0.0303183	0.170082
CAALFM_C304230WA	XM_717988.2		DEAH-box RNA-dependent ATPase	-0.507346	0.00136365	0.0271046
CAALFM_C406720WA	XM_710354.1	NOP1	rRNA methyltransferase	-0.505978	0.0364376	0.186264
CAALFM_C102080WA	XM_708666.2	SET6	Set6p	-0.505001	0.0481243	0.215049
CAALFM_C302340WA	XM_716596.2		uncharacterized protein	-0.504247	0.00129849	0.0267713
CAALFM_CR00140WA	XM_713585.1	REP1	Rep1p	-0.50392	0.0505615	0.22327
CAALFM_C502640WA	XM_715495.1		uncharacterized protein	-0.503713	0.00333756	0.0465273
CAALFM_C302270WA	XM_019475296.1		uncharacterized protein	-0.502881	0.0309044	0.171217
CAALFM_C304520CA	XM_718027.1	ADE2	phosphoribosylaminoimidazole carboxylase	-0.502313	0.00433041	0.0541664
CAALFM_C402200CA	XM_717549.2		uncharacterized protein	-0.501215	0.00655875	0.0696532
CAALFM_CR07500WA	XM_705301.2		uncharacterized protein	-0.501173	0.126856	0.365299
CAALFM_CR04110WA	XM_712264.2		RNA-binding snoRNP assembly protein	-0.499913	0.0779112	0.28079
CAALFM_CR04750WA	XM_019475540.1		uncharacterized protein	-0.499205	0.0831615	0.289085
CAALFM_C203280WA	XM_715928.2	NSP1	FG-nucleoporin	-0.49821	0.000702322	0.0185804
CAALFM_C703700CA	XM_705443.1	ENP1	snoRNA-binding rRNA-processing protein	-0.498072	0.0918264	0.305696
CAALFM_C114400CA	XM_709962.1	MLH3	mismatch repair protein	-0.497183	0.00258527	0.0398756
CAALFM_CR06720WA	XM_706687.2	NMD3	ribosome-binding protein	-0.496403	0.0506865	0.223426
CAALFM_C405230CA	XM_707157.2		uncharacterized protein	-0.496135	0.0478413	0.214104
CAALFM_C504850WA	XM_716787.1		uncharacterized protein	-0.49606	0.117827	0.351893
CAALFM_C109970CA	XM_718455.2	PDC2	Pdc2p	-0.495779	0.00589638	0.0655288
CAALFM_C105060WA	XM_705778.2	REI1	Rei1p	-0.493736	0.0909423	0.304562
CAALFM_C304900WA	XM_718077.1	NOP14	snoRNA-binding rRNA-processing protein	-0.493165	0.0831622	0.289085
CAALFM_C206650CA	XM_704891.2		U4/U6-U5 snRNP complex subunit	-0.49266	0.00944143	0.0851438
CAALFM_C305300CA	XM_709579.1		bifunctional choline kinase/ethanolamine kinase	-0.492268	0.00211839	0.0349885
CAALFM_C206360CA	XM_706399.1	MAK16	ribosome biosynthesis protein	-0.491102	0.175559	0.422633
CAALFM_C102190WA	XM_708677.1	ABP140	Abp140p	-0.490621	0.0215571	0.139494
CAALFM_C502520WA	XM_715479.1		uncharacterized protein	-0.490323	0.00553213	0.0634867
CAALFM_C501200WA	XM_710620.2		ADP-ribose 1''-phosphate phosphatase	-0.489913	0.000862426	0.0210467
CAALFM_C501060CA	XM_710635.1	BUD23	18S rRNA (guanine1575-N7)-methyltransferase	-0.489483	0.0426966	0.203413
CAALFM_C301220WA	XM_716707.1		uncharacterized protein	-0.487972	0.00823978	0.0793327
CAALFM_C208280WA	XM_704993.1	EAF3	Eaf3p	-0.487797	0.075771	0.276241
CAALFM_C304920CA	XM_718079.1		uncharacterized protein	-0.487789	0.0149149	0.112454
CAALFM_C100280CA	XM_019475054.1	RFC52	Rfc52p	-0.487539	0.5229	0.727574
CAALFM_C204570WA	XM_707825.2		uncharacterized protein	-0.486678	0.0672222	0.261498
CAALFM_C207410WA	XM_708054.1		putative carboxylic ester hydrolase	-0.486568	0.00846758	0.0807458
CAALFM_C402610CA	XM_715395.2	SUL2	sulfate permease	-0.485367	0.00986252	0.08777
CAALFM_C302200WA	XM_019475294.1		uncharacterized protein	-0.485268	0.128821	0.367123
CAALFM_C500980WA	XM_710640.2	TRY3	Try3p	-0.484969	0.0311248	0.171264
CAALFM_C105770CA	XM_713402.2	PRC3	carboxypeptidase C	-0.484593	0.00478588	0.0576911
CAALFM_C208050CA	XM_710927.1	SIT1	siderophore transporter	-0.484323	0.160688	0.405203
CAALFM_C702220CA	XM_716239.2		uncharacterized protein	-0.483817	0.0115538	0.0952833
CAALFM_C109040CA			uncharacterized protein	-0.482845	0.0637599	0.253655
CAALFM_C111590WA	XM_707935.2	PLD1	phospholipase D	-0.482393	0.00333838	0.0465273
CAALFM_C301130CA	XM_713440.2		uncharacterized protein	-0.481941	0.00438384	0.0546063
CAALFM_C405170CA		NBP35	Fe-S cluster-binding ATPase	-0.481933	0.249439	0.500453
CAALFM_C112680WA	XM_706481.2		ribosome biosynthesis protein	-0.481291	0.0568257	0.23761
CAALFM_C603640WA	XM_019475468.1	NOG2	putative GTPase	-0.481247	0.15351	0.396141
CAALFM_C107800WA	XM_712495.1	MTO1	tRNA modification protein	-0.477561	0.0815757	0.286907
CAALFM_C206530WA	XM_706744.1		uncharacterized protein	-0.477252	0.374734	0.613341
CAALFM_C601620WA	XM_711639.2		uncharacterized protein	-0.476393	0.00479856	0.0577276
CAALFM_C306230WA	XM_710982.1	CYM1	Cym1p	-0.476324	0.00903671	0.0835106
CAALFM_C107960WA	XM_712512.2		uncharacterized protein	-0.475155	0.0673892	0.261667
CAALFM_C210540WA	XM_712036.1		uncharacterized protein	-0.475124	0.018384	0.128259
CAALFM_CR10310WA	XM_714275.1		uncharacterized protein	-0.473984	0.336549	0.583562
CAALFM_C402260CA	XM_717543.1		putative methyltransferase	-0.47317	0.107333	0.333559
CAALFM_C104000CA	XM_706876.2	KTR4	putative mannosyltransferase	-0.47266	0.00018415	0.00749001
CAALFM_C204660CA	XM_705506.2	YAK1	serine/threonine protein kinase	-0.472277	0.00236491	0.0380103
CAALFM_C700580CA	XM_715260.1		uncharacterized protein	-0.471859	0.0035989	0.0485249
CAALFM_CR08490WA	XM_711162.1	TSR1	Tsr1p	-0.471385	0.0877574	0.298465
CAALFM_C112750CA	XM_706473.2		uncharacterized protein	-0.469845	0.0113762	0.094078
CAALFM_C109760CA	XM_718434.1	SHY1	Shy1p	-0.469253	0.022708	0.143626
CAALFM_CR04920WA	XM_705099.2		uncharacterized protein	-0.469014	0.0102737	0.088767
CAALFM_C108810CA	XM_718333.2	MSS116	ATP-dependent RNA helicase	-0.467949	0.0215079	0.139475
CAALFM_C406790WA	XM_710346.2		putative signal sequence-binding GTPase	-0.467241	0.00592687	0.0656236
CAALFM_C406190CA	XM_710480.2	MPH1	3'-5' DNA helicase	-0.466387	0.00879517	0.082409
CAALFM_C604430WA	XM_707309.2	CST5	Cst5p	-0.464838	0.00159268	0.0299454
CAALFM_C110010CA	XM_718459.2	SWE1	tyrosine protein kinase	-0.46393	0.0170629	0.123063
CAALFM_C200550WA	XM_714426.1		uncharacterized protein	-0.463658	0.00244058	0.0387062
CAALFM_C305450CA	XM_709596.1		uncharacterized protein	-0.46269	0.0251273	0.151754
CAALFM_C403050CA	XM_715346.2		Gly-Xaa carboxypeptidase	-0.462334	0.00254209	0.0397884
CAALFM_C114150CA	XM_709930.1	PAM16	import motor complex subunit	-0.461887	0.0103522	0.0893162
CAALFM_C100160CA	XM_713957.1		uncharacterized protein	-0.461383	0.0553228	0.233434
CAALFM_C206850WA	XM_019475250.1		uncharacterized protein	-0.461225	0.0894966	0.301805
CAALFM_CR05740CA	XM_706612.1	PTC4	type 2C protein phosphatase	-0.46113	0.0165486	0.120078
CAALFM_C110000CA	XM_718458.2	CPP1	tyrosine/serine/threonine protein phosphatase	-0.460135	0.000516988	0.015533
CAALFM_C206680WA	XM_705203.1	FRP3	putative ammonium permease	-0.459886	0.166297	0.412887
CAALFM_C201700CA	XM_717437.2	HAP42	Hap42p	-0.459848	0.06484	0.255387
CAALFM_CR09370WA	XM_711373.1	ELF1	Elf1p	-0.459677	0.20791	0.459934
CAALFM_C303430CA	XM_714942.1		ESCRT-I subunit protein	-0.458085	0.0145582	0.110742
CAALFM_C701200CA	XM_707381.1	DBP7	putative ATP-dependent RNA helicase	-0.457937	0.0533372	0.228339
CAALFM_C305600WA	XM_709608.1	ATO6	Ato6p	-0.455954	0.0226275	0.143626
CAALFM_C202430WA	XM_717515.2	UTP21	rRNA-processing protein	-0.455222	0.150432	0.393698
CAALFM_C209500WA	XM_709482.2		tRNA dihydrouridine synthase	-0.454763	0.133166	0.372926
CAALFM_C202450CA	XM_717518.2	UTP22	rRNA-processing protein	-0.454622	0.169272	0.416149
CAALFM_C107660WA	XM_706628.2		uncharacterized protein	-0.454036	0.171281	0.418165
CAALFM_C304150WA	NA	NA	NA	-0.453782	0.0282134	0.164413
CAALFM_C501600CA	XM_706266.2	SPB4	putative ATP-dependent RNA helicase	-0.453714	0.120938	0.357661
CAALFM_C112440WA	XM_711196.2		putative 3'-5' exonuclease	-0.453523	0.165098	0.411816
CAALFM_C501610WA	XM_706062.1		pseudouridine synthase	-0.452761	0.0677073	0.262261
CAALFM_C301560WA	XM_716671.2		DEAH-box ATP-dependent RNA helicase	-0.452698	0.0905155	0.304382
CAALFM_C302840WA	XM_714880.1		RNA-binding protein	-0.452376	0.0341333	0.180925
CAALFM_C103230CA	XM_716420.1	ARX1	putative hydrolase	-0.451574	0.110644	0.339253
CAALFM_C502160WA	XM_715440.2	SST2	GTPase-activating protein	-0.450879	0.00582092	0.0655148
CAALFM_C101610CA	XM_019475066.1		uncharacterized protein	-0.450759	0.0566086	0.237026
CAALFM_C703630CA	XM_019475495.1	TIM9	protein transporter	-0.450253	0.0364351	0.186264
CAALFM_C603770CA	XM_712994.2	ORM1	sphingolipid homeostasis protein	-0.450237	0.00532549	0.0615882
CAALFM_C209950WA	XM_709438.2	FCY21	purine-cytosine permease	-0.450192	0.0280036	0.163948
CAALFM_C114300CA	XM_709949.1	NCR1	sphingolipid transporter	-0.450055	0.000822559	0.0205139
CAALFM_CR10410CA	XM_714286.1		uncharacterized protein	-0.450018	0.0799009	0.284192
CAALFM_C113160WA	XM_717061.1	PSA2	Psa2p	-0.449371	0.00445835	0.0553331
CAALFM_C701030CA	XM_715212.1		mRNA-binding protein	-0.449148	0.165089	0.411816
CAALFM_C112770WA	XM_706471.2	RPG1A	translation initiation factor eIF3 subunit a	-0.448352	0.00257204	0.0398756
CAALFM_C204280WA	XM_019475225.1		uncharacterized protein	-0.448045	0.0360063	0.1854
CAALFM_C203760CA	XM_715877.2		protein kinase	-0.447536	0.00767818	0.0757501
CAALFM_C208130WA	XM_710920.2	ARA1	D-arabinose 1-dehydrogenase (NAD(P)(+))	-0.447359	0.00473928	0.0576336
CAALFM_CR05550CA	XM_705710.1		DNA-directed RNA polymerase III core subunit	-0.446455	0.0181854	0.127468
CAALFM_CR05630WA	XM_706626.1	DBP8	ATP-dependent RNA helicase	-0.446422	0.0747584	0.275065
CAALFM_C203360WA	XM_715919.2		AMP deaminase	-0.446395	0.000360495	0.0119083
CAALFM_C603470WA	XM_712957.2		uncharacterized protein	-0.44575	0.00407741	0.0528601
CAALFM_CR01780WA	XM_713148.2		25S rRNA (uracil2843-N3)-methyltransferase	-0.445154	0.0438318	0.205707
CAALFM_C206120CA	XM_709184.1		putative polyadenylation protein	-0.44512	0.0184438	0.128389
CAALFM_C204640CA	XM_705503.2	SNU114	U5 snRNP GTPase	-0.444882	0.00016337	0.00678272
CAALFM_C604370WA	XM_707015.2		uncharacterized protein	-0.444504	0.00183038	0.0318042
CAALFM_C604160CA	XM_705132.2	SPB1	27S pre-rRNA (guanosine2922-2'-O)-methyltransferase	-0.444374	0.102585	0.325358
CAALFM_C404110WA	XM_019475379.1		uncharacterized protein	-0.443461	0.562548	0.754651
CAALFM_C305130CA	XM_718104.1	THI4	thiamine thiazole synthase	-0.442876	0.0440799	0.206547
CAALFM_C307930CA	XM_705852.1		uncharacterized protein	-0.442755	0.765521	0.881666
CAALFM_C402990CA	XM_715353.1	GST2	Gst2p	-0.442367	0.00312576	0.0444975
CAALFM_C402360WA	XM_715425.2	AMS1	alpha-mannosidase	-0.44108	0.0960588	0.313362
CAALFM_CR04610CA	XM_712322.2		uncharacterized protein	-0.441031	0.0107056	0.0909212
CAALFM_C603780CA	XM_712995.2		SCF ubiquitin ligase complex subunit	-0.438195	0.00678693	0.0706952
CAALFM_C503920CA	XM_705867.1		rRNA-processing protein	-0.437891	0.0702918	0.266218
CAALFM_C405980CA	XM_706764.2		nucleotide diphosphatase/phosphodiesterase	-0.436686	0.0153978	0.114365
CAALFM_C502130WA	XM_715435.2		uncharacterized protein	-0.435989	0.744976	0.870077
CAALFM_C301000WA	XM_713429.2	BMS1	GTPase	-0.43521	0.148781	0.392611
CAALFM_C210300CA	XM_709301.2		uncharacterized protein	-0.434499	0.0428354	0.203426
CAALFM_C403490CA	XM_706504.2		uncharacterized protein	-0.434392	0.127516	0.365299
CAALFM_C207300CA	XM_709783.2	RPA12	DNA-directed RNA polymerase I core subunit	-0.434303	0.17977	0.426695
CAALFM_CR02700WA	XM_710667.1		uncharacterized protein	-0.434239	0.0673971	0.261667
CAALFM_C604330WA	XM_707011.2	NOP8	Nop8p	-0.434048	0.132172	0.371536
CAALFM_CR09420CA	XM_019475570.1	BGL22	Bgl22p	-0.433785	0.000538408	0.0160156
CAALFM_C210270WA	XM_709306.2	PUS7	pseudouridine synthase	-0.432942	0.00674581	0.0705357
CAALFM_C209900CA	XM_709442.1	TIM23	protein transporter	-0.432618	0.0119328	0.0977342
CAALFM_C403030CA	XM_715348.2	NAN1	Nan1p	-0.432566	0.120097	0.355938
CAALFM_C403300CA	XM_019475373.1		uncharacterized protein	-0.43197	0.28797	0.536712
CAALFM_CR01410CA	XM_713102.1		uncharacterized protein	-0.431487	0.0599493	0.245176
CAALFM_CR07200WA	XM_707265.2		uncharacterized protein	-0.431064	0.00265372	0.0399643
CAALFM_C206690CA	XM_705204.2	PEX22	Pex22p	-0.431044	0.0136344	0.106982
CAALFM_C306030WA	XM_711532.1	NOG1	putative GTPase	-0.429865	0.139134	0.381597
CAALFM_C111630CA	XM_707930.1	FUS1	Fus1p	-0.428699	0.0161832	0.118362
CAALFM_C205230CA	XM_709819.1	RPF2	rRNA-binding ribosome biosynthesis protein	-0.427479	0.0712318	0.268027
CAALFM_C101540WA	XM_713072.1		uncharacterized protein	-0.427413	0.00347972	0.0473924
CAALFM_C500680WA	XM_711666.2	RMT2	protein-arginine N5-methyltransferase	-0.426683	0.0240346	0.147388
CAALFM_CR09390CA	XM_711377.1		uncharacterized protein	-0.426554	0.291631	0.540671
CAALFM_C100410CA	XM_713935.2		hexadecenal dehydrogenase	-0.426072	0.00290458	0.0424608
CAALFM_C106860WA	XM_713720.1		uncharacterized protein	-0.425656	0.0185648	0.128918
CAALFM_CR06020WA	XM_708389.2		uncharacterized protein	-0.425541	0.00895892	0.083176
CAALFM_C504970CA	XM_716802.2	PPR1	Ppr1p	-0.424692	0.216232	0.468255
CAALFM_C102390WA	XM_716333.2		DNA cross-link repair protein PSO2	-0.424687	0.00421977	0.0536808
CAALFM_C501530CA	XM_706260.2		uncharacterized protein	-0.424655	0.00140554	0.0275532
CAALFM_C306760WA	XM_714827.2		uncharacterized protein	-0.424207	0.111962	0.34174
CAALFM_C114090WA	XM_019475186.1		uncharacterized protein	-0.423561	0.0229307	0.143864
CAALFM_C303690WA	XM_707658.2		uncharacterized protein	-0.423528	0.256104	0.509905
CAALFM_C106230CA	XM_705785.2	MDM34	ERMES complex subunit	-0.423239	0.00987229	0.08777
CAALFM_C302140CA	XM_716616.2		uncharacterized protein	-0.422723	0.0573382	0.238245
CAALFM_C405970WA	XM_706762.2		uncharacterized protein	-0.422026	0.00140043	0.0275434
CAALFM_C702340CA	XM_716225.2		uncharacterized protein	-0.42109	0.122057	0.359054
CAALFM_C206520CA	XM_706743.1		thiamine transporter	-0.421031	0.200214	0.451218
CAALFM_C703210WA	XM_711864.2		uncharacterized protein	-0.420693	0.0828875	0.288977
CAALFM_CR02820WA	XM_710679.2	PGM2	phosphoglucomutase	-0.420649	0.024155	0.147671
CAALFM_C101510WA	XM_713068.2		uncharacterized protein	-0.420369	0.330944	0.579588
CAALFM_C300100WA	XM_712743.1		mRNA splicing protein	-0.420194	0.0730054	0.270689
CAALFM_C602610CA	XM_714002.1	CDC37	Cdc37p	-0.420137	0.00659568	0.0697975
CAALFM_CR00680WA	XM_712884.2	BUD22	Bud22p	-0.419901	0.0789647	0.28233
CAALFM_C205640WA	XM_707711.1		uncharacterized protein	-0.419678	0.00402321	0.0526362
CAALFM_C112630CA	XM_706486.2		U2-type spliceosomal complex subunit	-0.419587	0.132016	0.371423
CAALFM_C108910CA	XM_718343.2		uncharacterized protein	-0.418931	0.0447355	0.207855
CAALFM_C601890CA	XM_711610.2		ATP-dependent DNA/RNA helicase	-0.418768	0.127145	0.365299
CAALFM_CR00420WA	XM_713554.1		uncharacterized protein	-0.418028	0.00423709	0.05369
CAALFM_C501130WA	XM_710627.2	CYC3	holocytochrome c synthase	-0.417375	0.144762	0.387956
CAALFM_C702330WA	XM_716226.2	YCF1	ATP-binding cassette glutathione S-conjugate transporter	-0.417112	0.00384236	0.0511658
CAALFM_CR07770CA	XM_705952.2	PTC6	type 2C protein phosphatase	-0.417089	0.00255882	0.0398756
CAALFM_C202060CA	XM_717474.2	FMO1	Fmo1p	-0.416934	0.00333262	0.0465273
CAALFM_CR00810WA	XM_712872.1		uncharacterized protein	-0.416925	0.136532	0.376911
CAALFM_C103810CA	XM_708540.2	ELA1	elongin A	-0.416343	0.302643	0.552726
CAALFM_C206800CA	XM_709729.2		uncharacterized protein	-0.416277	0.0228834	0.143719
CAALFM_C302350WA	XM_716595.2		uncharacterized protein	-0.415862	0.0760303	0.276512
CAALFM_C205050CA	XM_709802.1		glucose N-acetyltransferase	-0.415581	0.00250132	0.0394601
CAALFM_C109710CA	XM_718428.1		uncharacterized protein	-0.415338	0.126312	0.365193
CAALFM_C113630WA	XM_717111.1	CYB2	Cyb2p	-0.415122	0.206807	0.45884
CAALFM_C302460CA	XM_019475299.1	PHA2	prephenate dehydratase	-0.414732	0.045289	0.209146
CAALFM_CR04880WA	XM_705998.2		threonine aldolase	-0.414372	0.0635769	0.253417
CAALFM_C401900CA	XM_717581.1	MDH1-1	malate dehydrogenase	-0.414161	0.0083857	0.0802322
CAALFM_C307650CA	XM_714729.2		uncharacterized protein	-0.414025	0.140381	0.38256
CAALFM_C400690CA	XM_707534.2		uncharacterized protein	-0.412432	0.0655312	0.256473
CAALFM_C703350CA	XM_706588.2		aldo-keto reductase superfamily protein	-0.412006	0.372408	0.611544
CAALFM_C205750WA	XM_707722.2		uncharacterized protein	-0.411768	0.190719	0.441318
CAALFM_CR08920WA	XM_711330.1		uncharacterized protein	-0.411664	0.129989	0.369043
CAALFM_C400940WA	XM_717673.2		Elongator subunit	-0.411371	0.0824806	0.288393
CAALFM_C205840WA	XM_705823.2		2-(3-amino-3-carboxypropyl)histidine synthase	-0.409558	0.161236	0.405565
CAALFM_C703920CA	XM_710144.1	RPP1B	ribosomal protein P1B	-0.409097	0.0460228	0.210473
CAALFM_C400510CA	XM_707552.1	RLP24	ATPase-activating ribosome biosynthesis protein	-0.40869	0.123103	0.360182
CAALFM_C307030CA	XM_714800.1		uncharacterized protein	-0.408357	0.0178886	0.125831
CAALFM_CR03940WA	XM_704931.2		uncharacterized protein	-0.408164	0.0593895	0.244048
CAALFM_C105350WA	XM_710772.1	YPT53	Rab family GTPase	-0.408158	0.0235246	0.145811
CAALFM_C110670CA	XM_705631.2	RPA190	DNA-directed RNA polymerase I core subunit	-0.408048	0.229337	0.4811
CAALFM_C402680CA	XM_715388.2		uncharacterized protein	-0.407516	0.773669	0.886329
CAALFM_C500290WA	XM_711711.1	DUS4	tRNA dihydrouridine synthase	-0.407444	0.0972949	0.315299
CAALFM_CR09140CA	XM_711351.1		uncharacterized protein	-0.407426	0.0159102	0.117152
CAALFM_C103060CA	XM_716403.1	TSR2	Tsr2p	-0.406471	0.0802513	0.2851
CAALFM_C503480CA	XM_706317.1		uncharacterized protein	-0.406246	0.000336492	0.0113666
CAALFM_C305140CA	XM_718105.1		tRNA (guanine-N2-)-methyltransferase	-0.406228	0.0513694	0.224157
CAALFM_C210100WA	XM_709323.2	CWC22	U2-type spliceosomal complex subunit	-0.405862	0.030916	0.171217
CAALFM_C306160CA	XM_711546.2		uncharacterized protein	-0.40583	0.771823	0.885745
CAALFM_C303720WA	XM_019475308.1	GTT11	Gtt11p	-0.405669	0.00905082	0.0835106
CAALFM_C107890CA	XM_712506.2	ADE5,7	bifunctional aminoimidazole ribotide synthase/glycinamide ribotide synthase	-0.405327	0.0108106	0.0916743
CAALFM_C112470WA	XM_705128.2		uncharacterized protein	-0.40508	0.0105743	0.0904891
CAALFM_C405010WA	XM_712091.2		uncharacterized protein	-0.404737	0.0949802	0.311512
CAALFM_C503630CA	XM_706335.2		uncharacterized protein	-0.404422	0.167478	0.414122
CAALFM_C306560WA	XM_711013.1		glucose-induced degradation complex subunit	-0.404205	0.0060685	0.066716
CAALFM_C602630CA	XM_714004.2		guanine nucleotide exchange factor	-0.404134	0.00478216	0.0576911
CAALFM_CR01620CA	XM_713126.2	MET6	5-methyltetrahydropteroyltriglutamate-homocysteine S-methyltransferase	-0.403876	0.00184048	0.0318042
CAALFM_C202510WA	XM_717524.1	PRS1	ribose phosphate diphosphokinase subunit	-0.403601	0.0204208	0.135212
CAALFM_CR06480CA	XM_707985.2	RRN11	Rrn11p	-0.403099	0.232293	0.485114
CAALFM_CR08470WA	XM_711161.1		uncharacterized protein	-0.402367	0.0808365	0.285881
CAALFM_C102780WA	XM_716372.1		carboxymethylenebutenolidase	-0.401727	0.00996727	0.0878972
CAALFM_C208660CA	XM_709361.1		uncharacterized protein	-0.401344	0.0397659	0.195526
CAALFM_C103270WA	XM_019475083.1		putative peptide hydrolase	-0.400182	0.0233613	0.145044
CAALFM_C104390CA	XM_705314.2	NOP4	mRNA-binding ribosome biosynthesis protein	-0.398847	0.108255	0.335044
CAALFM_CR02520WA	XM_705617.1	RPC19	DNA-directed RNA polymerase core subunit	-0.398485	0.178654	0.425971
CAALFM_C603380WA	XM_714094.2		uncharacterized protein	-0.398408	0.0149951	0.112647
CAALFM_C600730WA	XM_706235.1		uncharacterized protein	-0.397404	0.0898023	0.302324
CAALFM_C109340CA	XM_718388.2		uncharacterized protein	-0.396719	0.0828895	0.288977
CAALFM_C101930WA	XM_019475069.1		uncharacterized protein	-0.39661	0.0295572	0.16879
CAALFM_C402530WA	XM_715405.2	ARG83	Arg83p	-0.396452	0.0155575	0.115174
CAALFM_C203630WA	XM_715886.1		uncharacterized protein	-0.396248	0.418163	0.650231
CAALFM_C306620WA	XM_711019.1	FUN31	serine/threonine protein kinase	-0.396056	0.00314264	0.0445257
CAALFM_C502550CA	XM_715483.2	UTP13	Utp13p	-0.395903	0.143066	0.387195
CAALFM_C300750WA	XM_712664.2	LYS144	Lys144p	-0.39545	0.00124843	0.0260992
CAALFM_C702460CA	XM_716213.2		GTPase	-0.393868	0.00423845	0.05369
CAALFM_CR06150CA	XM_708402.1	ADE13	adenylosuccinase	-0.393647	0.00483494	0.0579321
CAALFM_C210090CA	XM_709324.2		uncharacterized protein	-0.393165	0.167262	0.413987
CAALFM_C107820WA	XM_712497.1		uncharacterized protein	-0.39237	0.0350189	0.182255
CAALFM_CR06870CA	XM_705982.2		uncharacterized protein	-0.392241	0.266712	0.521173
CAALFM_C207090CA	XM_709761.2	OLE2	Ole2p	-0.391893	0.0087325	0.082409
CAALFM_C703540CA	XM_707046.1	ENP2	ribosome biosynthesis protein	-0.391459	0.192439	0.442717
CAALFM_CR04210CA	XM_712278.2	QDR1	multidrug transporter	-0.391296	0.18198	0.429196
CAALFM_C201730WA	XM_717440.2		kinetochore-associated Ndc80 complex subunit	-0.391281	0.102517	0.325358
CAALFM_C602770WA	XM_714020.2	MRT4	Mrt4p	-0.391022	0.106218	0.332152
CAALFM_C306060WA	XM_711535.1	ELP3	Elongator subunit	-0.390082	0.070697	0.26753
CAALFM_C303740WA	XM_707651.1		uncharacterized protein	-0.389632	0.00882014	0.082409
CAALFM_C700790WA	XM_019475478.1		uncharacterized protein	-0.38944	0.00509081	0.0601541
CAALFM_C209160WA	XM_709156.2		exosome non-catalytic core subunit	-0.389422	0.0915764	0.305601
CAALFM_C203040WA	XM_710245.2	PLC2	Plc2p	-0.388954	0.000591308	0.0168354
CAALFM_C603210CA	XM_714076.2		DNA-directed RNA polymerase III subunit	-0.388628	0.0433754	0.204549
CAALFM_C701360CA	XM_707395.1		uncharacterized protein	-0.387691	0.192444	0.442717
CAALFM_C102850WA	XM_716379.2		uncharacterized protein	-0.387614	0.00476302	0.0576911
CAALFM_CR06330CA	XM_708419.1		uncharacterized protein	-0.387056	0.15593	0.399419
CAALFM_CR02780WA	XM_710674.1		uncharacterized protein	-0.386729	0.193873	0.444198
CAALFM_CR06650CA	XM_706680.1		uncharacterized protein	-0.386393	0.0695544	0.265389
CAALFM_C701210CA	XM_707382.1		DNA-directed RNA polymerase III subunit	-0.385813	0.0662955	0.258903
CAALFM_C703490WA	XM_707065.2	GYP7	Gyp7p	-0.385523	0.00311753	0.0444975
CAALFM_CR10630WA	XM_714312.1		uncharacterized protein	-0.385487	0.0112188	0.0935817
CAALFM_CR05450CA	XM_705069.1		uncharacterized protein	-0.385028	0.0457444	0.210227
CAALFM_C604320CA	XM_707010.1		uncharacterized protein	-0.384995	0.113997	0.345283
CAALFM_C111870WA	XM_711256.2	MUP1	Mup1p	-0.384937	0.120963	0.357661
CAALFM_C404480CA	XM_019475383.1	EFB1	translation elongation factor 1 subunit beta	-0.384712	0.00209443	0.0346886
CAALFM_C106570WA	XM_713749.1	ANT1	Ant1p	-0.384067	0.336617	0.583562
CAALFM_CR02800CA	XM_710676.2		uncharacterized protein	-0.383831	0.0171668	0.123217
CAALFM_C305900WA	XM_711518.1		cationic amino acid transporter	-0.383818	0.0302611	0.170048
CAALFM_C208480WA	XM_709379.2	RRP8	25S rRNA (adenine645-N1)-methyltransferase	-0.382743	0.0438833	0.205787
CAALFM_C202540WA	XM_717527.2		uncharacterized protein	-0.382652	0.22806	0.480817
CAALFM_CR09410WA	XM_711378.2		uncharacterized protein	-0.382648	0.0197292	0.133139
CAALFM_CR10550WA	XM_714302.1	DRS1	putative ATP-dependent RNA helicase	-0.38225	0.112742	0.343044
CAALFM_C113520CA	XM_717096.2	MCU1	Mcu1p	-0.382041	0.34919	0.592785
CAALFM_C405850CA	XM_711487.2		uncharacterized protein	-0.381637	0.037014	0.188772
CAALFM_C306600CA	XM_711017.1		uncharacterized protein	-0.381559	0.0961733	0.313362
CAALFM_C504770WA	XM_716779.1		uncharacterized protein	-0.381387	0.0324679	0.175838
CAALFM_C201190CA	XM_714362.2		uncharacterized protein	-0.380901	0.00531692	0.0615882
CAALFM_C701350CA	XM_707394.1		uncharacterized protein	-0.380336	0.295894	0.545184
CAALFM_C112130CA	XM_711227.1	ZCF30	Zcf30p	-0.380255	0.205043	0.456359
CAALFM_C109920WA	XM_718451.2	VPS41	Vps41p	-0.380254	0.00115972	0.0253065
CAALFM_CR10650WA	XM_714316.1	LTV1	Ltv1p	-0.38022	0.124457	0.361509
CAALFM_C601300WA	XM_709250.1		putative acyltransferase	-0.380111	0.019961	0.133615
CAALFM_C404420WA	XM_712156.1	FGR3	Fgr3p	-0.379888	0.000913346	0.0218835
CAALFM_C111380WA	XM_708705.2	NEP1	18S rRNA pseudouridine methyltransferase	-0.379819	0.0748487	0.275089
CAALFM_C307300WA	XM_714769.1	NOP13	Nop13p	-0.379434	0.169553	0.416669
CAALFM_CR06120WA	XM_441054.1	RPL7	Rpl7p	-0.379228	0.170889	0.417922
CAALFM_C209890WA	XM_709443.2	SMM1	Smm1p	-0.379064	0.285754	0.535037
CAALFM_C200100CA	XM_705384.2	PGA52	Pga52p	-0.379048	0.000303143	0.0107887
CAALFM_C502280CA	XM_715451.2		uncharacterized protein	-0.378842	0.147332	0.390816
CAALFM_C603480WA	XM_712959.2	YMX6	Ymx6p	-0.378751	0.261719	0.514743
CAALFM_CR03700CA	XM_710052.2		uncharacterized protein	-0.378674	0.00160928	0.0301626
CAALFM_C112690CA	XM_706480.2		uncharacterized protein	-0.378207	0.0915935	0.305601
CAALFM_C400480WA	XM_708265.1	DUR4	Dur4p	-0.378095	0.0151109	0.113021
CAALFM_CR00020WA	XM_713605.1	TLO1	Tlo1p	-0.377909	0.0228207	0.143626
CAALFM_C205330CA	XM_709829.2		uncharacterized protein	-0.377467	0.466793	0.690578
CAALFM_C104640WA	XM_708499.2		triacylglycerol lipase	-0.377216	0.0730258	0.270689
CAALFM_C106540CA	XM_713753.2		exosome non-catalytic core subunit	-0.376244	0.124886	0.362327
CAALFM_CR10430CA	XM_714288.1		uncharacterized protein	-0.376187	0.207587	0.45962
CAALFM_C503470CA	XM_706315.2		uncharacterized protein	-0.375933	0.00414559	0.0533043
CAALFM_C501430CA	XM_706245.2		uncharacterized protein	-0.3754	0.0211201	0.138008
CAALFM_C602350CA	XM_019475464.1		pseudouridine synthase	-0.375275	0.173307	0.42105
CAALFM_CR01600CA	XM_713122.2		uncharacterized protein	-0.375243	0.136147	0.376497
CAALFM_C304560WA	XM_718032.1	MAK21	RNA-binding ribosome biosynthesis protein	-0.375208	0.196024	0.445299
CAALFM_C307550CA	XM_714741.1		uncharacterized protein	-0.37496	0.0453147	0.209146
CAALFM_C402830CA	XM_715370.1	HCA4	RNA-dependent ATPase	-0.374846	0.181434	0.428773
CAALFM_C700470CA	XM_715271.1	PEL1	CDP-diacylglycerol--glycerol-3-phosphate 3-phosphatidyltransferase	-0.374549	0.143844	0.387938
CAALFM_C108470WA	XM_706787.1		uncharacterized protein	-0.373712	0.0232583	0.144748
CAALFM_C300940WA	XM_713423.2		ubiquitin-protein ligase	-0.373586	0.00100115	0.0230225
CAALFM_CR04630CA	XM_712324.2	DIT2	putative cytochrome	-0.372476	0.0749409	0.275089
CAALFM_CR05220CA	XM_705225.2	GUT1	glycerol kinase	-0.372319	0.114839	0.346713
CAALFM_CR06230WA	XM_708406.2		uncharacterized protein	-0.37218	0.0130988	0.103186
CAALFM_C200380CA	XM_714446.1	RFA1	replication factor A subunit protein	-0.372144	0.111214	0.340301
CAALFM_C104040CA	XM_706880.2		RNA-binding RNA processing protein	-0.37195	0.152874	0.395857
CAALFM_C307660WA	XM_714728.1		uncharacterized protein	-0.37119	0.00791122	0.0769125
CAALFM_C112490WA	XM_705705.2	PEP1	type I sorting receptor	-0.370654	0.0604838	0.246176
CAALFM_C302220WA	XM_716609.2	CAP1	DNA-binding transcription factor	-0.370313	0.00212484	0.0349984
CAALFM_C503560WA	XM_706327.1		uncharacterized protein	-0.369482	0.00632507	0.0688514
CAALFM_C202740CA	XM_710279.2	HPT1	hypoxanthine phosphoribosyltransferase	-0.369327	0.0257518	0.154648
CAALFM_CR06560CA	XM_704943.2		uncharacterized protein	-0.368588	0.00718634	0.0728747
CAALFM_C406780CA	XM_710347.2	OYE32	Oye32p	-0.368488	0.0390616	0.193978
CAALFM_C306100CA	XM_711540.1	DED1	DEAD-box ATP-dependent RNA helicase	-0.368408	0.174752	0.421817
CAALFM_C205400WA	XM_709838.2		uncharacterized protein	-0.368144	0.103543	0.327212
CAALFM_C301460CA	XM_716682.1	FOX3	Fox3p	-0.368013	0.286872	0.536329
CAALFM_C301100WA	XM_713437.1		uncharacterized protein	-0.367889	0.331894	0.580401
CAALFM_C102880CA	XM_716383.2	MIA40	Mia40p	-0.367737	0.01134	0.0940364
CAALFM_CR10470CA	XM_714292.1		rRNA-processing protein	-0.367527	0.168904	0.41593
CAALFM_C502120CA	XM_715437.2	RIX7	putative AAA family ATPase	-0.367511	0.0511132	0.223887
CAALFM_C303650WA	XM_707663.1	HBR3	rRNA-binding endoribonuclease	-0.367448	0.214756	0.467088
CAALFM_C407140WA	XM_710306.1		uncharacterized protein	-0.367273	0.194454	0.444433
CAALFM_C600530CA	XM_019475441.1		mRNA splicing protein	-0.367241	0.0589055	0.242726
CAALFM_C110270CA	XM_718486.2	SFH5	Sfh5p	-0.366818	0.0401504	0.196418
CAALFM_C304740CA	XM_718053.1		DNA topoisomerase 3	-0.366378	0.098437	0.316738
CAALFM_C300430WA	XM_712702.1	EST3	telomerase subunit	-0.365926	0.133037	0.372856
CAALFM_C302150CA	XM_716615.2	ERG6	sterol 24-C-methyltransferase	-0.365849	0.036143	0.185812
CAALFM_C207960CA	XM_710933.2	NSA1	ribosome biosynthesis protein	-0.365542	0.193646	0.444116
CAALFM_C400860CA	XM_717678.2		uncharacterized protein	-0.365412	0.0395434	0.195245
CAALFM_C402800WA	XM_715373.2	RPC53	DNA-directed RNA polymerase III subunit	-0.364939	0.0804293	0.285501
CAALFM_C103260WA	XM_716424.2		ssDNA-dependent ATPase	-0.364853	0.000560301	0.0164218
CAALFM_C105220CA	XM_710786.1		uncharacterized protein	-0.364679	0.0746571	0.274861
CAALFM_C703830CA	XM_710154.1		uncharacterized protein	-0.364647	0.0124931	0.100263
CAALFM_C206480WA	XM_706740.1		tRNA (guanine(9)-N(1))-methyltransferase	-0.363477	0.0526975	0.227002
CAALFM_C601090CA	XM_019475449.1		uncharacterized protein	-0.3633	0.0830134	0.289085
CAALFM_C303370CA	XM_714936.2		uncharacterized protein	-0.363049	0.0431047	0.204218
CAALFM_C113240WA	XM_717069.2		uncharacterized protein	-0.362879	0.00166464	0.030437
CAALFM_C209050CA	XM_707491.2		uncharacterized protein	-0.36277	0.00176435	0.0311182
CAALFM_C302130WA	XM_716617.2	UTP4	Utp4p	-0.362764	0.183671	0.431645
CAALFM_C700330CA	XM_715286.1		threonylcarbamoyladenylate synthase	-0.36268	0.145487	0.388096
CAALFM_C304690CA	XM_718048.1		uncharacterized protein	-0.36266	0.0543229	0.230804
CAALFM_C208530CA	XM_709375.2		putative asparagine synthase	-0.362563	0.179635	0.426605
CAALFM_C206000WA	XM_709197.2	LAS1	rRNA-processing protein	-0.362299	0.0296847	0.168877
CAALFM_C112310CA	XM_711208.1	CSI2	Csi2p	-0.361916	0.07107	0.267924
CAALFM_C400490WA	XM_708266.2		uncharacterized protein	-0.361889	0.0774267	0.27955
CAALFM_CR09310WA	XM_711367.1		protein-lysine N-methyltransferase	-0.361828	0.0266412	0.158029
CAALFM_C406120WA	XM_705219.2	GDH3	glutamate dehydrogenase (NADP(+))	-0.361819	0.222765	0.476086
CAALFM_C703710CA	XM_705442.2	PLC1	phosphatidylinositol phospholipase C	-0.361634	0.00155936	0.0297171
CAALFM_CR08440WA	XM_711159.1		uncharacterized protein	-0.361184	0.0199046	0.133615
CAALFM_C209320CA	XM_709171.2	PES1	mRNA-binding ribosome synthesis protein	-0.361108	0.130408	0.369706
CAALFM_C201830WA	XM_717447.2	PRP39	Prp39p	-0.360573	0.18264	0.429962
CAALFM_C405330CA	XM_706347.2		uncharacterized protein	-0.360333	0.147318	0.390816
CAALFM_C305060WA	XM_718094.1		uncharacterized protein	-0.359959	0.119326	0.354949
CAALFM_C110030WA	XM_718461.1	DBP3	RNA-dependent ATPase	-0.359334	0.273728	0.526244
CAALFM_C602900CA	XM_714035.2		putative lipoate--protein ligase	-0.359292	0.0688255	0.26451
CAALFM_C109360CA	XM_718391.2		uncharacterized protein	-0.358155	0.00186533	0.0321407
CAALFM_C111000CA	XM_708826.1		uncharacterized protein	-0.358151	0.199911	0.450832
CAALFM_C205620WA	XM_019475235.1	KTI11	Kti11p	-0.357945	0.42342	0.654327
CAALFM_C303230CA	XM_714923.2		uncharacterized protein	-0.35754	0.0964613	0.314096
CAALFM_CR08840CA	XM_711321.1	NIT2	putative hydrolase	-0.3574	0.190965	0.441523
CAALFM_C403740WA	XM_704853.1		exosome non-catalytic core subunit	-0.357269	0.0273792	0.160964
CAALFM_C504840CA	XM_716786.2		uncharacterized protein	-0.356212	0.110452	0.339009
CAALFM_C206430CA	XM_706736.1		ethanol metabolism protein	-0.355813	0.0749489	0.275089
CAALFM_C305800WA	XM_711509.1		tRNA splicing endonuclease subunit	-0.355715	0.0466446	0.211435
CAALFM_C405300WA	XM_704999.2	XKS1	xylulokinase	-0.355567	0.0517204	0.224736
CAALFM_C200220CA	XM_714464.2		transcription factor IIF subunit	-0.355398	0.000867821	0.0210923
CAALFM_C300560CA	XM_712686.1	SOF1	rRNA-processing protein	-0.354742	0.114118	0.345299
CAALFM_C207400CA	XM_708055.1	APR1	proteinase A	-0.35465	0.103757	0.32754
CAALFM_C102350WA	XM_708692.1	TIM21	Tim21p	-0.354511	0.0100577	0.0880448
CAALFM_C601020WA	XM_709220.2		uncharacterized protein	-0.354455	0.105132	0.330177
CAALFM_C301110CA	XM_713438.2		uncharacterized protein	-0.354189	0.339247	0.585428
CAALFM_C201980CA	XM_717463.2	SRD1	Srd1p	-0.353651	0.0147723	0.111802
CAALFM_C104120CA	XM_708557.1		U2 snRNP complex subunit	-0.353537	0.00461934	0.0566597
CAALFM_C209010WA	XM_707495.2	STB3	Stb3p	-0.353236	0.130596	0.369714
CAALFM_C205660WA	XM_707713.2	PNG2	Png2p	-0.353231	0.00361835	0.048616
CAALFM_C205440WA	XM_709839.1	PEX6	AAA family ATPase peroxin 6	-0.353157	0.44433	0.670871
CAALFM_C110200CA	XM_718479.1		uncharacterized protein	-0.35233	0.12699	0.365299
CAALFM_C201890WA	XM_717453.2	CTF1	Ctf1p	-0.352304	0.260283	0.513744
CAALFM_C302370CA	XM_716593.1	ALR1	Mg(2+) transporter	-0.352154	0.0108842	0.0916743
CAALFM_C402590CA	XM_715397.2		uncharacterized protein	-0.352041	0.00605656	0.066716
CAALFM_CR05520WA	XM_705713.1	NOC2	mRNA-binding ribosome synthesis protein	-0.35179	0.190169	0.440706
CAALFM_C406210CA	XM_710478.2		RNA-binding GTPase	-0.351776	0.135345	0.376035
CAALFM_C401080WA	XM_717657.2	RAT1	ssRNA exonuclease	-0.351337	0.125738	0.364092
CAALFM_C405350WA	XM_706349.2		uncharacterized protein	-0.351251	0.0337924	0.180362
CAALFM_C104710CA	XM_708490.2		uncharacterized protein	-0.351167	0.253087	0.50575
CAALFM_C202660WA	XM_710288.1		uncharacterized protein	-0.350141	0.112084	0.34174
CAALFM_CR09800CA	XM_714221.1		uncharacterized protein	-0.349798	0.206973	0.45884
CAALFM_CR04640WA	XM_705169.2	DIT1	Dit1p	-0.349687	0.105476	0.330699
CAALFM_C501730WA	XM_709525.2		uncharacterized protein	-0.349411	0.259336	0.513625
CAALFM_C500050WA	XM_705431.2		uncharacterized protein	-0.349355	0.0685227	0.26364
CAALFM_C103170CA	XM_716414.2		uncharacterized protein	-0.349139	0.113217	0.343792
CAALFM_C505280CA	XM_716837.1	SDH4	Sdh4p	-0.348963	0.0232653	0.144748
CAALFM_C407170CA	XM_019475402.1		uncharacterized protein	-0.348567	0.14019	0.382413
CAALFM_C500180WA	XM_711725.2	AFL1	inositol polyphosphate kinase	-0.348097	0.0314673	0.17254
CAALFM_C200650WA	XM_714417.2		uncharacterized protein	-0.34786	0.071625	0.26883
CAALFM_C108290CA	XM_712550.2	DIP2	snoRNA-binding rRNA-processing protein	-0.347478	0.214292	0.466472
CAALFM_C205160CA	XM_709813.2		uncharacterized protein	-0.347444	0.213755	0.465929
CAALFM_C209610WA	XM_709472.2		NAD+ transporter	-0.346533	0.344053	0.589256
CAALFM_C300810CA	XM_704980.2	FOX2	bifunctional hydroxyacyl-CoA dehydrogenase/enoyl-CoA hydratase	-0.345969	0.302742	0.552726
CAALFM_CR08250CA	XM_711134.2	HSP104	chaperone ATPase	-0.345892	0.0783595	0.281982
CAALFM_C600370CA	XM_707223.1	NOP5	RNA-processing protein	-0.345744	0.0725721	0.269844
CAALFM_C113560WA	XM_717101.1		ssDNA endodeoxyribonuclease	-0.345631	0.110215	0.338629
CAALFM_C106800WA	XM_713726.2		decapping nuclease	-0.345163	0.042753	0.203413
CAALFM_C603360CA	XM_714092.2		uncharacterized protein	-0.345125	0.225747	0.478602
CAALFM_C111470CA	XM_708697.2	DPP1	Dpp1p	-0.344411	0.0342726	0.181021
CAALFM_C305540CA	XM_709602.1		uncharacterized protein	-0.344331	0.172974	0.420753
CAALFM_C109230CA	XM_718374.2	GRP1	Grp1p	-0.343937	0.0347167	0.181761
CAALFM_C210470CA	XM_712032.1		uncharacterized protein	-0.34392	0.0243044	0.148131
CAALFM_C602290CA	XM_707417.2		putative tRNA 4-demethylwyosine synthase	-0.343042	0.22549	0.478602
CAALFM_C701510WA	XM_716321.1		uncharacterized protein	-0.342913	0.133016	0.372856
CAALFM_CR03570CA	XM_710084.2	YVH1	tyrosine protein phosphatase	-0.342895	0.0684538	0.26364
CAALFM_C301400WA	XM_716689.1	END3	End3p	-0.342223	0.00651132	0.0696532
CAALFM_C112230WA	XM_711217.2	SNT1	Snt1p	-0.342061	0.012202	0.0989797
CAALFM_C704190CA	XM_710110.1	UTP18	Utp18p	-0.341754	0.182116	0.429196
CAALFM_CR05620CA	XM_706627.2	MTG2	putative GTPase	-0.34156	0.04767	0.213842
CAALFM_C205980CA	XM_709199.2		uncharacterized protein	-0.340995	0.138277	0.380093
CAALFM_C208160CA	XM_019475259.1		uncharacterized protein	-0.340938	0.000745259	0.0193618
CAALFM_C109690WA	XM_718426.2	MLS1	malate synthase	-0.340838	0.0738728	0.273151
CAALFM_C402940WA	XM_715359.1	ABP1	Abp1p	-0.340126	0.0400475	0.196268
CAALFM_C402640CA	XM_715392.1	SEN2	tRNA splicing endonuclease subunit	-0.340007	0.164798	0.411633
CAALFM_C302360CA	XM_716594.2		uncharacterized protein	-0.339878	0.0102328	0.088641
CAALFM_C301200WA	XM_705349.2	UTP20	Utp20p	-0.339478	0.151015	0.394469
CAALFM_C602480WA	XM_713989.1		NADP-dependent alcohol dehydrogenase	-0.339473	0.0155381	0.115174
CAALFM_CR03380WA	XM_708124.2	MTG1	putative GTPase	-0.339253	0.147983	0.391673
CAALFM_CR04170WA	XM_712271.2		rRNA (cytosine-C5-)-methyltransferase	-0.338914	0.134654	0.375512
CAALFM_C701680CA	XM_716299.2		uncharacterized protein	-0.337842	0.559854	0.752217
CAALFM_C404450CA	XM_712152.2	ATG1	serine/threonine protein kinase	-0.337806	0.0869384	0.296354
CAALFM_C200030WA	XM_705396.2	RRN3	rDNA-binding RNA polymerase I transcriptional factor	-0.337685	0.179008	0.425971
CAALFM_C104510WA	XM_707140.1		uncharacterized protein	-0.33752	0.14658	0.389858
CAALFM_C111420WA	XM_708702.2	KRR1	ribosome biosynthesis protein	-0.337345	0.167746	0.414272
CAALFM_C112030WA	XM_711239.1	SER33	phosphoglycerate dehydrogenase	-0.337336	0.00845337	0.0807391
CAALFM_C504010CA	XM_705858.2		uncharacterized protein	-0.337145	0.0727309	0.270098
CAALFM_C300980WA	XM_713426.2	FLC1	putative flavin adenine dinucleotide transporter	-0.33709	0.0887833	0.30021
CAALFM_C400520WA	XM_707551.1	PAM18	Pam18p	-0.336999	0.14898	0.392639
CAALFM_C404520WA	XM_712142.1		telomerase inhibitor	-0.336876	0.243438	0.496256
CAALFM_C209730CA	XM_709458.2	IPK2	inositol polyphosphate multikinase	-0.336716	0.00726434	0.0731204
CAALFM_CR03480WA	XM_710074.2		uncharacterized protein	-0.336434	0.145628	0.388096
CAALFM_C201850WA	XM_019475204.1	RAD23	Rad23p	-0.336214	0.00922595	0.0844174
CAALFM_CR00340CA	XM_019475502.1		uncharacterized protein	-0.335951	0.13884	0.381142
CAALFM_C404500CA	XM_712147.1		protein-lysine N-methyltransferase	-0.335935	0.0140431	0.109186
CAALFM_CR10760CA	XM_714331.1		uncharacterized protein	-0.335482	0.0393234	0.194631
CAALFM_C602440CA	XM_713985.1	PRP45	mRNA splicing protein	-0.335413	0.25997	0.513625
CAALFM_C305190CA	XM_718112.1	MCA1	Ca(2+)-dependent cysteine protease	-0.335297	0.0112991	0.0938555
CAALFM_C700380WA	XM_715280.1		uncharacterized protein	-0.334998	0.0788671	0.28233
CAALFM_C209380WA	XM_704910.1	RRP15	Rrp15p	-0.334455	0.174029	0.421639
CAALFM_CR02420WA	XM_708320.2		rRNA-binding ribosome biosynthesis protein	-0.33372	0.0957175	0.313072
CAALFM_C102990CA	XM_716395.2	XOG1	glucan 1,3-beta-glucosidase	-0.333712	0.110369	0.338929
CAALFM_CR06000WA	XM_710792.2	SOK1	Sok1p	-0.333568	0.164408	0.411195
CAALFM_C303730CA	XM_707652.2	PHB1	Phb1p	-0.333544	0.0784837	0.282173
CAALFM_C206980WA	XM_709749.1		uncharacterized protein	-0.333383	0.504727	0.716109
CAALFM_C208690CA	XM_709358.2		uncharacterized protein	-0.332945	0.369111	0.609646
CAALFM_C206140CA	XM_709182.2		uncharacterized protein	-0.332586	0.206313	0.458338
CAALFM_C112600CA	XM_705694.2	CHR1	RNA-dependent ATPase	-0.332525	0.163147	0.409167
CAALFM_C700220WA	XM_715300.1		uncharacterized protein	-0.332382	0.142601	0.386496
CAALFM_C402000CA	XM_717572.1	RGA2	Rga2p	-0.332208	0.0174961	0.124242
CAALFM_C205700WA	XM_707718.1	OSM1	Osm1p	-0.33217	0.0216392	0.139564
CAALFM_C305220WA	XM_718116.2	CDR1	ATP-binding cassette multidrug transporter	-0.33172	0.239039	0.492204
CAALFM_C403930CA	XM_019475376.1		RNA-binding signal recognition particle subunit	-0.331391	0.0571108	0.238245
CAALFM_C701370WA	XM_707396.1		uncharacterized protein	-0.331197	0.0860559	0.295197
CAALFM_C210670WA	XM_712055.1		ubiquitin domain-containing protein DSK2	-0.33103	0.163728	0.41011
CAALFM_C111090CA	XM_708819.2		cleavage polyadenylation factor subunit	-0.331026	0.0297809	0.169098
CAALFM_C602500CA	XM_713991.2	GCV1	glycine decarboxylase subunit T	-0.330632	0.0026487	0.0399643
CAALFM_C205790CA	XM_019475238.1	RFC1	replication factor C subunit 1	-0.330262	0.00924379	0.0844174
CAALFM_CR06250WA	XM_708409.2		uncharacterized protein	-0.33003	0.0284676	0.165411
CAALFM_C303400CA	XM_019475305.1	VTI1	v-SNARE protein	-0.329905	0.00524708	0.0609171
CAALFM_C403840CA	XM_705449.2	RRP42	exosome non-catalytic core subunit	-0.329683	0.131414	0.370551
CAALFM_C401500WA	XM_717613.2		uncharacterized protein	-0.32955	0.15294	0.395857
CAALFM_C109070WA	XM_718357.2		poly(A)-specific ribonuclease	-0.329519	0.0725229	0.269829
CAALFM_C600250WA	XM_707208.1		uncharacterized protein	-0.329485	0.00770297	0.0757501
CAALFM_CR03120WA	XM_708154.1		uncharacterized protein	-0.32915	0.246999	0.498585
CAALFM_C303410CA	XM_714940.1		uncharacterized protein	-0.329066	0.0230662	0.144341
CAALFM_C111700CA	XM_707923.2	MRF1	Mrf1p	-0.328912	0.00654381	0.0696532
CAALFM_C404100CA	XM_712010.2	ECM1	Ecm1p	-0.328782	0.173844	0.421639
CAALFM_C112800WA	XM_706468.2		uncharacterized protein	-0.32857	0.29872	0.548219
CAALFM_C105010CA	XM_705774.2		PAQR-type receptor	-0.32857	0.00657859	0.06974
CAALFM_C504290CA	XM_716731.2		uncharacterized protein	-0.328181	0.0299119	0.169359
CAALFM_C302670WA	XM_714864.1		uncharacterized protein	-0.327853	0.242339	0.49452
CAALFM_C305750CA	XM_711504.1		uncharacterized protein	-0.327841	0.165179	0.411844
CAALFM_C500540CA	XM_711681.2	AGA1	Aga1p	-0.327832	0.698298	0.845025
CAALFM_C503520WA	XM_706322.1		uncharacterized protein	-0.32769	0.317003	0.566804
CAALFM_C204860WA	XM_705192.2	PZF1	Pzf1p	-0.32766	0.192719	0.442977
CAALFM_C500340WA	XM_711700.1		uncharacterized protein	-0.32762	0.0301005	0.16963
CAALFM_C300320WA	XM_712716.1	RHR2	glycerol-1-phosphatase	-0.327616	0.200678	0.451582
CAALFM_C102030CA	XM_707854.2		uncharacterized protein	-0.327436	0.153777	0.396247
CAALFM_C303790WA	XM_707646.2	MEU1	S-methyl-5-thioadenosine phosphorylase	-0.327343	0.0108531	0.0916743
CAALFM_CR10240WA	XM_714268.2	UTP5	Utp5p	-0.326923	0.223289	0.476121
CAALFM_C503490CA	XM_706319.1		uncharacterized protein	-0.326759	0.154774	0.398191
CAALFM_C103010WA	XM_716397.1	RPP1A	ribosomal protein P1A	-0.326674	0.0462597	0.210653
CAALFM_C602860WA	XM_714031.2	STE23	metalloendopeptidase	-0.326641	0.0535669	0.228693
CAALFM_C701690WA	XM_716298.2		uncharacterized protein	-0.326604	0.104308	0.328759
CAALFM_C300930WA	XM_713422.2	ATO2	Ato2p	-0.326509	0.239851	0.492807
CAALFM_CR00090CA	XM_713594.1		uncharacterized protein	-0.326169	0.00816656	0.0787546
CAALFM_C210740CA	XM_712066.1		tetratricopeptide repeat-containing protein	-0.326136	0.173284	0.42105
CAALFM_CR07040WA	XM_707558.2	SPT10	Spt10p	-0.326003	0.0239248	0.147201
CAALFM_C201240CA	XM_714357.1		uncharacterized protein	-0.325426	0.0164126	0.119381
CAALFM_C303880CA	XM_707635.2	PEP8	retromer subunit	-0.325333	0.00877034	0.082409
CAALFM_CR03550WA	XM_710082.2	NCS2	Ncs2p	-0.325312	0.269168	0.521503
CAALFM_C100560WA	XM_713921.1	CNS1	HSP70/90 family co-chaperone	-0.324635	0.131843	0.371135
CAALFM_C304220CA	XM_717987.1	URK1	uridine kinase	-0.324071	0.0105817	0.0904891
CAALFM_C603110CA	XM_714064.2		uncharacterized protein	-0.323833	0.178953	0.425971
CAALFM_C601040CA	XM_709223.2		RNA helicase	-0.323786	0.24863	0.499853
CAALFM_C702090CA	XM_716253.2		uncharacterized protein	-0.323765	0.00639686	0.0694135
CAALFM_C106790CA	XM_713727.1	MRPL19	mitochondrial 54S ribosomal protein YmL19	-0.323624	0.0216943	0.139624
CAALFM_C111290WA	XM_708713.1		uncharacterized protein	-0.323543	0.00870403	0.082409
CAALFM_C208470CA	XM_709380.2	STN1	Stn1p	-0.323286	0.287897	0.536712
CAALFM_CR03200CA	XM_708144.2		ribonuclease P/MRP protein subunit	-0.321819	0.0856302	0.294412
CAALFM_C602230WA	XM_707410.1		putative GTPase	-0.321049	0.174656	0.421817
CAALFM_C305230WA	XM_718117.1	SAP3	Sap3p	-0.321028	0.121015	0.357661
CAALFM_C106010WA	XM_713374.1	CHS7	Chs7p	-0.320895	0.0211047	0.138008
CAALFM_C302750WA	XM_714870.2		uncharacterized protein	-0.320507	0.242848	0.495221
CAALFM_C109840CA	XM_718442.2		uncharacterized protein	-0.32047	0.163894	0.410182
CAALFM_C107810CA	XM_712496.1		uncharacterized protein	-0.320312	0.0469526	0.211949
CAALFM_C505090WA	XM_716816.2		uncharacterized protein	-0.319316	0.0526673	0.227002
CAALFM_C702880CA	XM_711902.2	LIP9	Lip9p	-0.319207	0.136148	0.376497
CAALFM_C110310WA	XM_718491.2		uncharacterized protein	-0.318694	0.131518	0.37057
CAALFM_C100990CA	XM_713018.2	NMA111	Nma111p	-0.318572	0.105908	0.331705
CAALFM_C601070CA	XM_709227.2	CIP1	Cip1p	-0.318567	0.0335462	0.179886
CAALFM_CR03650WA	XM_710046.2	SGD1	Sgd1p	-0.318506	0.174212	0.421639
CAALFM_C600950CA	XM_709212.2	TOP1	DNA topoisomerase 1	-0.318277	0.168682	0.415725
CAALFM_C204580WA	XM_707824.2	ERG20	bifunctional (2E,6E)-farnesyl diphosphate synthase/dimethylallyltranstransferase	-0.318035	0.0171387	0.123217
CAALFM_C407130WA	XM_710308.2		uncharacterized protein	-0.317716	0.0496237	0.220267
CAALFM_C601770WA	XM_711624.2	RAD18	E3 ubiquitin-protein ligase	-0.31766	0.131811	0.371135
CAALFM_CR07030CA	XM_707559.2		rRNA-processing protein	-0.317225	0.160199	0.405001
CAALFM_C109950CA	XM_718454.2		uncharacterized protein	-0.317211	0.00652127	0.0696532
CAALFM_CR10810CA	XM_714337.1		uncharacterized protein	-0.317149	0.0389218	0.193444
CAALFM_C501480WA	XM_706255.2	FYV5	Fyv5p	-0.31712	0.322358	0.570737
CAALFM_CR09660WA	XM_706206.1		uncharacterized protein	-0.317024	0.0477112	0.213842
CAALFM_C601930WA	XM_708725.2	YHM1	Yhm1p	-0.316985	0.0204837	0.135478
CAALFM_C306720WA	XM_714830.1	PRP5	DEAD-box RNA helicase	-0.316968	0.0245758	0.149177
CAALFM_C700570WA	XM_715261.1	RPA135	DNA-directed RNA polymerase I core subunit	-0.316643	0.192029	0.442274
CAALFM_CR02670CA	XM_710664.1		uncharacterized protein	-0.316509	0.0173285	0.123932
CAALFM_C105970WA	XM_713379.2		uncharacterized protein	-0.316346	0.585603	0.769859
CAALFM_C602690CA	XM_714011.2		uncharacterized protein	-0.316186	0.119127	0.354607
CAALFM_C202570WA	XM_019475208.1		uncharacterized protein	-0.316185	0.192779	0.442977
CAALFM_C107610CA	XM_706634.2		uncharacterized protein	-0.316063	0.0918094	0.305696
CAALFM_C502740WA	XM_715509.2		oxidoreductase	-0.315986	0.148066	0.391719
CAALFM_C405640CA	XM_711464.2		1-(5-phosphoribosyl)-5- ((5-phosphoribosylamino)methylideneamino)imidazole-4-carboxamide isomerase	-0.315898	0.0515122	0.224157
CAALFM_CR06910WA	XM_705979.2	BUD5	Ras family guanine nucleotide exchange factor	-0.315853	0.129406	0.367911
CAALFM_C104560WA	XM_707145.2		ubiquitin-protein ligase	-0.315382	0.00775456	0.075883
CAALFM_C205830CA	XM_705822.1		Hsp90 cochaperone	-0.315044	0.0984698	0.316738
CAALFM_C206830CA	XM_709734.2	FHL1	Fhl1p	-0.314985	0.251793	0.504102
CAALFM_C106550WA	XM_713752.2	GLT1	glutamate synthase (NADH)	-0.314767	0.0923884	0.306543
CAALFM_C100640CA	XM_713910.2	RPO41	DNA-directed RNA polymerase	-0.314722	0.278229	0.529282
CAALFM_CR06300CA	XM_708416.2	FGR50	Fgr50p	-0.314683	0.0339767	0.180414
CAALFM_CR07240CA	XM_707259.1	CLG1	Clg1p	-0.314624	0.160836	0.405203
CAALFM_C103740WA	XM_708547.2	WAR1	War1p	-0.31454	0.0163398	0.119141
CAALFM_C304380CA	XM_718008.1		RNA binding protein	-0.314266	0.0174397	0.124242
CAALFM_C204060CA	XM_715845.2	SSY1	Ssy1p	-0.313728	0.00936336	0.0848042
CAALFM_C107710CA	XM_711448.2	ADE4	amidophosphoribosyltransferase	-0.312956	0.0574927	0.238549
CAALFM_C501140CA	XM_710626.2		uncharacterized protein	-0.312785	0.00765547	0.0756563
CAALFM_C302310WA	XM_716600.2	MEP1	ammonium permease	-0.312185	0.16058	0.405203
CAALFM_CR05210WA	XM_705224.2		uncharacterized protein	-0.311677	0.318398	0.56793
CAALFM_C206390CA	XM_019475245.1	IMH3	IMP dehydrogenase	-0.311593	0.126958	0.365299
CAALFM_CR05260CA	XM_705180.1	KCS1	inositol polyphosphate kinase	-0.311473	0.143597	0.387938
CAALFM_CR01920WA	XM_713163.2		adenosylmethionine-8-amino-7-oxononanoate transaminase	-0.311318	0.739554	0.866679
CAALFM_C111520CA	XM_707941.2	ZCF3	Zcf3p	-0.311226	0.358261	0.600012
CAALFM_C209000CA	XM_707496.2		uncharacterized protein	-0.31004	0.0371136	0.188772
CAALFM_C602250WA	XM_707413.2		uncharacterized protein	-0.309261	0.11117	0.340301
CAALFM_C307570CA	XM_714738.2		uncharacterized protein	-0.30877	0.0237751	0.147002
CAALFM_C111070WA	XM_708821.2	PET127	Pet127p	-0.308675	0.177115	0.424438
CAALFM_C100820WA	XM_713893.1		uncharacterized protein	-0.308625	0.0602804	0.245849
CAALFM_C305920WA	XM_711520.1	MRR1	Mrr1p	-0.308441	0.141311	0.38387
CAALFM_C400100CA	XM_708221.2		uncharacterized protein	-0.308355	0.040849	0.198405
CAALFM_C404660CA	XM_712127.1		ubiquitin-specific protease	-0.308065	0.040251	0.196418
CAALFM_CR05660WA	XM_706622.2	SDA1	Sda1p	-0.3079	0.247411	0.499248
CAALFM_C206210CA	XM_706384.1	SER1	O-phospho-L-serine:2-oxoglutarate transaminase	-0.307692	0.0182746	0.127645
CAALFM_C203880CA	XM_019475219.1		mRNA splicing protein	-0.307232	0.0342287	0.180997
CAALFM_C114480WA	XM_709970.1		uncharacterized protein	-0.307154	0.0719452	0.26942
CAALFM_C703840WA	XM_710153.1		CCR4-NOT core subunit	-0.306674	0.0110918	0.092882
CAALFM_CR01730WA	XM_713141.1	IFU5	Ifu5p	-0.306407	0.193429	0.443789
CAALFM_C400740WA	XM_707529.2		ribonuclease P/MRP protein subunit	-0.306289	0.222261	0.475626
CAALFM_C300330WA	XM_712715.2	UTP8	Utp8p	-0.306092	0.21734	0.469294
CAALFM_C403360CA	XM_706491.2	VTC4	Vtc4p	-0.305965	0.0821078	0.287803
CAALFM_C111480WA	XM_707945.2	PHO84	phosphate transporter	-0.305944	0.0320352	0.174284
CAALFM_C502440CA	XM_715468.1		serine/threonine protein kinase	-0.305467	0.259898	0.513625
CAALFM_C602990WA	XM_714047.2		uncharacterized protein	-0.30544	0.0454232	0.209234
CAALFM_C301080WA	XM_019475282.1	MRPL33	mitochondrial 54S ribosomal protein YmL33	-0.305375	0.255827	0.509693
CAALFM_CR00590WA	XM_713540.2	PHO81	Pho81p	-0.305282	0.0772255	0.27955
CAALFM_C208180CA	XM_019475260.1		ribosome biosynthesis protein	-0.305258	0.199968	0.450832
CAALFM_C307900CA	XM_705850.1		uncharacterized protein	-0.305139	0.186724	0.436957
CAALFM_C205260WA	XM_709821.2	BUD14	protein phosphatase regulator	-0.305118	0.0100198	0.0880448
CAALFM_C702380CA	XM_716220.2	CYP1	peptidylprolyl isomerase	-0.30435	0.0042859	0.0538604
CAALFM_CR07850WA	XM_705961.2		uncharacterized protein	-0.303964	0.215573	0.467844
CAALFM_C405310WA	XM_706346.2		uncharacterized protein	-0.303901	0.108905	0.336335
CAALFM_C701040CA	XM_715211.1		uncharacterized protein	-0.303844	0.0360319	0.1854
CAALFM_C202820CA	XM_710272.1		putative hydrolase	-0.30382	0.0400807	0.196268
CAALFM_C501260WA	XM_710613.2		uncharacterized protein	-0.303589	0.0975473	0.315363
CAALFM_CR01800CA	XM_713153.2	HST2	histone deacetylase	-0.303509	0.052966	0.227503
CAALFM_C111200WA	XM_708808.2		uncharacterized protein	-0.30343	0.0714767	0.268442
CAALFM_C202960CA	XM_710256.2		S-adenosylmethionine-dependent methyltransferase	-0.303207	0.0379366	0.190447
CAALFM_C201110CA	XM_714371.2	BCY1	cAMP-dependent protein kinase regulatory subunit	-0.302852	0.0310418	0.171217
CAALFM_C207580WA	XM_708031.2		uncharacterized protein	-0.302478	0.0108842	0.0916743
CAALFM_C400810CA	XM_707521.2		putative N(6)-L-threonylcarbamoyladenine synthase	-0.302211	0.165686	0.412765
CAALFM_C104790WA	XM_708480.2		uncharacterized protein	-0.302098	0.047604	0.213842
CAALFM_CR02550CA	XM_705613.2		exosome non-catalytic core subunit	-0.302048	0.0854718	0.294206
CAALFM_C205950CA	XM_705831.2	TES15	Tes15p	-0.301849	0.207294	0.459212
CAALFM_C101160CA	XM_713034.2		exosome non-catalytic core subunit	-0.30158	0.175382	0.422633
CAALFM_CR04240CA	XM_712282.2		ribosome biosynthesis protein	-0.301	0.178171	0.425971
CAALFM_C700990WA	XM_715216.1	RPP0	ribosomal protein P0	-0.300842	0.0724943	0.269829
CAALFM_C100630WA	XM_713912.1		uncharacterized protein	-0.300776	0.014763	0.111802
CAALFM_C207130CA	XM_709765.2	RCK2	serine/threonine protein kinase	-0.300673	0.00231204	0.037421
CAALFM_C504530WA	XM_716754.1		mitochondrial 37S ribosomal protein RSM26	-0.300631	0.101473	0.323406
CAALFM_CR05980WA	XM_710798.2		ubiquitin-specific protease	-0.300036	0.0113022	0.0938555
CAALFM_C301890CA	XM_019475289.1		uncharacterized protein	-0.300004	0.00931464	0.0847675
CAALFM_CR03360WA	XM_708126.2		rRNA-processing protein	-0.299928	0.113882	0.345108
CAALFM_C405810WA	XM_711482.2		uncharacterized protein	-0.299681	0.0273445	0.160918
CAALFM_C603900WA	XM_713007.2	NUP82	linker nucleoporin	-0.299657	0.00266166	0.0399643
CAALFM_C702800WA	XM_711910.2	NIK1	Nik1p	-0.299546	0.0937475	0.309165
CAALFM_C502590CA	XM_715488.2		uncharacterized protein	-0.299502	0.303564	0.553467
CAALFM_C114380CA	XM_709959.1		uncharacterized protein	-0.299485	0.057564	0.238679
CAALFM_CR00260WA	XM_713574.1	KIN2	serine/threonine protein kinase	-0.299291	0.0101577	0.0882745
CAALFM_CR09240CA	XM_711363.1		uncharacterized protein	-0.299019	0.0108684	0.0916743
CAALFM_C603460WA	XM_712956.2		FG-nucleoporin	-0.298985	0.0296821	0.168877
CAALFM_C300500CA	XM_712692.1		mRNA splicing protein	-0.298911	0.00452468	0.0557796
CAALFM_C406410WA	XM_710456.2		mRNA splicing protein	-0.298761	0.126888	0.365299
CAALFM_C604510CA	XM_707319.2		uncharacterized protein	-0.298584	0.0273362	0.160918
CAALFM_CR02190CA	XM_708348.2	SEF1	Sef1p	-0.298547	0.147299	0.390816
CAALFM_C110950CA	XM_708832.1		protein kinase	-0.298448	0.228095	0.480817
CAALFM_C106970CA	XM_713708.2		uncharacterized protein	-0.298416	0.151248	0.394469
CAALFM_C208840WA	XM_709339.1		RNA methylation protein	-0.29841	0.113811	0.345069
CAALFM_C502980CA	XM_715536.1		uncharacterized protein	-0.298402	0.150453	0.393698
CAALFM_CR00800CA	XM_712873.1	PWP2	snoRNA-binding rRNA-processing protein	-0.297948	0.109404	0.337179
CAALFM_CR03660CA	XM_710048.2		uncharacterized protein	-0.297864	0.249289	0.500453
CAALFM_C210170CA	XM_709316.1		uncharacterized protein	-0.297852	0.0325708	0.176077
CAALFM_C701540WA	XM_716317.1	ALK6	Alk6p	-0.29747	0.0790061	0.28233
CAALFM_C403250CA	XM_715328.1	RHD2	Rhd2p	-0.297289	0.170195	0.417047
CAALFM_C103770WA	XM_019475088.1	SKO1	Sko1p	-0.296673	0.029152	0.167751
CAALFM_C110680CA	XM_019475145.1		tricalbin	-0.296608	0.0405908	0.197632
CAALFM_C405680WA	XM_711468.2	PHO4	phosphate-sensing transcription factor	-0.296308	0.00446996	0.0553331
CAALFM_C403270WA	XM_715327.1	RPF1	rRNA-binding ribosome biosynthesis protein	-0.296071	0.129488	0.367969
CAALFM_C400430WA	XM_708260.1	MEP2	ammonium permease	-0.295498	0.0201325	0.133895
CAALFM_C109210CA	XM_718372.2		basic amino acid transporter	-0.295434	0.0374326	0.188772
CAALFM_C204980CA	XM_709796.2	CKA2	casein kinase 2 catalytic subunit	-0.295253	0.212133	0.463972
CAALFM_C106750WA	XM_713731.2		uncharacterized protein	-0.295123	0.196254	0.445368
CAALFM_CR10840CA	XM_714341.1	XYL2	L-iditol 2-dehydrogenase	-0.293478	0.0845858	0.291981
CAALFM_C110970WA	XM_708831.2		pre-rRNA-processing protein ESF1	-0.29342	0.228466	0.480817
CAALFM_C700720WA	XM_715247.2	RTF1	Rtf1p	-0.29338	0.00643541	0.0695793
CAALFM_C204690CA	XM_705510.2	TPO5	Tpo5p	-0.293296	0.209165	0.460964
CAALFM_C604530CA	XM_707325.2		uncharacterized protein	-0.292967	0.179478	0.426605
CAALFM_C304370CA	XM_718007.1		uncharacterized protein	-0.292286	0.097556	0.315363
CAALFM_C405360CA	XM_706350.2		uncharacterized protein	-0.291753	0.14598	0.388618
CAALFM_C109940WA	XM_019475141.1		uncharacterized protein	-0.291716	0.143753	0.387938
CAALFM_CR00700WA	XM_712882.1		uncharacterized protein	-0.2916	0.179661	0.426605
CAALFM_C203440WA	XM_715906.1	PGA33	Pga33p	-0.291499	0.145246	0.388096
CAALFM_C205390CA	XM_709837.1		uncharacterized protein	-0.291144	0.24131	0.493769
CAALFM_C203940CA	XM_715860.2	SCH9	serine/threonine protein kinase	-0.291016	0.232613	0.485422
CAALFM_C106760CA			chromatin-binding/pre-rRNA-processing protein	-0.290968	0.215532	0.467844
CAALFM_C401450WA	XM_717619.2	PWP1	rRNA-processing protein	-0.290922	0.211258	0.462869
CAALFM_C108630WA	XM_718315.2		uncharacterized protein	-0.290847	0.033716	0.180311
CAALFM_C109280WA	XM_718380.2		uncharacterized protein	-0.290639	0.0427987	0.203413
CAALFM_C404810CA	XM_712110.2		tRNA (guanine46-N7)-methyltransferase	-0.2901	0.121733	0.358897
CAALFM_C400180WA	XM_708231.2	ECM7	Ecm7p	-0.290047	0.0372393	0.188772
CAALFM_C404840CA	XM_712107.2	AGP3	Agp3p	-0.289756	0.0513848	0.224157
CAALFM_C403830WA	XM_705448.2		tRNA (guanosine(18)-2'-O)-methyltransferase	-0.289607	0.384286	0.621658
CAALFM_C400760WA	XM_707527.2	ZCF21	Zcf21p	-0.289539	0.0917105	0.305651
CAALFM_C111860WA	XM_711257.2		uncharacterized protein	-0.289435	0.0860151	0.295197
CAALFM_C113650CA	XM_717114.1		uncharacterized protein	-0.289195	0.0199137	0.133615
CAALFM_CR03850WA	XM_710040.2	HGT3	Hgt3p	-0.289085	0.0453342	0.209146
CAALFM_C100900WA	XM_713883.1	RRS1	Rrs1p	-0.288858	0.240135	0.493221
CAALFM_C102300WA	XM_708688.1		prefolding complex chaperone subunit	-0.288825	0.142776	0.386794
CAALFM_CR08070WA	XM_711113.1	PTP1	tyrosine protein phosphatase	-0.288815	0.0809971	0.285881
CAALFM_C703230CA	XM_711862.1		uncharacterized protein	-0.288642	0.289561	0.538
CAALFM_C110620WA	XM_705625.1		pseudouridine synthase	-0.288592	0.0690706	0.26451
CAALFM_C106690WA	XM_713738.2	CYK3	Cyk3p	-0.288189	0.297081	0.546538
CAALFM_C107670WA	XM_711442.2	ZCF4	Zcf4p	-0.287813	0.542774	0.739192
CAALFM_CR05500CA	XM_705715.2		uncharacterized protein	-0.28744	0.181381	0.428773
CAALFM_C101740WA	XM_707883.2	CTN1	carnitine O-acetyltransferase	-0.286954	0.661208	0.819859
CAALFM_C504520WA	XM_716753.2	TIP41	Tip41p	-0.286897	0.0714408	0.268442
CAALFM_C403720CA	XM_704855.2		uncharacterized protein	-0.286787	0.090592	0.304382
CAALFM_C501520CA	XM_706259.2	GLR1	glutathione-disulfide reductase	-0.28675	0.00399892	0.0524536
CAALFM_C202120WA	XM_717479.1		RNA polymerase specificity factor	-0.286691	0.054776	0.231878
CAALFM_C112480WA	XM_019475166.1		uncharacterized protein	-0.286508	0.151402	0.394469
CAALFM_C210250CA	XM_709308.1	SET2	histone methyltransferase	-0.286448	0.0470492	0.211987
CAALFM_C402850WA	XM_715369.2		Elongator subunit	-0.285847	0.129646	0.368243
CAALFM_C501570CA	XM_019475413.1	SPO1	putative carboxylic ester hydrolase	-0.285614	0.233593	0.486299
CAALFM_C110570CA	XM_704932.2		uncharacterized protein	-0.28533	0.123689	0.361103
CAALFM_C205370CA	XM_709834.2	RXT3	Rxt3p	-0.285175	0.02762	0.162061
CAALFM_CR00220WA	XM_713576.1		uncharacterized protein	-0.285051	0.0341672	0.180944
CAALFM_CR03110WA	XM_708155.2		glutamate--tRNA ligase	-0.284895	0.14849	0.392147
CAALFM_C105870WA	XM_713391.2	PRN3	Prn3p	-0.284687	0.180556	0.427542
CAALFM_C105500WA	XM_710756.1	RSM22	mitochondrial 37S ribosomal protein RSM22	-0.284215	0.20949	0.461026
CAALFM_C406530CA	XM_710445.2	XUT1	Xut1p	-0.284156	0.124979	0.36239
CAALFM_C208790WA	XM_709346.2	JEM1	Jem1p	-0.283972	0.181903	0.429196
CAALFM_C107090CA	XM_713693.2		uncharacterized protein	-0.283781	0.0260207	0.155578
CAALFM_C403920WA	XM_704994.2		uncharacterized protein	-0.283693	0.0333088	0.179256
CAALFM_C110220CA	XM_718481.2	TPK1	Tpk1p	-0.28367	0.143118	0.387195
CAALFM_C300390WA	XM_712707.1		Mn(2+) transporter	-0.283635	0.145463	0.388096
CAALFM_C700040CA	XM_715318.1		uncharacterized protein	-0.283429	0.00745266	0.0743897
CAALFM_C114080WA	XM_709923.1		snoRNA-binding rRNA-processing protein	-0.283124	0.110509	0.339012
CAALFM_C206620WA	XM_706751.2		Golgi transport complex subunit	-0.282984	0.20865	0.460339
CAALFM_C108830CA	XM_019475136.1		uncharacterized protein	-0.28279	0.327552	0.576339
CAALFM_CR01210CA	XM_712831.1	HSE1	ESCRT-0 subunit protein	-0.282703	0.0316562	0.173009
CAALFM_C208100WA	XM_710923.2		uncharacterized protein	-0.28265	0.0655445	0.256473
CAALFM_C703220CA	XM_711863.2	ZCF29	Zcf29p	-0.282589	0.111861	0.34174
CAALFM_CR07670WA	XM_705115.2		uncharacterized protein	-0.282114	0.0772626	0.27955
CAALFM_C500310CA	XM_711707.1		uncharacterized protein	-0.281821	0.236184	0.48914
CAALFM_CR01580CA	XM_713120.2	DOT6	Dot6p	-0.281777	0.159395	0.403651
CAALFM_C701410CA	XM_716331.1	NBP2	Nbp2p	-0.281751	0.0109453	0.0920204
CAALFM_C111030WA	XM_019475150.1	RPL82	Rpl82p	-0.281601	0.111689	0.341405
CAALFM_C702170CA	XM_716243.1		uncharacterized protein	-0.281479	0.0577452	0.238921
CAALFM_C604050WA	XM_705477.2		uncharacterized protein	-0.281238	0.178972	0.425971
CAALFM_C203670WA	XM_715884.1	SAP99	Sap99p	-0.281157	0.108223	0.335044
CAALFM_C307120WA	XM_714791.1		uncharacterized protein	-0.281102	0.337312	0.583562
CAALFM_C100100CA	XM_713966.1		cardiolipin synthase	-0.280572	0.155241	0.39922
CAALFM_C200070CA	XM_705388.2	MPP10	rRNA-processing protein	-0.280213	0.211293	0.462869
CAALFM_CR00670CA	XM_713525.1		tRNA:m4X modification enzyme	-0.279979	0.224517	0.477718
CAALFM_C209960WA	XM_709437.2		thiosulfate sulfurtransferase	-0.279587	0.2575	0.511834
CAALFM_C207830WA	XM_710945.2	FLC3	Flc3p	-0.279058	0.179403	0.426605
CAALFM_C200060CA	XM_705390.2		uncharacterized protein	-0.278733	0.0433799	0.204549
CAALFM_CR06620WA	XM_706678.2		uncharacterized protein	-0.27842	0.0691411	0.26451
CAALFM_C209880CA	XM_709444.2		uncharacterized protein	-0.278173	0.128242	0.365819
CAALFM_C112410CA	XM_711200.2	PKH2	serine/threonine protein kinase	-0.278077	0.0280716	0.163948
CAALFM_C603830WA	XM_713001.2	SAL6	Sal6p	-0.277989	0.0145972	0.110898
CAALFM_C503960WA	XM_705863.1		uncharacterized protein	-0.277778	0.0413296	0.199927
CAALFM_C101460WA	XM_713062.2		uncharacterized protein	-0.277665	0.00907825	0.0836346
CAALFM_C201370CA	XM_717398.1		uncharacterized protein	-0.277279	0.196278	0.445368
CAALFM_C502240WA	XM_715448.1	PTH2	Pth2p	-0.277112	0.285423	0.534967
CAALFM_C207340WA	XM_708066.2	NOC4	ribosome biosynthesis protein	-0.276787	0.28114	0.532278
CAALFM_C302120WA	XM_019475292.1		uncharacterized protein	-0.276768	0.00943094	0.0851438
CAALFM_C304120CA	XM_717979.1		uncharacterized protein	-0.276668	0.0536918	0.228975
CAALFM_CR04500CA	XM_712311.2		uncharacterized protein	-0.276572	0.0458198	0.21025
CAALFM_CR04330WA	XM_712290.1		uncharacterized protein	-0.27641	0.0888057	0.30021
CAALFM_C602370CA	XM_707426.2		mitochondrial 37S ribosomal protein RSM23	-0.276396	0.0572155	0.238245
CAALFM_C405650WA	XM_711465.2		uncharacterized protein	-0.276335	0.0722938	0.269663
CAALFM_C208730WA	XM_709354.2	MFG1	Mfg1p	-0.275908	0.252759	0.505472
CAALFM_CR03980WA	XM_712250.2		uncharacterized protein	-0.275903	0.257905	0.512126
CAALFM_C300160CA	XM_712735.1		uncharacterized protein	-0.27565	0.0201253	0.133895
CAALFM_CR04200WA	XM_712276.2	YDJ1	type I HSP40 co-chaperone	-0.275647	0.133078	0.372856
CAALFM_C402870CA	XM_715367.2	ZUO1	zuotin	-0.275264	0.0754485	0.275906
CAALFM_C100540CA	XM_713923.2		uncharacterized protein	-0.274363	0.176008	0.42297
CAALFM_C210590WA	XM_712048.1	GAL4	galactose-responsive transcription factor	-0.273993	0.0618419	0.249496
CAALFM_C204200WA	XM_715832.2	TBF1	Tbf1p	-0.273814	0.230415	0.482371
CAALFM_C502770WA	XM_715513.1	MSW1	tryptophan--tRNA ligase	-0.273187	0.156414	0.400153
CAALFM_CR03540WA	XM_710081.2		uncharacterized protein	-0.273092	0.288909	0.537457
CAALFM_C301680CA	XM_716660.2		uncharacterized protein	-0.272887	0.0426391	0.203413
CAALFM_C207000WA	XM_709753.2		uncharacterized protein	-0.272247	0.105064	0.330177
CAALFM_C204560WA	XM_707827.2	KTR2	mannosyltransferase	-0.271545	0.0683487	0.26348
CAALFM_C501080CA	XM_710632.2	GDS1	Gds1p	-0.270813	0.243933	0.496406
CAALFM_C702160WA	XM_716244.2		uncharacterized protein	-0.27076	0.292734	0.542379
CAALFM_C501560CA	XM_706262.2		glutathione-disulfide reductase	-0.270535	0.140001	0.382413
CAALFM_C406450WA	XM_710452.2		uncharacterized protein	-0.27051	0.311939	0.560758
CAALFM_CR08830WA	XM_019475566.1		uncharacterized protein	-0.270282	0.380313	0.618333
CAALFM_C107860WA	XM_712502.1		uncharacterized protein	-0.269417	0.498445	0.711776
CAALFM_C205090WA	XM_709806.2	MAK5	putative ATP-dependent RNA helicase	-0.268588	0.244176	0.496406
CAALFM_C102220CA	XM_708680.2		NADHX epimerase	-0.268442	0.139779	0.382314
CAALFM_CR07080WA	XM_705342.2		translation initiation factor 6	-0.268132	0.0831047	0.289085
CAALFM_C300420WA	XM_712704.1		tRNase Z	-0.267546	0.052188	0.226439
CAALFM_C307670WA	XM_714726.1		uncharacterized protein	-0.266737	0.0473319	0.21278
CAALFM_C108640WA	XM_718316.1	RTG1	Rtg1p	-0.266317	0.00514976	0.0604045
CAALFM_C207020CA	XM_709755.2		uncharacterized protein	-0.266278	0.0634631	0.253133
CAALFM_CR08340WA	XM_711148.2	CYS3	cystathionine gamma-lyase	-0.266047	0.319082	0.568645
CAALFM_C303900CA	XM_707633.1	HTB1	histone H2B	-0.26498	0.218904	0.47097
CAALFM_C503620WA	XM_706334.1	BTS1	farnesyltranstransferase	-0.264764	0.130056	0.369058
CAALFM_C501190WA	XM_710622.2		uncharacterized protein	-0.264383	0.0421738	0.202488
CAALFM_C201160WA	XM_714364.2		S-methyl-5-thioribose-1-phosphate isomerase	-0.263878	0.0827912	0.288977
CAALFM_C112580WA	XM_705696.2		uncharacterized protein	-0.263835	0.0243899	0.148419
CAALFM_CR02890CA	XM_710685.2		DNA-directed RNA polymerase III subunit	-0.263568	0.0985337	0.316738
CAALFM_CR10620CA	XM_714311.1		biotin--[acetyl-CoA-carboxylase] ligase	-0.263359	0.0395523	0.195245
CAALFM_C205340CA	XM_709830.2	RPC40	DNA-directed RNA polymerase core subunit	-0.263314	0.194361	0.444433
CAALFM_C601200WA	XM_709244.1		uncharacterized protein	-0.262993	0.139397	0.381968
CAALFM_CR07750CA	XM_705951.2		putative ATP-dependent RNA helicase	-0.262791	0.199344	0.450106
CAALFM_C602150CA	XM_707402.2		uncharacterized protein	-0.262183	0.159133	0.403651
CAALFM_CR05900WA	XM_706598.2		uncharacterized protein	-0.261953	0.0560947	0.235692
CAALFM_CR04160CA	XM_712270.1		tRNA 1-methyladenosine methyltransferase subunit	-0.261584	0.178204	0.425971
CAALFM_C200410CA	XM_714443.2		ATP-dependent RNA helicase	-0.261311	0.323854	0.57222
CAALFM_C208000CA	XM_710931.1	KRE30	ATP-binding cassette family ATPase	-0.26119	0.287167	0.536553
CAALFM_C404620CA	XM_712132.2		uncharacterized protein	-0.26052	0.144218	0.387956
CAALFM_CR04340WA	XM_712292.1	PIM1	ATP-dependent Lon protease	-0.26038	0.242436	0.49455
CAALFM_C306340WA	XM_710991.1	HNT2	bis(5'-adenosyl)-triphosphatase	-0.260176	0.144569	0.387956
CAALFM_C502610CA	XM_715490.2	RAD9	chromatin-binding protein	-0.259827	0.0610527	0.247481
CAALFM_C301490WA	XM_716679.2	RPS7A	ribosomal 40S subunit protein S7A	-0.259593	0.0807598	0.285881
CAALFM_CR06940WA	XM_707567.2	DSL1	Dsl1p	-0.259575	0.0427077	0.203413
CAALFM_C307090WA	XM_714794.1	HHT1	Hht1p	-0.259319	0.0466791	0.211435
CAALFM_C703530CA	XM_707045.1	ISY1	Isy1p	-0.259232	0.321415	0.570081
CAALFM_C210140WA	XM_709319.2		ubiquitin-specific protease	-0.257827	0.248384	0.499853
CAALFM_C108440CA	XM_706784.2		uncharacterized protein	-0.25776	0.531538	0.733127
CAALFM_CR10750CA	XM_714330.1		uncharacterized protein	-0.257712	0.248553	0.499853
CAALFM_C500750CA	XM_709112.2		uncharacterized protein	-0.257665	0.114991	0.346713
CAALFM_C200860CA	XM_714394.1		uncharacterized protein	-0.257534	0.304291	0.553845
CAALFM_C204320WA	XM_705031.2		uncharacterized protein	-0.257479	0.0228635	0.143719
CAALFM_C210640CA	XM_019475274.1	MTR2	Mtr2p	-0.257352	0.0452727	0.209146
CAALFM_CR07720CA	XM_705020.2	CDC45	DNA replication initiation factor	-0.257215	0.0189256	0.130364
CAALFM_C700490CA	XM_715268.1		N-terminal protein methyltransferase	-0.256975	0.360894	0.600887
CAALFM_C501580CA	XM_706264.2	CEF3	translation elongation factor EF-3	-0.256552	0.204941	0.456359
CAALFM_CR10420WA	XM_714287.1		uncharacterized protein	-0.256486	0.115803	0.347757
CAALFM_CR00870CA	XM_712864.1		palmitoyltransferase	-0.256261	0.385849	0.623174
CAALFM_C302390WA	XM_716592.2		uncharacterized protein	-0.256045	0.32735	0.576339
CAALFM_C306110CA	XM_711541.1		NADH/NAD(+) kinase	-0.256004	0.00747266	0.074465
CAALFM_C105640CA	XM_713416.1	FAL1	ATP-dependent RNA helicase	-0.255977	0.197262	0.447262
CAALFM_C504640CA	XM_716765.2		uncharacterized protein	-0.255374	0.0120414	0.0982206
CAALFM_C307820WA	XM_705841.1		uncharacterized protein	-0.255124	0.0741533	0.273775
CAALFM_C105510CA	XM_019475105.1	RPS27A	ribosomal 40S subunit protein S27A	-0.254834	0.348082	0.592254
CAALFM_CR03230WA	XM_708140.1		uncharacterized protein	-0.254524	0.0442597	0.206787
CAALFM_C113010WA	XM_717047.2		uncharacterized protein	-0.254471	0.173179	0.42105
CAALFM_CR09710WA	XM_706201.1	PCD1	8-oxo-dGTP diphosphatase	-0.254459	0.0190884	0.130583
CAALFM_CR03470WA	XM_710073.1		uncharacterized protein	-0.25441	0.300737	0.550217
CAALFM_CR00480WA	XM_713550.1	MRPL6	mitochondrial 54S ribosomal protein YmL16	-0.254364	0.0507382	0.223426
CAALFM_C300510WA	XM_712691.1		uncharacterized protein	-0.254346	0.0844126	0.291764
CAALFM_CR06450WA	XM_707988.2		polynucleotide 5'-hydroxyl-kinase	-0.254039	0.22746	0.480363
CAALFM_CR02280WA	XM_708335.2	PGA23	Pga23p	-0.254004	0.411336	0.644605
CAALFM_C400840WA	XM_717683.2		uncharacterized protein	-0.253998	0.0359983	0.1854
CAALFM_CR08580CA	XM_711176.1		uncharacterized protein	-0.253597	0.378069	0.616773
CAALFM_C306120CA	XM_711542.1	GDA1	guanosine diphosphatase	-0.2531	0.166077	0.412887
CAALFM_C207730WA	XM_710956.2	YVC1	Yvc1p	-0.252074	0.415539	0.648356
CAALFM_C300350WA	XM_712711.1	TPT1	tRNA 2'-phosphotransferase	-0.25198	0.0374008	0.188772
CAALFM_C302020WA	XM_716630.2		RNA-binding ribosome biosynthesis protein	-0.251797	0.308473	0.556703
CAALFM_C703400CA	XM_706583.2		ATP-dependent RNA helicase	-0.251725	0.2258	0.478602
CAALFM_C206310CA	XM_706393.1	GSP1	Ran GTPase	-0.251216	0.0494257	0.219878
CAALFM_C702020WA	XM_716262.1	RAD14	Rad14p	-0.250826	0.142472	0.386322
CAALFM_C700950WA	XM_715220.1	YML6	mitochondrial 54S ribosomal protein YmL6	-0.250667	0.0384579	0.191777
CAALFM_C302480CA	XM_714844.2	CCP1	cytochrome-c peroxidase	-0.250583	0.124303	0.361481
CAALFM_CR09930WA	XM_714236.1		uncharacterized protein	-0.25058	0.0315126	0.17254
CAALFM_C102530CA	XM_716348.2	DIP5	Dip5p	-0.250347	0.33731	0.583562
CAALFM_C603690WA	XM_712981.2	ALS5	Als5p	-0.249604	0.369081	0.609646
CAALFM_C403700WA	XM_704857.1		uncharacterized protein	-0.249444	0.0719023	0.26942
CAALFM_C107690CA	XM_711446.2		importin-alpha export receptor	-0.249114	0.0453331	0.209146
CAALFM_C603650CA	XM_712979.2	POP2	CCR4-NOT core DEDD family RNase subunit	-0.249085	0.0821674	0.287803
CAALFM_C703590CA	XM_707051.1		uncharacterized protein	-0.248961	0.422716	0.653418
CAALFM_C103390WA	XM_716445.2	EHT1	medium-chain fatty acid ethyl ester synthase/esterase	-0.24894	0.229164	0.4811
CAALFM_C701870WA	XM_716278.2	MSK1	lysine--tRNA ligase	-0.248631	0.0200002	0.133615
CAALFM_C301340WA	XM_716695.1		uncharacterized protein	-0.24861	0.283476	0.534322
CAALFM_C701250WA	XM_019475482.1	ASC1	guanine nucleotide-binding protein subunit beta	-0.248382	0.120675	0.357364
CAALFM_C503410CA	XM_706929.1		mitochondrial 54S ribosomal protein YmL20	-0.24828	0.291544	0.540671
CAALFM_C602970CA	XM_714044.2		uncharacterized protein	-0.247985	0.102028	0.324317
CAALFM_C113870WA	XM_717135.1	MET3	sulfate adenylyltransferase	-0.247903	0.0805076	0.285501
CAALFM_CR06660WA	XM_706681.2	SEO1	putative permease	-0.247827	0.0443042	0.206787
CAALFM_CR05720WA	XM_706614.2	TPS1	alpha,alpha-trehalose-phosphate synthase (UDP-forming) TPS1	-0.247576	0.0349845	0.182255
CAALFM_CR01950WA	XM_713166.2		DNA-directed RNA polymerase I subunit	-0.247535	0.114883	0.346713
CAALFM_C200820WA	XM_714398.2		uncharacterized protein	-0.247463	0.0579186	0.239154
CAALFM_C111900CA	XM_711253.1		uncharacterized protein	-0.24721	0.201706	0.452662
CAALFM_C205570CA	XM_707707.1		uncharacterized protein	-0.246514	0.0928563	0.307168
CAALFM_CR00460CA	XM_713552.1		snoRNA-binding rRNA-processing protein	-0.246226	0.283463	0.534322
CAALFM_C209170WA	XM_709157.1	SLP2	Slp2p	-0.246097	0.0465154	0.211173
CAALFM_CR03140CA	XM_708151.2	SYN8	syntaxin	-0.245989	0.155836	0.399419
CAALFM_C111370CA	XM_708707.2		uncharacterized protein	-0.245489	0.0577013	0.238917
CAALFM_C207360WA	XM_708064.1		RNA methyltransferase	-0.245332	0.0565551	0.237026
CAALFM_C700010CA	XM_715322.2		uncharacterized protein	-0.24493	0.0576748	0.238917
CAALFM_C600360CA	XM_707222.1		uncharacterized protein	-0.244828	0.0698613	0.265713
CAALFM_C701920WA	XM_716274.2	CDC34	SCF E2 ubiquitin-protein ligase catalytic subunit	-0.244547	0.0199264	0.133615
CAALFM_C201920CA	XM_717457.2		uncharacterized protein	-0.244333	0.0846788	0.291981
CAALFM_C307100CA	XM_714793.1		uncharacterized protein	-0.244225	0.050987	0.223887
CAALFM_C206260WA	XM_706388.1		uncharacterized protein	-0.244001	0.137091	0.377552
CAALFM_C108950WA	XM_718346.2	PFK26	Pfk26p	-0.243696	0.0461499	0.210473
CAALFM_C100750CA	XM_713900.2	VPS27	ESCRT-0 subunit protein	-0.243021	0.0970235	0.31459
CAALFM_C404390WA	XM_019475381.1		ribosomal 60S subunit protein L22B	-0.242864	0.124207	0.36148
CAALFM_C704140CA	XM_710116.1		uncharacterized protein	-0.242839	0.0722801	0.269663
CAALFM_C502700WA	XM_715503.2	CTA7	Cta7p	-0.242621	0.030409	0.170082
CAALFM_C307910WA	XM_705849.1		uncharacterized protein	-0.242558	0.653531	0.816374
CAALFM_C304110CA	XM_717978.2	MBP1	transcription factor	-0.242255	0.033848	0.180362
CAALFM_C704230WA	XM_710106.1	NRG1	Nrg1p	-0.24199	0.0522297	0.226455
CAALFM_C407060WA	XM_710319.2		DNA-directed RNA polymerase III core subunit	-0.241864	0.0865559	0.296063
CAALFM_C700200WA	XM_715301.1		uncharacterized protein	-0.241825	0.0348557	0.18217
CAALFM_C107770WA		FGR6-3	Fgr6-3p	-0.240987	0.253857	0.506951
CAALFM_C108970WA	NA	NA	NA	-0.24076	0.580178	0.766435
CAALFM_C406770WA	XM_710348.2		metal cation transporter	-0.240678	0.0530333	0.227628
CAALFM_CR06610WA	XM_706677.2	STE2	alpha-factor pheromone receptor	-0.240499	0.482554	0.701926
CAALFM_C108870CA	XM_718339.2	JIP5	Jip5p	-0.240328	0.335917	0.583147
CAALFM_C100370WA	XM_019475055.1		uncharacterized protein	-0.240237	0.0828136	0.288977
CAALFM_C208500WA	XM_709377.2	RSP5	NEDD4 family E3 ubiquitin-protein ligase	-0.240072	0.0168331	0.121699
CAALFM_C306520CA	XM_711009.1		uncharacterized protein	-0.240001	0.210141	0.461095
CAALFM_C200170CA	XM_714468.2		tRNA threonylcarbamoyladenosine dehydratase	-0.239993	0.171955	0.41897
CAALFM_C209430WA	XM_705590.2	RPL3	ribosomal 60S subunit protein L3	-0.239981	0.0652185	0.256261
CAALFM_CR03050CA	XM_019475523.1	ZCF11	Zcf11p	-0.239871	0.0136877	0.107015
CAALFM_C114330WA	XM_709952.1		tRNA-5-taurinomethyluridine 2-sulfurtransferase	-0.239867	0.303801	0.553488
CAALFM_C301710CA	XM_716657.2	PPT1	protein serine/threonine phosphatase	-0.239808	0.26934	0.521666
CAALFM_CR08320WA	XM_711146.2	ATS1	Ats1p	-0.239359	0.0307186	0.170746
CAALFM_CR03770CA	XM_019475530.1	RPS30	ribosomal 40S subunit protein S30B	-0.23917	0.0608952	0.247223
CAALFM_C104820CA	XM_708477.1		putative mitochondrial 54S ribosomal protein RTC6	-0.23894	0.180929	0.427918
CAALFM_C114340CA	XM_709954.1	RIM101	alkaline-responsive transcriptional regulator	-0.238853	0.0381514	0.190725
CAALFM_CR05690WA	XM_706617.2	MCT1	[acyl-carrier-protein] S-malonyltransferase	-0.238643	0.112004	0.34174
CAALFM_C110190WA	XM_718478.2		uncharacterized protein	-0.238533	0.0939048	0.309287
CAALFM_C110260CA	XM_718485.1	RPA34	DNA-directed RNA polymerase I subunit	-0.237969	0.322124	0.570597
CAALFM_C703330CA	XM_706590.2	SHM1	glycine hydroxymethyltransferase	-0.237687	0.0103861	0.08935
CAALFM_C601060CA	XM_709226.1	CAN2	arginine permease	-0.237544	0.421333	0.65246
CAALFM_C302440CA	XM_714838.1	MED7	mediator complex subunit	-0.237468	0.222978	0.476121
CAALFM_C202940WA	XM_710259.2	MET1	uroporphyrinogen-III C-methyltransferase	-0.237194	0.151456	0.394469
CAALFM_C111560CA	XM_707937.2		uncharacterized protein	-0.236954	0.182094	0.429196
CAALFM_C110250CA	XM_718484.1		uncharacterized protein	-0.236952	0.40435	0.63924
CAALFM_C602360WA	XM_707424.2	NIP7	ribosome biosynthesis protein	-0.236661	0.349207	0.592785
CAALFM_C503670CA	XM_706339.1		uncharacterized protein	-0.236626	0.0447972	0.207952
CAALFM_C600480CA	XM_706171.2	FET31	Fet31p	-0.236592	0.711597	0.853743
CAALFM_C502450WA	XM_715469.2		glucose-induced degradation complex subunit	-0.236551	0.0419893	0.201975
CAALFM_C205910WA	XM_705829.2		uncharacterized protein	-0.236395	0.0922273	0.306178
CAALFM_C700850WA	XM_715232.1		uncharacterized protein	-0.236244	0.130554	0.369714
CAALFM_C112280CA	XM_711211.2		mitochondrial 54S ribosomal protein YmL13	-0.236097	0.224271	0.477534
CAALFM_C703620CA	XM_707054.1		uncharacterized protein	-0.235955	0.101988	0.324317
CAALFM_C503840WA	XM_706070.2		thiamine diphosphokinase	-0.235914	0.212321	0.464157
CAALFM_C111950WA	XM_711246.1		uncharacterized protein	-0.235775	0.0722432	0.269663
CAALFM_C301960CA	XM_716636.2	POX1-3	acyl-CoA oxidase	-0.235495	0.448627	0.673619
CAALFM_C701270CA	XM_707386.1		uncharacterized protein	-0.234883	0.152357	0.395202
CAALFM_CR09810WA	XM_714222.1		uncharacterized protein	-0.234861	0.352415	0.594438
CAALFM_CR03960CA	XM_712249.2		uncharacterized protein	-0.234804	0.167092	0.413987
CAALFM_C701670WA	XM_716300.1		uncharacterized protein	-0.23475	0.0572816	0.238245
CAALFM_C104770CA	XM_708484.2	ERG3	C-5 sterol desaturase	-0.233953	0.261018	0.513789
CAALFM_C100970WA	XM_019475062.1		uncharacterized protein	-0.233712	0.203442	0.454892
CAALFM_C112390CA	XM_019475165.1	RPL27A	ribosomal 60S subunit protein L27A	-0.233688	0.0695985	0.265389
CAALFM_C307750WA	XM_714717.1	UTP9	Utp9p	-0.233274	0.276152	0.528357
CAALFM_C500580WA	XM_711677.2		uncharacterized protein	-0.233104	0.246962	0.498585
CAALFM_C205320WA	XM_709827.1	CDC7	serine/threonine protein kinase	-0.232337	0.0946034	0.310788
CAALFM_C208030WA	XM_710929.1		uncharacterized protein	-0.232262	0.196187	0.445368
CAALFM_CR02370WA	XM_708327.2	ERG25	methylsterol monooxygenase	-0.232189	0.249497	0.500453
CAALFM_C501310WA	XM_710608.2		uncharacterized protein	-0.232179	0.0960057	0.313362
CAALFM_C302580CA	XM_714853.2		uncharacterized protein	-0.231969	0.214386	0.466472
CAALFM_C406680CA	XM_710357.2		uncharacterized protein	-0.231695	0.109852	0.337863
CAALFM_C302920WA	XM_714889.1		phosphatase regulator	-0.231309	0.0808978	0.285881
CAALFM_C306680CA	XM_711025.1		uncharacterized protein	-0.231214	0.206361	0.458338
CAALFM_CR07130CA	XM_705082.1	ALK8	Alk8p	-0.231131	0.505202	0.716109
CAALFM_C205900WA	XM_019475240.1		SUMO ligase	-0.231111	0.659241	0.819065
CAALFM_C204160WA	XM_715836.1		uncharacterized protein	-0.231103	0.23654	0.489373
CAALFM_C107500CA	XM_706645.2	LHP1	Lhp1p	-0.230772	0.0466209	0.211435
CAALFM_C205530CA	XM_709849.2		uncharacterized protein	-0.230677	0.0141208	0.109561
CAALFM_C402210WA	XM_717548.2		uncharacterized protein	-0.230558	0.298947	0.548224
CAALFM_C403680CA	XM_704859.2		uncharacterized protein	-0.230554	0.0534485	0.228477
CAALFM_C501980CA	XM_709498.2		uncharacterized protein	-0.230322	0.0262274	0.156345
CAALFM_C500170WA	XM_705417.2		uncharacterized protein	-0.230148	0.172849	0.420753
CAALFM_C101170CA	XM_713035.2	ZCF17	Zcf17p	-0.23003	0.203602	0.45491
CAALFM_C305850WA	XM_711513.1		glucose-induced degradation complex subunit	-0.23002	0.139859	0.382358
CAALFM_C501770CA	XM_709521.1	OBPA	oxysterol-binding protein related protein	-0.229951	0.0373514	0.188772
CAALFM_CR08000CA	XM_709131.2		uncharacterized protein	-0.229905	0.0241369	0.147671
CAALFM_C200290WA	XM_714457.1		J-type chaperone	-0.22967	0.0723449	0.26967
CAALFM_C101250WA	XM_713042.2		uncharacterized protein	-0.229329	0.207632	0.45962
CAALFM_C207890WA	XM_710940.2	PRS5	ribose phosphate diphosphokinase subunit	-0.229295	0.186908	0.437151
CAALFM_C702960CA	XM_711894.2		uncharacterized protein	-0.22925	0.036375	0.186264
CAALFM_C100230CA	XM_713949.1	BFA1	Bfa1p	-0.229059	0.152229	0.395042
CAALFM_C202630WA	XM_717538.1		uncharacterized protein	-0.228999	0.126074	0.364681
CAALFM_C406390WA	XM_710459.2	SOU1	Sou1p	-0.228851	0.0670193	0.261048
CAALFM_C405880WA	XM_711490.1	GAT1	Gat1p	-0.228811	0.10684	0.333227
CAALFM_C400090WA	XM_019475350.1	PHR3	1,3-beta-glucanosyltransferase	-0.228679	0.139757	0.382314
CAALFM_C503360WA	XM_706933.1	RPO26	DNA-directed RNA polymerase core subunit	-0.228618	0.176736	0.42404
CAALFM_C103830CA	XM_708538.2		exosome non-catalytic core subunit	-0.22834	0.242074	0.494427
CAALFM_C203700WA	XM_715881.2		amidase	-0.228179	0.115534	0.347539
CAALFM_CR06830CA	XM_705987.1	SIW14	putative tyrosine protein phosphatase	-0.227923	0.318807	0.56849
CAALFM_C111690WA	XM_707924.2		uncharacterized protein	-0.22783	0.259706	0.513625
CAALFM_C107480CA	XM_706647.1		uncharacterized protein	-0.227724	0.40584	0.640427
CAALFM_C109160WA	XM_718367.2	AOX1	Aox1p	-0.227521	0.0189946	0.130389
CAALFM_C304410CA	XM_718013.1		uncharacterized protein	-0.227442	0.0114335	0.0944212
CAALFM_C203830WA	XM_715870.2		diphthine--ammonia ligase	-0.227425	0.151272	0.394469
CAALFM_C206280CA	XM_706391.2		uncharacterized protein	-0.227422	0.485858	0.703888
CAALFM_C304700WA	XM_718049.1		FG-nucleoporin	-0.227333	0.250091	0.501271
CAALFM_CR02590CA	XM_710656.2		DEAH-box RNA helicase	-0.227298	0.220808	0.473874
CAALFM_C303590WA	XM_714959.2		prohibitin subunit	-0.22724	0.120095	0.355938
CAALFM_C208670CA	XM_709360.1	UTP15	snoRNA-binding rRNA-processing protein	-0.227207	0.236643	0.489412
CAALFM_C203950WA	XM_715859.2		mitochondrial 54S ribosomal protein YmL24/YmL14	-0.227149	0.183683	0.431645
CAALFM_C205810WA	XM_705820.2		uncharacterized protein	-0.227035	0.120134	0.355938
CAALFM_C601130WA	XM_709233.1		uncharacterized protein	-0.226839	0.51613	0.724143
CAALFM_CR10510WA	XM_714296.1		uncharacterized protein	-0.226537	0.072298	0.269663
CAALFM_C304580CA	XM_718037.1	STP1	Stp1p	-0.226464	0.144143	0.387956
CAALFM_C204230WA	XM_715828.1	BAT21	branched-chain-amino-acid transaminase	-0.226451	0.254813	0.508521
CAALFM_CR07950WA	XM_709137.1	IMP4	snoRNA-binding rRNA-processing protein	-0.22621	0.302756	0.552726
CAALFM_C403380CA	XM_706493.2	DAO2	Dao2p	-0.225956	0.246058	0.498039
CAALFM_C201760CA	XM_717444.2		uncharacterized protein	-0.225812	0.218184	0.469866
CAALFM_C701330CA	XM_707392.2	GCN2	serine/threonine-protein kinase	-0.225551	0.0884091	0.299829
CAALFM_C109670CA	XM_718423.1		uncharacterized protein	-0.225485	0.334625	0.582293
CAALFM_C505170WA	XM_716825.2	PAN3	Pan3p	-0.225471	0.0511067	0.223887
CAALFM_C110280CA	XM_718487.1		uncharacterized protein	-0.225013	0.228967	0.4811
CAALFM_C204530WA	XM_707830.2	MED8	Med8p	-0.224497	0.201103	0.451859
CAALFM_C106810WA	XM_713725.2	CAT1	catalase A	-0.224348	0.26879	0.521503
CAALFM_CR07310WA	XM_707251.2		uncharacterized protein	-0.224102	0.107057	0.333559
CAALFM_C700160CA	XM_715305.1		uncharacterized protein	-0.223595	0.311182	0.560276
CAALFM_C400570CA	XM_707547.2	PCT1	choline-phosphate cytidylyltransferase	-0.223526	0.043143	0.204238
CAALFM_C601640WA	XM_019475455.1	MED19	Med19p	-0.223518	0.157652	0.401698
CAALFM_C402290WA	XM_715431.2	LAB5	putative lipoate synthase	-0.223332	0.0677255	0.262261
CAALFM_C101780CA	XM_707878.2	HOL4	Hol4p	-0.22321	0.0335784	0.179897
CAALFM_C108150CA	XM_712536.1		uncharacterized protein	-0.223178	0.608673	0.784692
CAALFM_C500220WA	XM_711719.1	ROT2	glucan 1\3-alpha-glucosidase ROT2	-0.222995	0.0343234	0.181089
CAALFM_C700390WA	XM_715279.1	SPL1	Spl1p	-0.222956	0.050638	0.223426
CAALFM_C205740WA	XM_707721.2	SPO7	Nem1-Spo7 phosphatase regulatory subunit	-0.222509	0.0863703	0.295721
CAALFM_C601310WA	XM_709251.1	FIG1	Fig1p	-0.222353	0.583654	0.76831
CAALFM_C206470WA	XM_706739.1	RTA2	phospholipid-translocating ATPase	-0.222306	0.112328	0.342035
CAALFM_CR04950WA	XM_705103.2	MED5	Med5p	-0.222305	0.0317501	0.173364
CAALFM_C503500WA	XM_706320.2	GAP6	Gap6p	-0.222242	0.200979	0.451851
CAALFM_C103980WA	XM_706874.2	SPC19	Spc19p	-0.221378	0.321882	0.570597
CAALFM_C208710WA	XM_709356.1	PEX17	Pex17p	-0.221341	0.174255	0.421639
CAALFM_C114560CA	XM_704936.2		uncharacterized protein	-0.221065	0.0388157	0.193077
CAALFM_CR08370WA	XM_711150.1	GSH2	glutathione synthase	-0.220851	0.0284181	0.165284
CAALFM_C102960CA	XM_716392.1		uncharacterized protein	-0.220834	0.0153841	0.114365
CAALFM_C302540CA	XM_714849.2	OXR1	Oxr1p	-0.220648	0.037075	0.188772
CAALFM_CR00880WA	XM_712863.1		uncharacterized protein	-0.220595	0.417357	0.650177
CAALFM_C403890WA	XM_705455.2	PTP2	tyrosine protein phosphatase	-0.220103	0.204947	0.456359
CAALFM_CR05970CA	XM_710799.2		bifunctional AAA family ATPase chaperone/translocase	-0.219747	0.109462	0.337185
CAALFM_C109820CA	XM_718440.1		uncharacterized protein	-0.219669	0.819504	0.910408
CAALFM_C204510WA	XM_707832.1	RIM2	Rim2p	-0.219617	0.130209	0.369318
CAALFM_CR08870WA	XM_711324.1	PEX13	peroxin	-0.219476	0.317008	0.566804
CAALFM_C102890CA	XM_716384.1		uncharacterized protein	-0.219428	0.116852	0.349391
CAALFM_C405390WA	XM_706352.1		glyoxylate reductase	-0.219315	0.259488	0.513625
CAALFM_C407210WA	XM_710301.2		uncharacterized protein	-0.219221	0.161202	0.405565
CAALFM_C406950WA	XM_710330.2		pseudouridine synthase	-0.21913	0.23273	0.485422
CAALFM_C404320WA	XM_706451.1	FRE10	Fre10p	-0.219113	0.324344	0.57222
CAALFM_C305790CA	XM_019475330.1		SAGA histone acetyltransferase complex subunit	-0.219057	0.319242	0.568645
CAALFM_CR00780CA	XM_712875.1	GSY1	glycogen (starch) synthase	-0.218886	0.278917	0.530253
CAALFM_C407200CA	XM_710300.2		putative lipid phosphatase	-0.218828	0.220984	0.47391
CAALFM_C406370CA	XM_710461.2		uncharacterized protein	-0.218767	0.117412	0.350827
CAALFM_C603440WA	XM_712953.1		uncharacterized protein	-0.218067	0.327568	0.576339
CAALFM_C302100WA	XM_716620.2	STE50	Ste50p	-0.218038	0.0386916	0.192621
CAALFM_C106410WA	XM_713763.2		uncharacterized protein	-0.21795	0.069346	0.265102
CAALFM_C307620CA	XM_714733.1	RIT1	tRNA A64-2'-O-ribosylphosphate transferase	-0.217908	0.100171	0.320623
CAALFM_C207240CA	XM_709777.1		uncharacterized protein	-0.217758	0.143847	0.387938
CAALFM_C112100CA	XM_711231.2	PXA2	ATP-binding cassette long-chain fatty acid transporter	-0.217657	0.0495724	0.220203
CAALFM_C404000WA	XM_712022.1	MET4	Met4p	-0.217318	0.224969	0.47851
CAALFM_C202240CA	XM_717492.2	HEX3	SUMO-targeted ubiquitin ligase complex subunit	-0.217217	0.0172302	0.123524
CAALFM_CR07940WA	XM_709138.2		uncharacterized protein	-0.217032	0.187173	0.437151
CAALFM_CR04090CA	XM_712262.2	ADE17	bifunctional phosphoribosylaminoimidazolecarboxamide formyltransferase/IMP cyclohydrolase	-0.216656	0.0190669	0.130583
CAALFM_C303600CA	XM_019475307.1	GTT12	bifunctional glutathione transferase/peroxidase	-0.216484	0.523138	0.727574
CAALFM_CR10280WA	XM_714272.1		uncharacterized protein	-0.216469	0.136085	0.376497
CAALFM_CR03010CA	XM_019475521.1	ERV1	flavin-linked sulfhydryl oxidase	-0.216408	0.390077	0.627799
CAALFM_CR03370CA	XM_708125.2	KTI12	Kti12p	-0.216281	0.397443	0.633852
CAALFM_C209970CA	XM_709436.1		uncharacterized protein	-0.215823	0.0123296	0.0996195
CAALFM_C203420CA	XM_715909.2		uncharacterized protein	-0.21567	0.0300802	0.16963
CAALFM_C604360CA	XM_707014.2	GLE2	RNA export factor	-0.21561	0.0310345	0.171217
CAALFM_C200760CA	XM_714404.1		uncharacterized protein	-0.215233	0.479351	0.699375
CAALFM_C502810WA	XM_019475421.1		U4/U6-U5 snRNP complex subunit	-0.21512	0.331522	0.580055
CAALFM_CR08890CA	XM_711326.1	ASR2	Asr2p	-0.215014	0.180111	0.427165
CAALFM_C112350WA	XM_711205.2		exosome catalytic subunit	-0.214965	0.205002	0.456359
CAALFM_C305180WA	XM_718111.1	RHB1	putative GTPase	-0.214556	0.135175	0.376035
CAALFM_CR06840WA	XM_705986.2		rRNA-binding ribosome biosynthesis protein	-0.214297	0.170458	0.417408
CAALFM_CR05670CA	XM_706619.1	HMO1	Hmo1p	-0.214241	0.0482631	0.215508
CAALFM_C106100CA	XM_713365.1	MSI3	adenyl-nucleotide exchange factor	-0.214216	0.0593351	0.243992
CAALFM_C200740CA	XM_714406.2		uncharacterized protein	-0.214171	0.151304	0.394469
CAALFM_CR03590CA	XM_710066.2		DNA 5'-adenosine monophosphate hydrolase	-0.213946	0.237615	0.490743
CAALFM_C202250CA	XM_717493.2	OPI1	transcriptional regulator	-0.213753	0.0859653	0.295197
CAALFM_C205220CA	XM_709818.2		uncharacterized protein	-0.213726	0.0967535	0.314096
CAALFM_C103860CA	XM_706860.2	BNI4	Bni4p	-0.213686	0.145096	0.388096
CAALFM_C400960WA	XM_717670.1	PTC8	Ptc8p	-0.213462	0.484067	0.702561
CAALFM_C105050CA	XM_705777.2	RRP6	exosome nuclease subunit	-0.213436	0.344483	0.589595
CAALFM_C601030WA	XM_709221.2	HAL22	Hal22p	-0.213405	0.057916	0.239154
CAALFM_C602460CA	XM_713987.2		uncharacterized protein	-0.213307	0.104939	0.330177
CAALFM_C207460WA	XM_708049.2	TAF4	Taf4p	-0.213245	0.0227006	0.143626
CAALFM_C501340WA	XM_710604.2	HST3	NAD-dependent histone deacetylase	-0.213229	0.0437221	0.205514
CAALFM_C108820CA	XM_718334.1		aminoacyl-tRNA hydrolase	-0.213049	0.114258	0.345548
CAALFM_C101800WA	XM_707876.1		uncharacterized protein	-0.212917	0.0721635	0.269663
CAALFM_C106560WA	XM_713750.2		uncharacterized protein	-0.212849	0.0456643	0.210021
CAALFM_C602660CA	XM_714007.2		putative amidase	-0.21243	0.208327	0.459966
CAALFM_C405600WA	XM_711459.2	GYP2	Gyp2p	-0.212198	0.0444612	0.207197
CAALFM_C112710CA	XM_706477.1		uncharacterized protein	-0.21203	0.0626528	0.250905
CAALFM_C500100CA	XM_705423.1		uncharacterized protein	-0.211859	0.259515	0.513625
CAALFM_C205080CA	XM_709805.1		25S rRNA (adenine2142-N1)-methyltransferase	-0.211279	0.233383	0.486114
CAALFM_C104130WA	XM_708558.2	ERB1	Erb1p	-0.211252	0.308056	0.556623
CAALFM_CR08500WA	XM_711163.1		uncharacterized protein	-0.211096	0.339437	0.585428
CAALFM_C701490WA	XM_716323.1		uncharacterized protein	-0.210755	0.060033	0.245176
CAALFM_C209870WA	XM_709445.1		uncharacterized protein	-0.210543	0.0855628	0.29435
CAALFM_C600900CA	XM_709207.2		uncharacterized protein	-0.210369	0.0644034	0.254908
CAALFM_C112340CA	XM_711206.1	MRPS9	mitochondrial 37S ribosomal protein MRPS9	-0.210209	0.0507465	0.223426
CAALFM_C104490WA	XM_707138.2		uncharacterized protein	-0.209901	0.347044	0.591401
CAALFM_C113720WA	XM_717120.1		uncharacterized protein	-0.209454	0.191532	0.441693
CAALFM_C603060WA	XM_714057.2	PGA60	Pga60p	-0.209436	0.55044	0.74442
CAALFM_C107180WA	XM_708800.1	CCS1	copper chaperone	-0.209256	0.171607	0.418621
CAALFM_C602780CA	XM_714021.2	MIF2	Mif2p	-0.209046	0.0915345	0.305601
CAALFM_C307240WA	XM_714780.1		uncharacterized protein	-0.209021	0.306377	0.554507
CAALFM_C204350CA	XM_707851.2	SUV3	ATP-dependent RNA helicase	-0.2083	0.296251	0.545346
CAALFM_C300090WA	XM_712744.1	RPS24	ribosomal 40S subunit protein S24B	-0.208058	0.18282	0.430177
CAALFM_CR03730CA	XM_710055.1		uncharacterized protein	-0.20784	0.121138	0.357848
CAALFM_C305360CA	XM_709586.1		uncharacterized protein	-0.207735	0.298113	0.547763
CAALFM_C205720CA	XM_707719.2		oxysterol-binding protein	-0.207688	0.0797277	0.283914
CAALFM_C204340CA	XM_707852.1		gluconokinase	-0.207556	0.367246	0.607609
CAALFM_C602030CA	XM_705754.2		NADHX dehydratase	-0.206945	0.201698	0.452662
CAALFM_C500610CA	XM_711674.2		uncharacterized protein	-0.206871	0.152112	0.39491
CAALFM_C504750CA	XM_716778.2	HAS1	ATP-dependent RNA helicase	-0.206659	0.283524	0.534322
CAALFM_C306530WA	XM_711010.1		uncharacterized protein	-0.206474	0.0793235	0.28298
CAALFM_C100680WA	XM_713906.1	ASM3	Asm3p	-0.206241	0.0248362	0.150604
CAALFM_C307600WA	XM_714736.1		uncharacterized protein	-0.206192	0.244309	0.496506
CAALFM_C300490WA	XM_712695.1	ESA1	NuA4 histone acetyltransferase complex catalytic subunit	-0.206172	0.0233255	0.144972
CAALFM_C113750CA	XM_717123.1		uncharacterized protein	-0.205485	0.40744	0.641412
CAALFM_C305200WA	XM_019475328.1	RPS19A	ribosomal 40S subunit protein S19A	-0.205281	0.143721	0.387938
CAALFM_C205780CA	XM_707725.1	MKK2	mitogen-activated protein kinase kinase	-0.205035	0.0839846	0.290929
CAALFM_C100530CA	XM_713924.1		uncharacterized protein	-0.204969	0.141097	0.383465
CAALFM_C114420WA	XM_709963.1	DDI1	Ddi1p	-0.204942	0.139708	0.382314
CAALFM_C603840CA	XM_713002.2	SNQ2	ATP-binding cassette transporter	-0.204835	0.237096	0.490179
CAALFM_C114280CA	XM_709945.1	NPL3	mRNA-binding protein	-0.204472	0.0966966	0.314096
CAALFM_C113550CA	XM_717100.2	NUP49	FG-nucleoporin	-0.204399	0.019416	0.13237
CAALFM_C501110WA	XM_710629.2		uncharacterized protein	-0.204182	0.190802	0.441318
CAALFM_C405100CA	XM_705894.2	MYO5	myosin 5	-0.203822	0.0626512	0.250905
CAALFM_C405890WA	XM_711491.1		uncharacterized protein	-0.203617	0.186431	0.436442
CAALFM_C701760CA	XM_716291.1	ISU1	iron-binding protein	-0.203553	0.302857	0.552742
CAALFM_C601570CA	XM_711643.2	FGR47	Fgr47p	-0.203366	0.0868883	0.296352
CAALFM_C404700WA	XM_712124.1	SSZ1	Ssz1p	-0.203364	0.117957	0.351929
CAALFM_C202930CA	XM_710260.2		uncharacterized protein	-0.203327	0.140879	0.383383
CAALFM_C101150CA	XM_713033.1		tRNA methyltransferase	-0.203318	0.112927	0.343259
CAALFM_C203450WA	XM_715905.2		uncharacterized protein	-0.203061	0.106371	0.332283
CAALFM_C306990WA	XM_714804.2		palmitoyltransferase	-0.203034	0.228746	0.4811
CAALFM_C402880CA	XM_715366.2		guanine nucleotide exchange factor	-0.202929	0.130876	0.370154
CAALFM_C209580WA	XM_709475.2	AGE2	Age2p	-0.202707	0.157945	0.402023
CAALFM_C504120CA	XM_716713.2		uncharacterized protein	-0.202612	0.306042	0.554507
CAALFM_C101480CA	XM_713064.2	RPS21	ribosomal 40S subunit protein S2	-0.202535	0.138236	0.380093
CAALFM_C600130CA	XM_705403.2	VID27	Vid27p	-0.20237	0.234859	0.487366
CAALFM_CR03220CA	XM_708141.2		cysteine protease	-0.202359	0.172425	0.419931
CAALFM_C207670CA	XM_710962.1	GLE1	nucleoporin	-0.202299	0.174244	0.421639
CAALFM_C501100CA	XM_710630.2	CLN3	cyclin	-0.202031	0.178537	0.425971
CAALFM_CR00290WA	XM_713568.1		uncharacterized protein	-0.201848	0.364003	0.603877
CAALFM_C207450CA	XM_708050.1	RCL1	rRNA-processing endoribonuclease	-0.201467	0.248042	0.499853
CAALFM_C405160CA	XM_705901.2		uncharacterized protein	-0.201384	0.153431	0.396141
CAALFM_C201720CA	XM_717439.1		uncharacterized protein	-0.201135	0.0994002	0.318998
CAALFM_C304360WA	XM_718003.2		uncharacterized protein	-0.201039	0.156474	0.400153
CAALFM_C504570CA	XM_716757.2	URA7	CTP synthase	-0.20072	0.13368	0.373318
CAALFM_C305840WA	XM_711512.1		uncharacterized protein	-0.20022	0.33709	0.583562
CAALFM_C504650CA	XM_716766.2	MSM1	methionine--tRNA ligase	-0.200087	0.195203	0.444772
CAALFM_C112400CA	XM_711201.1		uncharacterized protein	-0.199817	0.108689	0.336013
CAALFM_C400750CA	XM_707528.2		uncharacterized protein	-0.199762	0.337141	0.583562
CAALFM_C206370CA	XM_706732.2	SCP1	Scp1p	-0.199711	0.39597	0.632459
CAALFM_C203130WA	XM_710231.2		protein-arginine N-methyltransferase	-0.199645	0.0872062	0.296971
CAALFM_C102930CA	XM_716389.2	MST1	threonine--tRNA ligase	-0.199502	0.311819	0.560712
CAALFM_CR09040WA	XM_711341.1		uncharacterized protein	-0.199269	0.122743	0.359394
CAALFM_C110880WA	XM_708842.2		snoRNA-binding rRNA-processing protein	-0.199266	0.479622	0.699536
CAALFM_C109610WA	XM_718417.1		uncharacterized protein	-0.199056	0.057265	0.238245
CAALFM_C702430CA	XM_716215.2		uncharacterized protein	-0.19904	0.553992	0.747246
CAALFM_CR00510CA	XM_713548.1	ADE1	phosphoribosylaminoimidazolesuccinocarboxamide synthase	-0.19895	0.12358	0.360961
CAALFM_C108210CA	XM_712544.2	MLT1	Mlt1p	-0.198891	0.096017	0.313362
CAALFM_C201070WA	XM_714373.1		DNA-directed RNA polymerase I subunit	-0.19889	0.223817	0.476738
CAALFM_C501180WA	XM_710624.2	PUS4	pseudouridine synthase	-0.198823	0.0609455	0.247223
CAALFM_C111970CA	XM_711245.1		uncharacterized protein	-0.198559	0.054799	0.231878
CAALFM_C200280CA	XM_714458.2		U2-type spliceosomal complex subunit	-0.198518	0.126794	0.365299
CAALFM_C205270WA	XM_709822.2		uncharacterized protein	-0.19788	0.403129	0.638323
CAALFM_C402490WA	XM_715410.1	ZCF15	Zcf15p	-0.197766	0.218041	0.469791
CAALFM_C505340WA	XM_716844.2		uncharacterized protein	-0.197567	0.132693	0.37265
CAALFM_C103960CA	XM_706872.2		uncharacterized protein	-0.1975	0.0639746	0.254156
CAALFM_C101110CA	XM_713030.1	ZPR1	zinc finger-containing protein	-0.197435	0.118135	0.352283
CAALFM_C601740CA	XM_711628.2	ATG15	triglyceride lipase	-0.197317	0.0789875	0.28233
CAALFM_C602430WA	XM_713982.2		uncharacterized protein	-0.197133	0.418114	0.650231
CAALFM_C505490CA	XM_716866.2	HTS1	histidine--tRNA ligase	-0.196811	0.260395	0.513744
CAALFM_C100570CA	XM_713918.2		uncharacterized protein	-0.19607	0.0652332	0.256261
CAALFM_C401960CA	XM_717575.2		uncharacterized protein	-0.196055	0.0919108	0.305769
CAALFM_C603220WA	XM_714077.1		uncharacterized protein	-0.195953	0.306275	0.554507
CAALFM_C400950CA	XM_717671.2		bifunctional triglyceride lipase/lysophosphatidylethanolamine acyltransferase	-0.195886	0.0830421	0.289085
CAALFM_C112820CA	XM_019475169.1		DNA-directed RNA polymerase core subunit	-0.195732	0.191198	0.441549
CAALFM_C400470CA	XM_708264.1		uncharacterized protein	-0.195729	0.0371587	0.188772
CAALFM_C504580CA	XM_716758.2		ESCRT-II subunit protein	-0.195636	0.349225	0.592785
CAALFM_C505510CA	XM_716870.2		uncharacterized protein	-0.195445	0.383718	0.620907
CAALFM_CR03340CA	XM_708129.1		uncharacterized protein	-0.195174	0.138331	0.380093
CAALFM_C105430WA	XM_710764.2	SPT20	Spt20p	-0.194926	0.201219	0.45195
CAALFM_C114470WA	XM_709969.1		mRNA splicing protein	-0.194856	0.256659	0.510501
CAALFM_C501920CA	XM_709504.2		phosphoinositide 5-phosphatase	-0.194844	0.0711944	0.268027
CAALFM_C102430CA	XM_716337.2		uncharacterized protein	-0.194474	0.0909898	0.304562
CAALFM_C306900WA	XM_714813.1	ISA2	Isa2p	-0.194139	0.116249	0.348599
CAALFM_C406050WA	XM_706770.2	MED3	Med3p	-0.194132	0.309108	0.557682
CAALFM_C106390WA	XM_713766.2		ubiquitin-specific protease	-0.193892	0.290353	0.539305
CAALFM_C208550CA	XM_709373.2	MSU1	Msu1p	-0.193629	0.337943	0.584159
CAALFM_C401470WA	XM_717617.2		SCF ubiquitin ligase complex subunit	-0.193616	0.376091	0.615005
CAALFM_C112840WA	XM_717032.1		uncharacterized protein	-0.193548	0.381077	0.619267
CAALFM_C107100CA	XM_713692.2		uncharacterized protein	-0.19342	0.21662	0.468702
CAALFM_C104310CA	XM_708577.1	GIG1	Gig1p	-0.193089	0.454924	0.679953
CAALFM_C405280WA	XM_705028.2	USO1	Uso1p	-0.193049	0.314646	0.563592
CAALFM_C307150CA	XM_714788.1	RPS12	ribosomal 40S subunit protein S12	-0.192856	0.0951546	0.311805
CAALFM_CR06140WA	XM_708401.1		uncharacterized protein	-0.192807	0.396207	0.632459
CAALFM_C102090CA	XM_708667.2		uncharacterized protein	-0.192804	0.183733	0.431645
CAALFM_C400360CA	XM_708251.1	RCH1	Rch1p	-0.192801	0.204797	0.456359
CAALFM_C703120WA	XM_711873.2	TIM54	Tim54p	-0.192722	0.0795352	0.283398
CAALFM_C204790CA	XM_705521.2		mitochondrial 37S ribosomal protein MRP51	-0.192426	0.0681983	0.263366
CAALFM_CR04910WA	XM_705098.2	CDC43	protein geranylgeranyltransferase type I subunit	-0.192302	0.216147	0.468255
CAALFM_C202710CA	XM_710282.1		uncharacterized protein	-0.19221	0.248574	0.499853
CAALFM_CR03820CA	XM_710037.1	ULP2	SUMO protease	-0.192088	0.132791	0.37275
CAALFM_C109910CA	XM_718449.2		uncharacterized protein	-0.191097	0.113603	0.344614
CAALFM_C111160CA	XM_708811.2		ubiquitin-related modifier	-0.191086	0.150332	0.393698
CAALFM_CR07490CA	XM_707231.2	GLK4	Glk4p	-0.190997	0.208311	0.459966
CAALFM_C703730CA	XM_705440.2		uncharacterized protein	-0.190961	0.0775287	0.27958
CAALFM_C106430CA	XM_713761.2		uncharacterized protein	-0.190929	0.662693	0.82102
CAALFM_C304750WA	XM_718054.1		uncharacterized protein	-0.190713	0.0456128	0.209945
CAALFM_C600700CA	XM_706239.2		RNA polymerase II subunit B1 CTD phosphatase	-0.190472	0.170696	0.41776
CAALFM_C106670WA	XM_713740.2		uncharacterized protein	-0.190386	0.133024	0.372856
CAALFM_C401560CA	XM_717608.2		ubiquitin-ubiquitin ligase	-0.190361	0.308446	0.556703
CAALFM_CR05020WA	XM_442666.2	LYP1	Lyp1p	-0.1902	0.247802	0.499853
CAALFM_C504320CA	XM_716736.2		uncharacterized protein	-0.190176	0.0529107	0.227429
CAALFM_C600560WA	XM_706163.2		uncharacterized protein	-0.19002	0.0782967	0.281982
CAALFM_C110340WA	XM_718494.1		uncharacterized protein	-0.190019	0.0299045	0.169359
CAALFM_C501020CA	XM_019475408.1		uncharacterized protein	-0.189947	0.491853	0.707897
CAALFM_C104660WA	XM_708497.2	DUR1,2	bifunctional urea carboxylase/allophanate hydrolase	-0.189824	0.312863	0.561239
CAALFM_CR07320CA	XM_707250.2		mitochondrial 54S ribosomal protein YmL4	-0.189812	0.0437644	0.205552
CAALFM_C105840WA	XM_713395.2	PRN1	Prn1p	-0.189807	0.148797	0.392611
CAALFM_CR09890CA	XM_714232.1	BET2	Rab geranylgeranyltransferase	-0.189606	0.0459548	0.210473
CAALFM_C602750CA	XM_714018.2	LYS14	Lys14p	-0.189603	0.284573	0.534475
CAALFM_C504370CA	XM_716740.1	PGA37	Pga37p	-0.189426	0.682833	0.835468
CAALFM_C501970CA	XM_709499.2	CDC24	Rho family guanine nucleotide exchange factor	-0.189352	0.123973	0.361402
CAALFM_C405260WA	XM_705030.1		Elongator subunit	-0.188763	0.354351	0.596136
CAALFM_C400560CA	XM_707548.2		ERMES complex subunit	-0.188622	0.0566104	0.237026
CAALFM_CR06440CA	XM_707989.2	BCR1	Bcr1p	-0.188508	0.299127	0.548224
CAALFM_CR10690WA	XM_714323.1	POP3	Pop3p	-0.188497	0.496855	0.710523
CAALFM_C401140CA	XM_717652.1		uncharacterized protein	-0.188487	0.268396	0.521503
CAALFM_C209820WA	XM_709449.2		uncharacterized protein	-0.188448	0.081194	0.28618
CAALFM_C105630CA	XM_713417.2		uncharacterized protein	-0.188202	0.360857	0.600887
CAALFM_C109960WA	XM_019475142.1	PET100	Pet100p	-0.188194	0.206363	0.458338
CAALFM_CR05150WA	XM_019475544.1		mitochondrial 54S ribosomal protein YmL44	-0.18811	0.367307	0.607609
CAALFM_C110920WA	XM_708837.2		transcription factor TFIIIC subunit	-0.187953	0.1067	0.332965
CAALFM_C603420WA	XM_714098.2		uncharacterized protein	-0.187925	0.504207	0.715942
CAALFM_C113820CA	XM_717130.1		uncharacterized protein	-0.187036	0.59295	0.774748
CAALFM_C305170WA	XM_718109.1	WOR2	Wor2p	-0.186845	0.511172	0.720825
CAALFM_C112210WA	XM_711219.2	TRP3	bifunctional anthranilate synthase/indole-3-glycerol-phosphate synthase	-0.18683	0.0952779	0.311805
CAALFM_CR01720WA	XM_713139.2		uncharacterized protein	-0.18674	0.061195	0.247722
CAALFM_C502680WA	XM_715501.2		uncharacterized protein	-0.18658	0.520099	0.726389
CAALFM_C403620CA	XM_704862.2	CDR3	Cdr3p	-0.186547	0.0899435	0.302629
CAALFM_C108270CA	XM_712549.2	MED15	Med15p	-0.186487	0.103479	0.327182
CAALFM_C701020CA	XM_715213.1		mitochondrial 37S ribosomal protein MRPS16	-0.186278	0.259814	0.513625
CAALFM_C205560WA	XM_707706.1		uncharacterized protein	-0.186278	0.159351	0.403651
CAALFM_C105650WA	XM_713415.1		putative uridine kinase	-0.186177	0.0810575	0.285925
CAALFM_C500950CA	XM_710641.2		S-adenosylmethionine-dependent methyltransferase	-0.186136	0.0175794	0.124622
CAALFM_C109770WA	XM_718435.1		uncharacterized protein	-0.186012	0.359864	0.60087
CAALFM_C203550CA	XM_715894.2		uncharacterized protein	-0.185915	0.0399711	0.196213
CAALFM_CR09860WA	XM_714227.2	YTA6	putative AAA family ATPase	-0.185596	0.103716	0.32754
CAALFM_C113220CA	XM_717068.2	AKR1	palmitoyltransferase	-0.1846	0.05996	0.245176
CAALFM_C111020WA	XM_708824.2		uncharacterized protein	-0.184237	0.275927	0.528357
CAALFM_C209360WA	XM_709175.1		uncharacterized protein	-0.184053	0.327385	0.576339
CAALFM_C700770WA	XM_715242.1		uncharacterized protein	-0.183717	0.492466	0.707897
CAALFM_CR00690CA	XM_712883.2		uncharacterized protein	-0.183662	0.0757612	0.276241
CAALFM_C100590WA	XM_713916.1	TUF1	translation elongation factor Tu	-0.183272	0.306447	0.554507
CAALFM_C402330CA	XM_715427.1		uncharacterized protein	-0.183216	0.295831	0.545184
CAALFM_C107990CA	XM_712515.2		uncharacterized protein	-0.183111	0.59435	0.77573
CAALFM_C102400CA	XM_716334.2	MNN11	alpha-1,6-mannosyltransferase	-0.183073	0.28539	0.534967
CAALFM_C701910CA	XM_716275.2		uncharacterized protein	-0.182861	0.335067	0.582482
CAALFM_C404090CA	XM_712011.2		calnexin	-0.18284	0.201977	0.452801
CAALFM_C307800CA	XM_705839.1		uncharacterized protein	-0.182408	0.41794	0.650231
CAALFM_C404730WA	XM_712121.2	BAS1	Bas1p	-0.182332	0.33017	0.578402
CAALFM_C504730CA	XM_716775.2	SSD1	mRNA-binding translational repressor	-0.182199	0.144699	0.387956
CAALFM_C305370CA	XM_019475329.1	YST1	ribosomal 40S subunit protein S0A	-0.181882	0.155842	0.399419
CAALFM_CR01420WA	XM_713103.1		transcription factor TFIIIB subunit	-0.181523	0.0623376	0.25065
CAALFM_C109370WA	XM_718392.2	CEF1	Cef1p	-0.181489	0.136606	0.376911
CAALFM_C603040CA	XM_714055.2		phosphatidylinositol-3,5-bisphosphate 5-phosphatase	-0.181458	0.175215	0.422594
CAALFM_C301750CA	XM_716654.2	BRO1	Bro1p	-0.181435	0.0714507	0.268442
CAALFM_C306320WA	XM_710972.2	ALS7	Als7p	-0.181184	0.387859	0.625238
CAALFM_CR02130WA	XM_019475517.1	ECM4	omega-class glutathione transferase	-0.18116	0.187898	0.43782
CAALFM_C404600CA	XM_712133.1		uncharacterized protein	-0.181096	0.0679173	0.262833
CAALFM_C603000CA	XM_714048.2		uncharacterized protein	-0.180812	0.0868445	0.296352
CAALFM_C601590WA	XM_711642.1		uncharacterized protein	-0.180771	0.17563	0.422633
CAALFM_C502490CA	XM_715476.2	TIF5	translation initiation factor eIF5	-0.180632	0.140565	0.382712
CAALFM_C502010CA	XM_709495.2		uncharacterized protein	-0.180485	0.335506	0.582673
CAALFM_C703270WA	XM_711858.2		uncharacterized protein	-0.180442	0.495094	0.709855
CAALFM_C110990CA	XM_708827.2	RTG3	Rtg3p	-0.180292	0.0770667	0.27955
CAALFM_C109790CA	XM_718437.2		TRAMP complex RNA-binding subunit	-0.180212	0.197601	0.447861
CAALFM_C501240WA	XM_710615.2	AUR1	inositol phosphorylceramide synthase	-0.180151	0.438882	0.666178
CAALFM_C700730WA	XM_715245.1	MET28	Met28p	-0.180122	0.189357	0.439164
CAALFM_C109220WA	XM_718373.2		uncharacterized protein	-0.179959	0.0406756	0.197743
CAALFM_C303070WA	XM_714906.2		uncharacterized protein	-0.179911	0.0670993	0.261189
CAALFM_C209240CA	XM_709163.1		uncharacterized protein	-0.179596	0.149125	0.392639
CAALFM_C306540CA	XM_711011.1		uncharacterized protein	-0.179595	0.316669	0.566706
CAALFM_C305620WA	XM_709610.1	ATO5	Ato5p	-0.179516	0.343	0.588964
CAALFM_C500160WA	XM_705418.1		uncharacterized protein	-0.179505	0.193213	0.443462
CAALFM_C702500CA	XM_716209.2	DPP3	bifunctional diacylglycerol diphosphate phosphatase/phosphatidate phosphatase	-0.179019	0.16984	0.41669
CAALFM_C703030WA	XM_711887.1		uncharacterized protein	-0.178813	0.160405	0.405203
CAALFM_CR05950CA	XM_710800.2	ADP1	putative ATP-dependent permease	-0.178481	0.152576	0.395599
CAALFM_C600670WA	XM_019475445.1	CDC14	phosphoprotein phosphatase	-0.178283	0.134111	0.374312
CAALFM_C501620CA	XM_706061.1	VPS22	ESCRT-II subunit protein	-0.177969	0.339379	0.585428
CAALFM_C201060CA	XM_714374.2		uncharacterized protein	-0.177915	0.428616	0.656933
CAALFM_C700050CA	XM_715316.1	RAD3	TFIIH/NER complex ATP-dependent 5'-3' DNA helicase subunit	-0.177856	0.10263	0.325358
CAALFM_C201430WA	XM_717405.1	APT1	adenine phosphoribosyltransferase	-0.177787	0.240381	0.493267
CAALFM_C503010WA	XM_715539.2		U4/U6-U5 snRNP complex subunit	-0.177694	0.189149	0.438859
CAALFM_C106090CA	XM_713366.2		serine/threonine protein kinase	-0.177299	0.0991654	0.318597
CAALFM_C209030WA	XM_019475265.1		uncharacterized protein	-0.177141	0.340464	0.586132
CAALFM_C600920WA	XM_709209.2		uncharacterized protein	-0.177019	0.323824	0.57222
CAALFM_C306970WA	XM_714806.1		signal recognition particle subunit	-0.176915	0.154666	0.398084
CAALFM_C208290CA	XM_704992.2	UCF1	Ucf1p	-0.17684	0.523837	0.727869
CAALFM_C106440CA	XM_713760.2		uncharacterized protein	-0.176727	0.204404	0.456019
CAALFM_C206730WA	XM_705282.1	LSP1	lipid-binding protein	-0.176586	0.205091	0.456359
CAALFM_C406200WA	XM_019475395.1		uncharacterized protein	-0.176484	0.378666	0.617578
CAALFM_C603120WA	XM_714066.2	POL5	DNA-directed DNA polymerase	-0.176442	0.333899	0.582036
CAALFM_C307400WA	XM_714755.1		tRNA methyltransferase	-0.176101	0.480373	0.699972
CAALFM_C601340CA	XM_019475452.1		phosphatidylglycerophosphatase	-0.175787	0.193979	0.444198
CAALFM_C114020WA	XM_709917.1		uncharacterized protein	-0.17546	0.521123	0.727256
CAALFM_C305770CA	XM_711506.1	SAM50	SAM complex subunit	-0.175445	0.40096	0.636561
CAALFM_C204520CA	XM_707831.1		uncharacterized protein	-0.175304	0.394105	0.631208
CAALFM_C603810WA	XM_712998.2		uncharacterized protein	-0.174894	0.151512	0.394469
CAALFM_C107910CA	XM_712509.2	MRPL3	mitochondrial 54S ribosomal protein YmL3	-0.174817	0.0787195	0.28233
CAALFM_C601470WA	XM_711651.2		uncharacterized protein	-0.174705	0.192776	0.442977
CAALFM_C108920WA	XM_718344.2		mitochondrial 37S ribosomal protein RSM25	-0.174703	0.15925	0.403651
CAALFM_C101030WA	XM_713021.1	HMT1	protein-arginine omega-N methyltransferase	-0.174696	0.268438	0.521503
CAALFM_C109810WA	XM_718439.1		uncharacterized protein	-0.174473	0.157683	0.401698
CAALFM_C109450CA	XM_718401.2	NUP188	Nup188p	-0.174105	0.249515	0.500453
CAALFM_C303290CA	XM_714930.2	NPR2	nitrogen permease regulating protein	-0.173978	0.262817	0.515953
CAALFM_C300370CA	XM_712709.1	BUD21	Bud21p	-0.173943	0.467506	0.690688
CAALFM_C110760WA	XM_708855.2	VPS23	ubiquitin-binding ESCRT-I subunit protein	-0.173692	0.230308	0.482316
CAALFM_C406070CA	XM_706773.2	FMT1	methionyl-tRNA formyltransferase	-0.1736	0.130693	0.369811
CAALFM_C401050CA	XM_019475358.1	RPL40B	Rpl40bp	-0.173446	0.272855	0.525072
CAALFM_C100060WA	XM_713975.2	TUP1	chromatin-silencing transcriptional regulator	-0.173362	0.402682	0.637789
CAALFM_C300340WA	XM_712712.1		uncharacterized protein	-0.173192	0.256441	0.510406
CAALFM_C104880CA	XM_708472.1	MRPL37	mitochondrial 54S ribosomal protein YmL37	-0.17317	0.236542	0.489373
CAALFM_C402050WA	XM_717566.1	HGH1	Hgh1p	-0.172797	0.339737	0.585428
CAALFM_C504590CA	XM_019475435.1	RPL43A	ribosomal 60S subunit protein L43A	-0.172761	0.124494	0.361509
CAALFM_C205460WA	XM_709841.1	CDC19	pyruvate kinase	-0.17267	0.376368	0.615005
CAALFM_C204290WA	XM_705034.2	RIM11	serine/threonine protein kinase	-0.172649	0.0711997	0.268027
CAALFM_C206330CA	XM_706396.1	AVT1	Avt1p	-0.172498	0.276992	0.528605
CAALFM_C102660CA	XM_716362.2	MGM101	Mgm101p	-0.172405	0.233329	0.486114
CAALFM_C503680WA	XM_706340.1	FGR27	Fgr27p	-0.172267	0.144463	0.387956
CAALFM_C202100WA	XM_717477.2	SNF2	SWI/SNF catalytic subunit	-0.17226	0.343891	0.589256
CAALFM_C700110WA	XM_019475472.1	SOD3	Sod3p	-0.17212	0.743775	0.86941
CAALFM_C701940CA	XM_716272.2		pheromone-regulated protein	-0.172114	0.156397	0.400153
CAALFM_C208070CA	XM_710926.1	MRS4	Fe(2+) transporter	-0.171997	0.157153	0.401177
CAALFM_CR09950CA	XM_714238.1	SIK1	snoRNP complex protein	-0.171896	0.321395	0.570081
CAALFM_C203680WA	XM_715883.2	SAP98	Sap98p	-0.171833	0.0845314	0.291978
CAALFM_C304680WA	XM_718047.1	RPP2B	ribosomal protein P2B	-0.17174	0.208936	0.460801
CAALFM_C400670WA	XM_707536.2	TOK1	Tok1p	-0.171693	0.0749053	0.275089
CAALFM_C200620CA	XM_714420.1		protein-lysine N-methyltransferase	-0.171547	0.437567	0.664724
CAALFM_CR08100CA	XM_711117.2	RIO2	protein kinase	-0.17145	0.270076	0.522247
CAALFM_CR01020CA	XM_712851.1		uncharacterized protein	-0.171368	0.222195	0.475626
CAALFM_C210060CA	XM_709328.2		putative pantetheine-phosphate adenylyltransferase	-0.171257	0.349767	0.592967
CAALFM_C204600CA	XM_707823.1	RPL17B	ribosomal 60S subunit protein L17B	-0.171085	0.129063	0.367285
CAALFM_C500490CA	XM_711686.1	BUD2	Bud2p	-0.170938	0.246047	0.498039
CAALFM_C600980CA	XM_709216.2		uncharacterized protein	-0.170847	0.180229	0.427275
CAALFM_C503250WA	XM_706943.2	RMS1	ribosomal lysine N-methyltransferase	-0.17081	0.567291	0.75812
CAALFM_C109880CA	XM_718447.1	BUD31	U2 snRNP complex subunit	-0.17069	0.333479	0.581474
CAALFM_C402770CA	XM_715378.2		cell proliferation protein	-0.170564	0.504595	0.716109
CAALFM_CR08090WA	XM_711115.2	SSB1	Hsp70 family ATPase	-0.17054	0.147816	0.391407
CAALFM_CR03760WA	XM_710058.1		S-adenosylmethionine-dependent methyltransferase	-0.170505	0.237982	0.490991
CAALFM_C208570WA	XM_709371.1	ANP1	Anp1p	-0.170148	0.199726	0.450797
CAALFM_C602600WA	XM_714001.1	NAB3	Nab3p	-0.169568	0.141004	0.383383
CAALFM_C108380WA	XM_712562.2	TEF2	translation elongation factor EF-1 alpha	-0.16954	0.218021	0.469791
CAALFM_C403410WA	XM_706495.2		mitochondrial 54S ribosomal protein YmL22	-0.169347	0.0585246	0.241323
CAALFM_C502760WA	XM_715511.2	CKB2	casein kinase 2 regulatory subunit	-0.168857	0.176258	0.423402
CAALFM_C406800WA	XM_710345.2		RuvB family ATP-dependent DNA helicase pontin	-0.168725	0.0703058	0.266218
CAALFM_C304630WA	XM_718041.1		uncharacterized protein	-0.16868	0.17786	0.42571
CAALFM_C402100CA	XM_717560.1		glycosylphosphatidylinositol-alpha 1,4 mannosyltransferase I	-0.168419	0.451756	0.676955
CAALFM_C305240CA	XM_718118.1	RPL8B	ribosomal 60S subunit protein L8B	-0.168402	0.116873	0.349391
CAALFM_C400590CA	XM_707545.2		uncharacterized protein	-0.168132	0.143531	0.387938
CAALFM_C406010CA	XM_706766.2	HOS1	histone deacetylase	-0.16796	0.133639	0.373318
CAALFM_C603890CA	XM_713006.2	SKI8	SKI complex subunit WD repeat protein	-0.167853	0.0357042	0.184548
CAALFM_C701190WA	XM_707380.1		5'-(N(7)-methyl 5'-triphosphoguanosine)-(mRNA) diphosphatase	-0.167596	0.173941	0.421639
CAALFM_C300570CA	XM_712685.1		phosphatase	-0.1675	0.175461	0.422633
CAALFM_C601720CA	XM_711630.1	SUR7	Sur7p	-0.167357	0.0958614	0.313362
CAALFM_CR03900WA	XM_712240.2	HST7	mitogen-activated protein kinase kinase	-0.167278	0.21532	0.467805
CAALFM_C400610WA	XM_019475357.1		uncharacterized protein	-0.167208	0.108055	0.334921
CAALFM_C704150WA	XM_710115.1		uncharacterized protein	-0.167124	0.318265	0.56793
CAALFM_C307920WA	XM_019475349.1		uncharacterized protein	-0.167078	0.270816	0.522999
CAALFM_C204830WA	XM_705194.2		uncharacterized protein	-0.167022	0.132238	0.371548
CAALFM_C109780CA	XM_718436.1		putative ferric-chelate reductase	-0.166993	0.187525	0.43761
CAALFM_C501820WA	XM_709515.2	STI1	Hsp90 cochaperone	-0.166774	0.187662	0.43761
CAALFM_C304420WA	XM_718015.1		putative E3 ubiquitin-protein ligase	-0.16676	0.155975	0.399419
CAALFM_C209930WA	XM_709440.1		uncharacterized protein	-0.166664	0.116848	0.349391
CAALFM_C109170WA	XM_718368.2	CTA8	stress-responsive transcription factor	-0.16651	0.355401	0.596895
CAALFM_CR04830CA	XM_706003.1		uncharacterized protein	-0.16649	0.300329	0.549806
CAALFM_C101380CA	XM_713057.2	TRM2	Trm2p	-0.166469	0.280583	0.531847
CAALFM_C505290CA	XM_716838.1	MRP2	mitochondrial 37S ribosomal protein MRP2	-0.166365	0.145984	0.388618
CAALFM_CR06420WA	XM_707992.1	PPZ1	salt homeostasis regulator	-0.166334	0.0684945	0.26364
CAALFM_C700340CA	XM_715284.1		uncharacterized protein	-0.16631	0.124896	0.362327
CAALFM_C501700WA	XM_709528.1	MRPL36	mitochondrial 54S ribosomal protein YmL36	-0.16606	0.190453	0.441022
CAALFM_C505470WA	XM_716860.2	EST1	Est1p	-0.166041	0.175316	0.422633
CAALFM_CR01960CA	XM_713169.2	MRS2	Mrs2p	-0.165885	0.410878	0.644201
CAALFM_C201570WA	XM_717422.1		uncharacterized protein	-0.165865	0.276539	0.528605
CAALFM_C113880CA	XM_717136.1		uncharacterized protein	-0.165831	0.544017	0.740013
CAALFM_C102320CA	XM_708691.2		bifunctional fructose-2,6-bisphosphate 2-phosphatase/6-phosphofructo-2-kinase	-0.165474	0.0931093	0.307739
CAALFM_C305660CA	XM_709614.1		uncharacterized protein	-0.165418	0.796708	0.899944
CAALFM_C405370WA	XM_706351.2	PUF3	mRNA-binding protein	-0.165039	0.144672	0.387956
CAALFM_CR10180WA	XM_714263.1		uncharacterized protein	-0.164977	0.306112	0.554507
CAALFM_C112620WA	XM_706488.2	SPA2	Spa2p	-0.164949	0.202319	0.453229
CAALFM_CR01520WA	XM_713113.2	PTC2	type 2C protein phosphatase	-0.164862	0.29305	0.542479
CAALFM_CR00320CA	XM_713565.1	NAP1	histone chaperone	-0.164827	0.0434391	0.204667
CAALFM_C204540CA	XM_707829.2	GDT1	putative ribosome biosynthesis protein	-0.164724	0.158347	0.402241
CAALFM_C306370CA	XM_710994.1		uncharacterized protein	-0.164571	0.52495	0.728098
CAALFM_CR03060WA	XM_708162.2	ARC1	Arc1p	-0.164535	0.169755	0.416673
CAALFM_CR05570CA	XM_705708.2	RNR3	Rnr3p	-0.164458	0.469982	0.692464
CAALFM_C111250WA	XM_708716.1		microtubule-binding protein	-0.164405	0.276602	0.528605
CAALFM_C111240CA	XM_708717.2	CHO1	CDP-diacylglycerol-serine O-phosphatidyltransferase	-0.164126	0.187611	0.43761
CAALFM_C113110CA	XM_717055.2	CHS3	chitin synthase	-0.164046	0.294299	0.543938
CAALFM_C201840CA	XM_717448.2	RAD7	UV-damaged DNA-binding protein	-0.163969	0.0823745	0.28819
CAALFM_C701420WA	XM_716330.1	GIR2	Gir2p	-0.163883	0.155352	0.399335
CAALFM_C110790WA	XM_708852.1	CDC48	AAA family ATPase	-0.163754	0.387721	0.625185
CAALFM_C102750CA	XM_716370.2		uncharacterized protein	-0.163542	0.10203	0.324317
CAALFM_C401120CA	XM_717654.2		putative lipase	-0.163451	0.21798	0.469791
CAALFM_C108090CA	XM_712526.2	FUN12	translation initiation factor eIF5B	-0.163074	0.207991	0.459934
CAALFM_C703780CA	XM_710159.1		putative nitronate monooxygenase	-0.163035	0.354774	0.596465
CAALFM_C301620WA	XM_716665.2		uncharacterized protein	-0.162614	0.237966	0.490991
CAALFM_C104970WA	XM_705770.2		translation initiation factor 3 subunit	-0.162576	0.35182	0.594385
CAALFM_C102950WA	XM_716391.1		uncharacterized protein	-0.162336	0.515081	0.723489
CAALFM_C205590CA	XM_707709.1		putative amidotransferase	-0.162239	0.184602	0.432667
CAALFM_CR04150WA	XM_712269.2		S-adenosylmethionine-dependent methyltransferase	-0.161941	0.484355	0.702561
CAALFM_C101070CA	XM_713025.2		uncharacterized protein	-0.161829	0.507126	0.717998
CAALFM_C114520WA	XM_709974.2		uncharacterized protein	-0.161784	0.230243	0.482316
CAALFM_C504990WA	XM_716805.2		DNA-directed RNA polymerase III subunit	-0.161399	0.303834	0.553488
CAALFM_CR10610CA	XM_714310.1		anaphase promoting complex subunit 11	-0.161378	0.346305	0.591104
CAALFM_C114160WA	XM_709931.1		protein-lysine N-methyltransferase	-0.161278	0.423961	0.654327
CAALFM_C111550WA	XM_707938.2	GAR1	H/ACA snoRNP pseudouridylase subunit	-0.161248	0.255285	0.509123
CAALFM_C114140CA	XM_709929.1	SET3	histone-binding protein	-0.161095	0.413025	0.645953
CAALFM_C702060WA	XM_716256.2	LIG1	tRNA ligase	-0.161094	0.35633	0.597896
CAALFM_C113860CA	XM_019475184.1	GND1	phosphogluconate dehydrogenase (decarboxylating)	-0.161063	0.343094	0.588964
CAALFM_CR08520CA	XM_019475564.1		uncharacterized protein	-0.160909	0.177307	0.424651
CAALFM_C403850WA	XM_705450.2		FG-nucleoporin	-0.160894	0.141433	0.384028
CAALFM_C205770WA	XM_019475237.1		uncharacterized protein	-0.160751	0.16965	0.416673
CAALFM_C603610WA	XM_712974.2	FGR17	Fgr17p	-0.160634	0.213563	0.465929
CAALFM_C209990CA	XM_709336.2	YOR1	ATP-binding cassette transporter	-0.160623	0.573834	0.762434
CAALFM_C107460CA	XM_706649.1	GPI8	GPI-anchor transamidase	-0.160619	0.298728	0.548219
CAALFM_C201450CA	XM_717406.1		cyanamide hydratase	-0.160501	0.49887	0.711928
CAALFM_CR09900CA	XM_714233.1	DPB2	DNA polymerase epsilon noncatalytic subunit	-0.160475	0.200553	0.451567
CAALFM_C500820WA	XM_709119.1		mitochondrial 54S ribosomal protein YmL17/YmL30	-0.160425	0.191958	0.442274
CAALFM_C301500CA	XM_716678.1	BZZ1	Bzz1p	-0.160392	0.0750025	0.275117
CAALFM_C603290WA	XM_714084.2		uncharacterized protein	-0.160385	0.0699693	0.265895
CAALFM_C601870CA	XM_711612.1		uncharacterized protein	-0.160225	0.175706	0.422633
CAALFM_C403800CA	XM_704847.1	NUP84	Nup84p	-0.160139	0.227479	0.480363
CAALFM_C109300CA	XM_718382.2		uncharacterized protein	-0.160102	0.804616	0.904692
CAALFM_C114120CA	XM_709926.1	RBE1	sterol-binding protein	-0.160083	0.695196	0.843883
CAALFM_C104550WA	XM_707144.1	ELC1	elongin C	-0.159913	0.404731	0.639582
CAALFM_C602640CA	XM_714005.2		uncharacterized protein	-0.159872	0.209119	0.460964
CAALFM_C209140CA	XM_709154.2	MET10	sulfite reductase subunit alpha	-0.159826	0.243845	0.496406
CAALFM_C104380WA	XM_705316.2	SIT4	type 2A-related serine/threonine-protein phosphatase	-0.159705	0.149404	0.392825
CAALFM_C503330CA	XM_706936.2	ZCF13	Zcf13p	-0.159625	0.13647	0.376911
CAALFM_CR02410WA	XM_708322.2		uncharacterized protein	-0.159563	0.152051	0.39491
CAALFM_C200140WA	XM_714472.2	NDT80	transcription factor	-0.159387	0.50836	0.718553
CAALFM_C502530WA	XM_715480.2	UAP1	UDP-N-acetylglucosamine diphosphorylase	-0.159256	0.312828	0.561239
CAALFM_C106000WA	XM_713375.2		uncharacterized protein	-0.159175	0.471562	0.693587
CAALFM_C503830CA	XM_706071.2		chromatin modification protein	-0.158971	0.220052	0.472929
CAALFM_C108580CA	XM_706800.2	VCX1	Vcx1p	-0.158916	0.194441	0.444433
CAALFM_CR01370CA	XM_713095.2		mitochondrial 37S ribosomal protein MRPS28	-0.158792	0.136578	0.376911
CAALFM_C109680WA	XM_718424.1	MTS1	Mts1p	-0.158728	0.0654769	0.256473
CAALFM_C504080CA	XM_705570.2		U2-type spliceosomal complex subunit	-0.158584	0.231124	0.48346
CAALFM_C403580WA	XM_704866.2		uncharacterized protein	-0.158408	0.188076	0.437893
CAALFM_C108710WA	XM_019475135.1		uncharacterized protein	-0.158391	0.371643	0.610623
CAALFM_C201350CA	XM_714347.2	SNX4	Snx4p	-0.158264	0.112805	0.343064
CAALFM_C402500CA	XM_715409.2	ADR1	DNA-binding transcription factor	-0.158245	0.727757	0.859235
[truncated: 4,256 more rows]
