# Supplementary material for: Cwh8 moonlights as a farnesyl pyrophosphate phosphatase and is essential for farnesol biosynthesis in Candida albicans
Source: mBio. 2025 Sep 8;16(10):e02290-25. doi: 10.1128/mbio.02290-25 (PMC12505894; doi:10.1128/mbio.02290-25)
Supplement: Table S3 — cas5, msn4, swi4, and ahr1 gene overlap analysis results. [file mbio.02290-25-s0005.xlsx]

## Sheet: venn_result
Table S3. cas5, msn4, swi4, ahr1 gene overlap analysis results.
Mutants	Total genes Overlapping	Overlapping genes
ahr1 cas5 msn4 swi4	1	CWH8
cas5 msn4 swi4	1	C4_05730W_A
ahr1 cas5 msn4	1	HIS1
cas5 msn4	11	C5_04480C_A
		GAP2
		TRY6
		RHD1
		C2_04670W_A
		LEU2
		C7_03310W_A
		C2_08260W_A
		C3_07070C_A
		HGT9
msn4 swi4	12	C6_03260W_A
		C1_04010C_A
		C1_05440C_A
		AHP1
		C6_03320W_A
		GRE3
		C7_00420C_A
		HSP21
		YKE2
		IFD6
		GRE2
		CR_09100C_A
ahr1 msn4	1	FET99
cas5 swi4	15	WH11
		C1_10580C_A
		RAD16
		CDR1
		MET3
		CR_00310C_A
		SOU1
		C1_08770W_A
		ALS4
		SOD4
		SIT1
		ASR2
		C3_03210W_A
		ITR1
		CSH1
ahr1 cas5	2	CFL4
		STP4
ahr1 swi4	10	SFC1
		ALD6
		CRH11
		SOD3
		SFL2
		RBT1
		FDH1
		PGA13
		BIO2
		RFX2
msn4	30	ADH2
		FRP5
		RME1
		C4_06620C_A
		CIRT4B
		C2_05960C_A
		C5_00920W_A
		URA3
		C3_07760C_A
		C5_04030W_A
		TRX2
		MSN4
		C2_08580W_A
		C1_10110W_A
		C3_06040W_A
		C1_10350C_A
		MSH2
		C6_02560W_A
		HSP78
		C3_01540W_A
		CR_09350C_A
		C5_03730W_A
		CR_00530W_A
		RBK1
		CR_06550C_A
		C1_05690C_A
		CR_08880C_A
		C1_03840W_A
		MNN1
		PGA46
cas5	121	ASR1
		C3_04210W_A
		C3_01310W_A
		ADAEC
		C3_06950W_A
		FGR17
		C3_03110W_A
		RBT5
		C3_00230C_A
		C1_00160C_A
		PZF1
		C1_05450W_A
		SNM1
		COI1
		SAM2
		FAS2
		PUT1
		C4_02720C_A
		FPR3
		C1_09780C_A
		C1_04940C_A
		HRQ2
		C5_01530C_A
		ZPR1
		C2_02570W_A
		FRP3
		AGA1
		C2_07110C_A
		TNA1
		CR_03320C_A
		RTA3
		PHO84
		ATO1
		ALP1
		CR_10170C_A
		C3_05400C_A
		CR_04750W_A
		SPO11
		C7_03560W_A
		RAS1
		PLB4.5
		DRS1
		CFL2
		C6_01450C_A
		HGT19
		C2_04100W_A
		ENA2
		C2_06800C_A
		RMP1
		FET31
		NCE103
		HAP3
		PGA26
		FRE9
		PCL1
		FES1
		CR_04170W_A
		C1_10170W_A
		ATO2
		LIA1
		C2_05860C_A
		FTR1
		C3_02140C_A
		C2_08200W_A
		C3_03460C_A
		KAR9
		PCL2
		PGA45
		CR_10180W_A
		DAG7
		C2_03110W_A
		PUT2
		CWC2
		MPP10
		PGA7
		C7_04240C_A
		FTH1
		CYS4
		FRE10
		RNR22
		C2_00690W_A
		CCN1
		MDN1
		CCC2
		PGA53
		C1_04590W_A
		CR_07160C_A
		SNG3
		C4_00800W_A
		C6_04190C_A
		URA2
		NOP1
		ACC1
		YOR1
		C1_06190C_A
		CR_06310W_A
		SSZ1
		SOU2
		FRP1
		CAS5
		RNR3
		C2_06600W_A
		YWP1
		CR_02270C_A
		GPI1
		FCA1
		WSC4
		C1_02800W_A
		C3_04840C_A
		DRG1
		C3_00100W_A
		POP3
		CBF5
		C6_04320C_A
		PHO4
		C4_04020C_A
		BMT7
		C1_12910W_A
		CR_00290W_A
		FET34
		PHO87
swi4	372	RTA4
		PGM2
		GYP7
		CR_05200C_A
		C1_02730W_A
		MET15
		C1_01840C_A
		C6_02330W_A
		PGA1
		C7_03470W_A
		MNN12
		ARO9
		PHO112
		C1_03270W_A
		ZCF39
		C1_11670W_A
		SUC1
		C1_06270W_A
		CR_01630C_A
		C1_14190C_A
		C5_02110W_A
		PRC2
		HOS3
		IFE2
		C5_00140C_A
		C6_03300C_A
		VPS22
		GAL1
		CSR1
		PAD1
		C6_03050C_A
		RNR1
		GLC3
		C1_09310C_A
		ATO10
		C2_07720C_A
		C2_06990W_A
		C1_06970C_A
		OSM2
		C6_03360C_A
		MEP2
		C7_03760W_A
		PEX4
		FGR51
		GAC1
		EVP1
		CR_06500C_A
		GAT1
		STF2
		CR_05190W_A
		HSP12
		POL93
		CR_09140C_A
		CHS2
		C6_00930C_A
		C1_00580W_A
		MNN13
		CR_09610C_A
		C1_13190W_A
		ARG5
		C3_00400C_A
		C1_06390W_A
		C1_01630W_A
		OPY2
		DDR48
		C6_03780C_A
		C2_07070W_A
		C1_14180W_A
		C1_04700C_A
		SMF3
		CR_10310W_A
		C1_11510C_A
		QDR1
		MDH1
		C4_02660W_A
		PST1
		C1_07850C_A
		C5_04870W_A
		ATG1
		C7_03140W_A
		C3_02990C_A
		DUT1
		C1_00630W_A
		C2_00770W_A
		TES15
		CBP1
		C4_02040W_A
		C2_08390W_A
		SAP99
		C5_03780C_A
		C6_00180C_A
		C2_10150W_A
		C5_00850C_A
		C1_03170C_A
		OPT4
		C2_09980W_A
		C4_04140W_A
		KIC1
		C3_01420C_A
		SAP7
		CR_05040W_A
		C6_02940C_A
		PRN4
		CR_03780C_A
		CR_06620W_A
		PLB5
		MEP1
		KRE1
		C1_01710W_A
		LYP1
		C2_00180C_A
		C1_01930W_A
		ZCF10
		PRB1
		SUT1
		MHP1
		CR_04760C_A
		XYL2
		ICL1
		C1_01290C_A
		C1_10140C_A
		NCR1
		BMT3
		C6_03310W_A
		EHD3
		IHD1
		LPG20
		C3_04800C_A
		GLX3
		OYE32
		C4_02600C_A
		C2_09960W_A
		SAP8
		LCB4
		HGT12
		AQY1
		C1_09340C_A
		PSA2
		C3_03410C_A
		C2_07630C_A
		LIP8
		PEX17
		C1_09980C_A
		C7_03030W_A
		C1_09670C_A
		BBC1
		HBR2
		RBR2
		C1_02700C_A
		MRF1
		GEF2
		EXG2
		CYB2
		C3_07120W_A
		CR_00220W_A
		CR_03000C_A
		CR_04870C_A
		C4_02150C_A
		FBP1
		C5_04960W_A
		SMF12
		CR_00090C_A
		CR_06510W_A
		PGA30
		TERT
		GPH1
		C1_05520W_A
		VPS41
		UGA4
		HXT5
		MAE1
		C1_03870C_A
		C3_04740C_A
		C5_03480C_A
		CR_05500C_A
		GST2
		C5_02690W_A
		C1_01610C_A
		SAP10
		UBC8
		C2_02790C_A
		HSP104
		C3_04330C_A
		IHD2
		C5_04260W_A
		CR_06570C_A
		XKS1
		NAT4
		RBR1
		C7_00230W_A
		C3_05550C_A
		C1_11320C_A
		C3_02900W_A
		RIB3
		AMO2
		C4_06160W_A
		C5_00100C_A
		IFG3
		C2_00940W_A
		UGA1
		C4_02620C_A
		TUB1
		CR_09530C_A
		CR_09930W_A
		PHR1
		PXA1
		C1_08780W_A
		C2_06550W_A
		C5_01420W_A
		C6_02790C_A
		CHT4
		CFL5
		MET14
		C1_05370C_A
		TPS1
		PTP2
		BIO3
		GAL7
		CMK1
		C5_03930C_A
		C6_02100W_A
		RAD51
		C3_03760W_A
		HGT18
		GAL10
		FET3
		C2_06710W_A
		PHO100
		PHHB
		IFF6
		C1_08900W_A
		HSP70
		C4_05350W_A
		CR_09070C_A
		DCC1
		C2_08330W_A
		RTT102
		C2_04410W_A
		OSM1
		CSP37
		AUT7
		PGA52
		C2_01540W_A
		C1_10240C_A
		ALK2
		LPI9
		CTA26
		C4_01860C_A
		LAP3
		C1_01620C_A
		HOL4
		C2_01630W_A
		C2_06890C_A
		PRP13
		ARG1
		ARG8
		C3_01620W_A
		YOX1
		SEF2
		C4_02340W_A
		PCK1
		DAK2
		C1_13290W_A
		OXR1
		ASR3
		PTP3
		C1_13530W_A
		C2_04480W_A
		C2_08740W_A
		CPY1
		PMS1
		TAC1
		CR_05710C_A
		ZCF24
		IDP2
		C1_12880C_A
		C2_00630C_A
		C1_02470W_A
		C4_07010C_A
		AMS1
		SPO72
		C7_03240W_A
		TFS1
		ALG9
		GLK4
		C5_02380W_A
		REP1
		C5_04940W_A
		C3_05450C_A
		MLH1
		CAT1
		C2_07790C_A
		SUR2
		CHK1
		C2_00510W_A
		FAA2-1
		YKU80
		CR_04990C_A
		ATC1
		CR_02570C_A
		CAF16
		C2_00760C_A
		IFR2
		C5_01200W_A
		C3_02360C_A
		GLK1
		ZSF1
		C1_12370W_A
		C4_05390W_A
		IFD3
		GCY1
		ARD
		C6_02210W_A
		C7_03860W_A
		C3_02790W_A
		C3_00210C_A
		C4_04670C_A
		CR_08920W_A
		CR_04490C_A
		C3_01130C_A
		MPT5
		C1_11200W_A
		C1_14060W_A
		OPT6
		C2_09860C_A
		C3_06730W_A
		OYE23
		C6_02160W_A
		C1_06750W_A
		ARA1
		MOH1
		C7_00630C_A
		HSM3
		CR_09570W_A
		C4_03000C_A
		C2_10630W_A
		C4_03200C_A
		C1_14030W_A
		CCP1
		NGT1
		C2_05570C_A
		CR_05750W_A
		SOL1
		VPS70
		CLN3
		CR_09700W_A
		PST2
		HWP1
		C3_06860C_A
		C1_00310W_A
		PRC3
		C2_02410W_A
		CHS8
		C6_02030C_A
		C3_01820W_A
		C4_00710W_A
		C1_07160C_A
		C6_00700C_A
		XUT1
		UGA2
		C4_03490C_A
		C3_01020W_A
		GDB1
		C3_05020W_A
		MNN44
		C2_02180W_A
		CR_00750C_A
		ALS2
		C6_03880W_A
		C3_07670W_A
		C1_09000W_A
		C1_10280C_A
ahr1	38	FAA21
		BMT1
		orf19.5565
		orf19.1258
		TPO4
		orf19.1117
		HGT7
		FOX2
		orf19.2905
		CAT2
		orf19.4873
		orf19.3338
		OPT1
		orf19.2590
		ERG251
		orf19.6838
		orf19.3684
		orf19.4342
		orf19.3897
		SHA3
		orf19.1774
		HGT17
		orf19.921
		ZCF1
		orf19.2124
		PXP2
		orf19.6770
		CHT1
		UME6
		UCF1
		orf19.7091
		orf19.938
		BRG1
		orf19.2397
		orf19.3219
		orf19.1486
		PGA62
		TYE7
