# Supplementary material for: Cwh8 moonlights as a farnesyl pyrophosphate phosphatase and is essential for farnesol biosynthesis in Candida albicans
Source: mBio. 2025 Sep 8;16(10):e02290-25. doi: 10.1128/mbio.02290-25 (PMC12505894; doi:10.1128/mbio.02290-25)
Supplement: Table S4 — cwh8ΔΔ, cwh8ΔΔ::pTDH3-CWH8, and 50 μM FOH differentially expressed genes. [file mbio.02290-25-s0006.xlsx]

## Sheet: cwh8null_AllQuantifiedGenes
Table S4. cwh8DD , cwh8DD::pTDH3-CWH8, and 50µM FOH differentially expressed genes.
locus tag	COG_Category	baseMean	log2FoldChange	lfcSE	stat	pvalue	padj	description	standard name	gene name
CAALFM_C102250WA	Lipid metabolism	317.664	-12.0661	1.06024	-11.3806	5.22566235338984e-30	1.11784542370912e-28	Putative dolichyl pyrophosphate (Dol-P-P) phosphatase; ketoconazole-induced; expression is increased in a fluconazole-resistant isolate; clade-associated gene expression; Hap43p-induced gene	C1_02250W_A	CWH8
CAALFM_CR03580CA	Inorganic ion transport and metabolism	7.5086	-5.08831	3.10705	-1.63767	0.101491	0.132507	Putative MFS transporter; predicted ORF in Assembly 20; removed from Assembly 21; restored based on conservation among several Candida species	CR_03580C_A	CR_03580C_A
CAALFM_C306170CA	Transcription	2.0884	-4.81815	3.14593	-1.53155	0.125633	0.160745	Predicted ORF identical to orf19.7420	C3_06170C_A	C3_06170C_A
CAALFM_C109820CA	-	23.2039	-4.50433	0.791933	-5.68776	1.28715737713908e-08	4.23718674369276e-08	Ortholog of Candida albicans WO-1 : CAWG_00450	C1_09820C_A	C1_09820C_A
CAALFM_CR00720WA	-	0.884829	-3.58122	3.43585	-1.04231	0.297269	0.351887	Ortholog of Candida albicans WO-1 : CAWG_01431	CR_00720W_A	CR_00720W_A
CAALFM_C105760CA	NA	564.235	-3.27117	0.135165	-24.2013	2.15374335625232e-129	8.63076754295512e-127	GPI-anchored adhesin-like protein of the cell wall; role in cell wall integrity; required for normal virulence; induced in high iron and during cell wall regeneration; Hap43-repressed	C1_05760C_A	PGA26
CAALFM_C105830WA	Secondary Structure	1.89922	-3.0684	1.91401	-1.60312	0.108907	0.141391	Ortholog(s) have trans-aconitate 3-methyltransferase activity, role in cellular response to amino acid starvation and cytosol localization	C1_05830W_A	C1_05830W_A
CAALFM_C109700WA	NA	0.997457	-2.89646	1.86051	-1.55681	0.119515	0.15357	Ortholog of C. dubliniensis CD36 : Cd36_09140, C. parapsilosis CDC317 : CPAR2_804920, Debaryomyces hansenii CBS767 : DEHA2B10516g and Pichia stipitis Pignal : PICST_30058	C1_09700W_A	C1_09700W_A
CAALFM_CR06660WA	Carbohydrate metabolism and transport	1102.11	-2.87462	0.118445	-24.2696	4.10708369569773e-130	1.76340572105993e-127	Protein with similarity to permeases; Sfu1-repressed; flucytosine induced; induced by Mnl1 under weak acid stress; flow model biofilm repressed	CR_06660W_A	SEO1
CAALFM_C404050CA	Function Unknown	4072.35	-2.82557	0.114736	-24.6267	6.54722752456761e-134	3.02733728078276e-131	GPI-anchored yeast-associated cell wall protein; induced in high iron; clade-associated gene expression; not essential for cell wall integrity; fluconazole-repressed; flow model and Spider biofilm repressed	C4_04050C_A	RHD3
CAALFM_CR00530WA	-	0.893107	-2.6667	2.13169	-1.25098	0.210943	0.25856	Ortholog of C. dubliniensis CD36 : Cd36_25640, C. parapsilosis CDC317 : CPAR2_803740, Candida tropicalis MYA-3404 : CTRG_01022 and Candida albicans WO-1 : CAWG_01412	CR_00530W_A	CR_00530W_A
CAALFM_CR06990WA	Function Unknown	0.46089	-2.63442	2.93577	-0.897351	0.369531	0.427493	Ortholog of C. dubliniensis CD36 : Cd36_32520, C. parapsilosis CDC317 : CPAR2_205450, Pichia stipitis Pignal : PICST_66968, Candida tropicalis MYA-3404 : CTRG_00707 and Candida albicans WO-1 : CAWG_01996	CR_06990W_A	CR_06990W_A
CAALFM_C401160WA	NA	3985.74	-2.62936	0.148686	-17.684	5.57357366992197e-70	7.28320681084803e-68	Metallothionein; for adaptation to growth in high copper; basal transcription is cadmium-repressed; Ssn6 regulated; complements copper sensitivity of an S. cerevisiae cup1 mutant; regulated by Sef1, Sfu1, and Hap43; Spider biofilm induced	C4_01160W_A	CRD2
CAALFM_C503890CA	-	3.02071	-2.62084	1.30435	-2.00931	0.0445041	0.0621259	Protein involved in utilization of L-sorbose as a carbon source	C5_03890C_A	C5_03890C_A
CAALFM_C405580CA	NA	0.852261	-2.60328	2.59217	-1.00429	0.31524	0.370913	Secreted protein; exogenously expressed protein is a substrate for Kex2 processing in vitro; fluconazole-regulated; Spider biofilm induced	C4_05580C_A	C4_05580C_A
CAALFM_C107330WA	Function Unknown	108.944	-2.59486	0.234252	-11.0772	1.61838451830002e-28	3.13809978693594e-27	Zinc finger transcription factor; controls asexual sporulation; white-specific transcript; negative regulator of biofilms and hyphae; upregulation correlates with fluconazole resistance; Upc2p-regulated in hypoxia; repressed by Brg1p	C1_07330W_A	RME1
CAALFM_C114220CA	Inorganic ion transport and metabolism	4817.35	-2.58395	0.138783	-18.6187	2.26738776940636e-77	3.68358591402747e-75	High-affinity iron permease; probably interacts with ferrous oxidase; regulated by iron level, ciclopirox olamine, amphotericin B, caspofungin; complements S. cerevisiae ftr1 iron transport defect; Hap43-repressed; Spider biofilm induced	C1_14220C_A	FTR2
CAALFM_C601730WA	-	0.747975	-2.39643	2.67172	-0.896961	0.36974	0.427569	Protein lacking an ortholog in S. cerevisiae; transposon mutation affects filamentous growth	C6_01730W_A	FGR37
CAALFM_C102070WA	Function Unknown	18.1755	-2.37881	0.484419	-4.91064	9.07797925745205e-07	2.35917567300235e-06	Putative 30 kda heat shock protein; repressed during the mating process; rat catheter biofilm induced	C1_02070W_A	HSP31
CAALFM_C111710CA	Function Unknown	1.24995	-2.33705	1.78377	-1.31018	0.190136	0.234973	Ortholog of C. dubliniensis CD36 : Cd36_11020 and Candida albicans WO-1 : CAWG_00266	C1_11710C_A	C1_11710C_A
CAALFM_C401360WA	NA	4544.7	-2.30526	0.101486	-22.7151	3.18012683553096e-114	1.12445543578686e-111	GPI-anchored cell surface protein of unknown function; greater mRNA abundance observed in a cyr1 homozygous null mutant than in wild type	C4_01360W_A	PGA53
CAALFM_C703550CA	NA	0.708189	-2.28983	2.68891	-0.851583	0.394446	0.452483	Protein of unknown function; rat catheter biofilm repressed	C7_03550C_A	C7_03550C_A
CAALFM_C701170CA	Function Unknown	99.5044	-2.27635	0.233723	-9.73949	2.04574855946243e-22	2.36936311963944e-21	Putative oxidoreductase; mutation confers hypersensitivity to toxic ergosterol analog; rat catheter and Spider biofilm induced	C7_01170C_A	C7_01170C_A
CAALFM_C503060CA	Carbohydrate metabolism and transport	24.6936	-2.26132	0.4764	-4.74669	2.06774588871674e-06	5.19616243188809e-06	Putative nicotinic acid transporter; detected at germ tube plasma membrane by mass spectrometry; transcript induced upon phagocytosis by macrophage; rat catheter biofilm induced	C5_03060C_A	TNA1
CAALFM_C303710WA	Function Unknown	3705.97	-2.21919	0.104563	-21.2235	5.79578449208834e-100	1.39353842327772e-97	Manganese transporter; required for normal filamentous growth; mRNA binds She3, localized to hyphal tips; repressed by NO, alkaline pH; colony morphology-related regulation by Ssn6; regulated by Sef1, Sfu1, Hap43; Spider biofilm induced	C3_03710W_A	CCC1
CAALFM_C110360CA	Function Unknown	923.776	-2.19516	0.101727	-21.579	2.82669392076922e-103	8.4956285788719e-101	Putative protein of unknown function; Hap43p-repressed gene; increased transcription is observed upon fluphenazine treatment; possibly transcriptionally regulated by Tac1p; induced by nitric oxide; fungal-specific (no human/murine homolog	C1_10360C_A	C1_10360C_A
CAALFM_C106870CA	NA	31.6455	-2.19289	0.394752	-5.55511	2.77439647431854e-08	8.76347725019903e-08	Ortholog of C. parapsilosis CDC317 : CPAR2_208910, Candida tenuis NRRL Y-1498 : CANTEDRAFT_114047, Debaryomyces hansenii CBS767 : DEHA2D14388g and Pichia stipitis Pignal : PICST_37629	C1_06870C_A	C1_06870C_A
CAALFM_C601440CA	Function Unknown	13.744	-2.17246	0.539428	-4.02735	5.64099950286849e-05	0.00011856	Protein with a GPR1/FUN34/yaaH family domain; flucytosine repressed	C6_01440C_A	FRP5
CAALFM_C106370CA	-	29.2681	-2.17084	0.40829	-5.3169	1.05552626445921e-07	3.10561349763304e-07	Protein of unknown function; required for cohesion, adhesion, and RPMI biofilm formation; induced by alpha pheromone in white cells; fluconazole-induced; Spider biofilm induced	C1_06370C_A	PBR1
CAALFM_C107430WA	Post-translational modification;protein turnover;chaperone functions	3.76831	-2.16562	1.09192	-1.98332	0.0473315	0.065737	Putative inducible acid phosphatase; DTT-extractable and observed in culture supernatant in low-phosphate conditions; slight effect on murine virulence; virulence-group-correlated expression; N-glycosylated; F-12/CO2 early biofilm induced	C1_07430W_A	PHO100
CAALFM_C109500WA	NA	12.9721	-2.16555	0.595185	-3.63845	0.000274287	0.000525579	Ortholog of C. dubliniensis CD36 : Cd36_08960, C. parapsilosis CDC317 : CPAR2_301680, Candida tenuis NRRL Y-1498 : cten_CGOB_00021 and Debaryomyces hansenii CBS767 : DEHA2F11088g	C1_09500W_A	C1_09500W_A
CAALFM_C504690CA	NA	27.9346	-2.14902	0.378988	-5.67043	1.42442811399867e-08	4.6609893267534e-08	Ortholog of C. parapsilosis CDC317 : CPAR2_101170, C. auris B8441 : B9J08_004296, Candida tenuis NRRL Y-1498 : CANTEDRAFT_113855 and Debaryomyces hansenii CBS767 : DEHA2G20240g	C5_04690C_A	C5_04690C_A
CAALFM_CR03270WA	Carbohydrate metabolism and transport	268.302	-2.13926	0.155639	-13.745	5.45962587266062e-43	2.50517642141702e-41	Predicted membrane transporter, involved in biotin import; member of the anion:cation symporter (ACS) family, major facilitator superfamily (MFS); biotin-dependent transcription regulated by Vhr1p; amphotericin B, caspofungin repressed	CR_03270W_A	CR_03270W_A
CAALFM_C604610CA	Function Unknown	806.428	-2.13778	0.144757	-14.768	2.35556066488287e-49	1.41347099095074e-47	Putative MFS transporter; similar to Nag4; required for wild-type mouse virulence and cycloheximide resistance; in gene cluster that includes genes encoding enzymes of GlcNAc catabolism; Spider biofilm repressed	C6_04610C_A	NAG3
CAALFM_C701560CA	Carbohydrate metabolism and transport	758.295	-2.11537	0.145235	-14.5652	4.67944861459323e-48	2.65360053040754e-46	Nucleoside permease; adenosine and guanosine are substrates, whereas cytidine, adenine, guanine, uridine, uracil are not; similar to a nucleoside permease of S. pombe; possibly processed by Kex2p	C7_01560C_A	NUP
CAALFM_C208590WA	Function Unknown	12428.3	-2.04962	0.177471	-11.549	7.46537280979231e-31	1.67441626715155e-29	Secreted yeast-cell wall protein; controls exposure of cell wall beta-glucan to host immune system; involved in adhesion and biofilm formation; growth phase, phosphate, Ssk1/Ssn6/Efg1/Efh1/Hap43 regulated	C2_08590W_A	YWP1
CAALFM_C208880WA	-	1.49963	-2.04882	1.54268	-1.32809	0.184149	0.227949	Protein similar to S. cerevisiae Bud20p, which affects bud site selection; transposon mutation affects filamentous growth	C2_08880W_A	BUD20
CAALFM_CR01930CA	Coenzyme metabolis	129.176	-2.0384	0.225353	-9.04537	1.49165780397298e-19	1.39445646340305e-18	Putative biotin synthase; induced by high iron; repressed by ciclopirox olamine; upregulated in clinical isolates from HIV+ patients with oral candidiasis; Spider biofilm induced; biotin-dependent transcription regulated by Vhr1p	CR_01930C_A	BIO2
CAALFM_C110430WA	Carbohydrate metabolism and transport	196.148	-2.03465	0.149899	-13.5734	5.7564600992214e-42	2.52569939097955e-40	Putative repressible vacuolar alkaline phosphatase; Rim101-induced transcript; regulated by Tsa1, Tsa1B in minimal media at 37 deg; possibly adherence-induced	C1_10430W_A	PHO8
CAALFM_CR10320WA	-	0.294943	-2.03249	3.53072	-0.57566	0.564845	0.621697	Protein of unknown function; fluconazole-repressed; Spider biofilm induced	CR_10320W_A	CR_10320W_A
CAALFM_C702810WA	Post-translational modification;protein turnover;chaperone functions	1879.87	-2.02862	0.165266	-12.2748	1.23649683392545e-34	3.60804974209995e-33	Thioredoxin peroxidase; transcriptionally induced by interaction with macrophage; fluconazole induced; Fkh2p-downregulated; caspofungin repressed; protein present in exponential and stationary growth phase yeast cultures	C7_02810W_A	PRX1
CAALFM_C404040WA	-	0.290553	-2.01764	3.53183	-0.571273	0.567815	0.624224	Ortholog of C. dubliniensis CD36 : Cd36_43820 and Candida albicans WO-1 : CAWG_03393	C4_04040W_A	C4_04040W_A
CAALFM_C402390WA	Function Unknown	61158.1	-2.0169	0.152703	-13.2079	7.89611837036146e-40	3.04253637975915e-38	Adhesin-like cell wall protein; putative GPI-anchor; fluconazole-induced; induced in high iron; induced during cell wall regeneration; Cyr1 or Ras1 repressed; Tbf1 induced	C4_02390W_A	PGA62
CAALFM_C203120WA	Secondary Structure	178.895	-1.95346	0.358779	-5.44474	5.18816771815845e-08	1.58304955095687e-07	Putative peroxisomal copper amine oxidase	C2_03120W_A	AMO1
CAALFM_C600830CA	Amino Acid metabolis and transport	673.889	-1.95067	0.129698	-15.04	4.01389689051856e-51	2.68083713432301e-49	Predicted amino acid transmembrane transporter; transcript regulated by white-opaque switch; Hap43-repressed gene	C6_00830C_A	CAN3
CAALFM_CR05340CA	Secondary Structure	658.572	-1.94547	0.195995	-9.92613	3.20457284119447e-23	4.01305986425416e-22	Putative alcohol dehydrogenase; yeast-enriched transcript; Efg1-regulated; induced by prostaglandins, Hog1, fluconazole; rat catheter biofilm induced	CR_05340C_A	IFE2
CAALFM_CR06670WA	Inorganic ion transport and metabolism |///| Secondary Structure	69.1934	-1.93444	0.28319	-6.8309	8.43841492739762e-12	3.87200855943413e-11	Superoxide-generating NADPH oxidase, produces extracellular burst of reactive oxygen species at growing cell tips during hyphal morphogenesis; regulated by Cdc42p	CR_06670W_A	CFL11
CAALFM_C105960WA	NA	1623.71	-1.92208	0.116741	-16.4645	6.60053475835517e-61	6.39932490846338e-59	Putative GPI-anchored cell wall protein; repressed in core caspofungin response; Hog1-induced; regulated by Ssn6; Mob2-dependent hyphal regulation; flow model biofilm induced	C1_05960W_A	PGA45
CAALFM_C103680WA	Carbohydrate metabolism and transport	5166.2	-1.90892	0.110856	-17.2198	1.88741266512741e-66	2.22455637844723e-64	Endo-1,3-beta-glucanase; controls exposure of cell wall beta-glucan to host immune system; caspofungin, fluconazole repressed; repressed by alpha pheromone in SpiderM medium; flow model biofilm induced; rat catheter biofilm repressed	C1_03680W_A	ENG1
CAALFM_C603790CA	Inorganic ion transport and metabolism	3595.76	-1.89818	0.121648	-15.6039	6.8483226149582e-55	5.27759836391202e-53	Glycerol permease involved in glycerol uptake; member of the major facilitator superfamily; induced by osmotic stress, at low glucose in rich media, during cell wall regeneration; 12 membrane spans; Hap43p-induced gene	C6_03790C_A	HGT10
CAALFM_C600840WA	Amino Acid metabolis and transport	1899.42	-1.88837	0.0840163	-22.4763	7.08728224908613e-112	2.36675853329204e-109	Similar to glutathione peroxidase; induced in high iron; alkaline induced by Rim101; induced by alpha factor or interaction with macrophage; regulated by Efg1; caspofungin repressed; Spider biofilm induced	C6_00840W_A	GPX2
CAALFM_C504130CA	Carbohydrate metabolism and transport	48827.6	-1.87463	0.109906	-17.0567	3.11684111352137e-65	3.60294844872634e-63	GPI-linked chitinase; required for normal filamentous growth; repressed in core caspofungin response; fluconazole, Cyr1, Efg1, pH-regulated; mRNA binds She3 and is localized to yeast-form buds and hyphal tips; Spider biofilm repressed	C5_04130C_A	CHT2
CAALFM_CR10210WA	Carbohydrate metabolism and transport	0.531468	-1.86254	3.48734	-0.534087	0.593281	0.648521	Putative GPI-anchored protein	CR_10210W_A	PGA12
CAALFM_C109490CA	Nucleotide metabolism and transport	20006.4	-1.85438	0.157757	-11.7546	6.68710342504407e-32	1.62737565538218e-30	Putative GMP synthase, involved in the final step of guanine biosynthesis; soluble protein in hyphae; flucytosine induced; macrophage-downregulated protein abundance; protein level decreases in stationary phase cultures	C1_09490C_A	GUA1
CAALFM_C113080WA	NA	0.541763	-1.85362	2.85746	-0.648694	0.516536	0.576048	Ala- Leu- and Ser-rich protein; secreted; N-terminal hydrophobic region; possible glycosylation; opaque-specific transcript; repressed by alpha pheromone in opaque MTLa homozygotes; fluconazole-induced; Spider biofilm induced	C1_13080W_A	OP4
CAALFM_C111990WA	NA	1448.47	-1.8373	0.114487	-16.0482	5.88754710124932e-58	4.98451346839572e-56	Cell wall adhesin-like protein involved in regulation of covering (masking) cell wall glucan; repressed in core caspofungin response and by alpha pheromone in SpiderM medium; transcript reduced in ace2 mutant	C1_11990W_A	C1_11990W_A
CAALFM_C600810CA	Function Unknown	5.47986	-1.83552	0.9811	-1.87088	0.0613621	0.083582	Protein of unknown function; Hap43-repressed gene	C6_00810C_A	C6_00810C_A
CAALFM_C601780CA	Inorganic ion transport and metabolism	816.525	-1.83516	0.158856	-11.5523	7.18608090937239e-31	1.61781020023361e-29	Predicted chloride transporter; member of conserved Mcm1 regulon; Spider biofilm repressed	C6_01780C_A	C6_01780C_A
CAALFM_C702140WA	Lipid metabolism	23.9022	-1.82596	0.395014	-4.62251	3.79119241979655e-06	9.23280448716908e-06	Ortholog of C. dubliniensis CD36 : Cd36_71960, Pichia stipitis Pignal : psti_CGOB_00136, Candida tropicalis NEW ASSEMBLY : CTRG1_05049 and Spathaspora passalidarum NRRL Y-27907 : SPAPADRAFT_63786	C7_02140W_A	C7_02140W_A
CAALFM_C111870WA	Amino Acid metabolis and transport	5081.92	-1.81674	0.132308	-13.7312	6.60618857098138e-43	3.0083181439522e-41	High affinity methionine permease; required for morphogenesis; alkaline upregulated by Rim101; Spider biofilm induced	C1_11870W_A	MUP1
CAALFM_C111480WA	Inorganic ion transport and metabolism	35251.1	-1.81331	0.160555	-11.294	1.40502918756671e-29	2.90227850393934e-28	Primary high-affinity phosphate transporter; transcript regulated by white-opaque switch; Hog1, ciclopirox olamine or alkaline induced; caspofungin, stress repressed; required for normal TORC1 function	C1_11480W_A	PHO84
CAALFM_C110400CA	NA	3661.77	-1.80989	0.107132	-16.8941	4.97317497325761e-64	5.64033108759462e-62	Putative GPI-anchored adhesin-like protein involved in regulation of covering (masking) cell wall glucan; transposon mutation affects filamentous growth; Spider biofilm repressed	C1_10400C_A	FGR41
CAALFM_C108400CA	Amino Acid metabolis and transport	11511.7	-1.78684	0.115763	-15.4353	9.47247402287823e-54	6.86012546403868e-52	Glycine decarboxylase P subunit; protein of glycine catabolism; repressed by Efg1; Hog1-induced; induced by Rim101 at acid pH; transcript induced in elevated CO2; stationary phase enriched protein	C1_08400C_A	GCV2
CAALFM_CR06140WA	NA	1883.82	-1.7819	0.12155	-14.6598	1.16685480337397e-48	6.8096740029912e-47	Protein of unknown function; regulated by Tsa1, Tsa1B in minimal media at 37 degrees C; shows colony morphology-related gene regulation by Ssn6; Spider biofilm induced	CR_06140W_A	CR_06140W_A
CAALFM_CR08260CA	-	7.41144	-1.77815	0.724283	-2.45505	0.0140867	0.0212431	Protein of unknown function; Spider biofilm induced	CR_08260C_A	CR_08260C_A
CAALFM_C107120WA	Amino Acid metabolis and transport	12568	-1.77284	0.122178	-14.5103	1.04200421319863e-47	5.85372647246448e-46	High-affinity S-adenosylmethionine permease; required for SAM-induced morphogenesis; hyphal induced; regulated by Hap43, Gcn2 and Gcn4; colony morphology-related gene regulation by Ssnp	C1_07120W_A	GAP4
CAALFM_CR08820CA	Function Unknown	9845.22	-1.75251	0.417367	-4.19898	2.68122211639685e-05	5.86066405151326e-05	Ortholog of S. cerevisiae Tar1p; Transcript Antisense to Ribosomal RNA; encoded within the 25S rRNA gene on the opposite strand; induced by Tbf1	CR_08820C_A	TAR1
CAALFM_CR10110WA	Carbohydrate metabolism and transport	4254.27	-1.74361	0.11785	-14.7952	1.573159743013e-49	9.64924817882767e-48	Major chitinase; secreted; functional homolog of S. cerevisiae Cts1p; 4 N-glycosylation motifs; possible O-mannosylation; putative signal peptide; hyphal-repressed; farnesol upregulated in biofilm; regulated by Efg1p, Cyr1p, Ras1p	CR_10110W_A	CHT3
CAALFM_C300180CA	Nucleotide metabolism and transport	601.083	-1.73722	0.151011	-11.5039	1.26040381396469e-30	2.79567797997851e-29	Putative allantoinase; transcript regulated by Nrg1 and Mig1; macrophage/pseudohyphal-repressed	C3_00180C_A	DAL1
CAALFM_CR06150CA	Nucleotide metabolism and transport	17246.8	-1.73128	0.120044	-14.4221	3.7580141696321e-47	2.01691278336237e-45	Adenylosuccinate lyase; enzyme of adenine biosynthesis; soluble protein in hyphae; not induced during GCN response, in contrast to the S. cerevisiae ortholog; repressed by nitric oxide	CR_06150C_A	ADE13
CAALFM_C402370CA	Function Unknown	98351.5	-1.72385	0.172311	-10.0043	1.45928474622075e-23	1.91105895632526e-22	Adhesin-like cell wall protein; involved in amyloid fibril formation, adhesion, and establishment of biofilms; shows regulation by Ssn6p and Hap43p; Spider biofilm repressed	C4_02370C_A	PGA59
CAALFM_C112030WA	Amino Acid metabolis and transport	13842.9	-1.72048	0.10777	-15.9643	2.26394669025692e-57	1.86418952810059e-55	Predicted enzyme of amino acid biosynthesis; Gcn4p-regulated; upregulated in biofilm; protein present in exponential and stationary growth phase yeast cultures; S. cerevisiae ortholog is Gcn4p regulated	C1_12030W_A	SER33
CAALFM_C100400WA	Function Unknown	2958.87	-1.71975	0.0958365	-17.9447	5.28308095996714e-72	7.38525573264244e-70	Putative survival factor; stationary phase enriched protein; fluconazole-induced; regulated by Gcn4p; repressed in response to amino acid starvation (3-AT treatment); fungal-specific (no human or murine homolog)	C1_00400W_A	SVF1
CAALFM_C702840CA	Secondary Structure	6791.09	-1.71385	0.0923406	-18.5601	6.7557736999988e-77	1.06865672922876e-74	Putative C-22 sterol desaturase; fungal C-22 sterol desaturases are cytochrome P450 enzymes of ergosterol biosynthesis, catalyze formation of the C-22(23) double bond in the sterol side chain; transposon mutation affects filamentous growth	C7_02840C_A	ERG5
CAALFM_C114120CA	Function Unknown	933.401	-1.71017	0.15414	-11.0949	1.32846680673511e-28	2.58427636740606e-27	Pry family cell wall protein; Rim101, Efg1, Ssn6, alkaline repressed; O-glycosylation; no GPI anchor predicted; ketoconazol induced; regulated by Sef1, Sfu1, Hap4; flow model biofilm induced; rat catheter and Spider biofilm repressed	C1_14120C_A	RBE1
CAALFM_C505410CA	Amino Acid metabolis and transport	14270.2	-1.70421	0.137072	-12.433	1.73018716168023e-35	5.27926651211162e-34	Dihydroxyacid dehydratase; repressed by nitric oxide; macrophage-induced protein; protein in exponential and stationary growth phase; Sef1, Sfu1p, Hap43-regulated; farnesol-repressed; flow model biofilm induced; Spider biofilm repressed	C5_05410C_A	ILV3
CAALFM_C305630WA	Post-translational modification;protein turnover;chaperone functions	1.16558	-1.69976	2.10491	-0.807518	0.419368	0.477699	Putative glutathione S-transferase; downregulated upon adherence to polystyrene; regulated upon white-opaque switching; induced in the presence of human neutrophils; oxidative stress-induced via Cap1p; regulated by Gcn2p, Gcn4p	C3_05630W_A	GTT1
CAALFM_CR01780WA	Function Unknown	1187.18	-1.69762	0.133225	-12.7425	3.43107239386108e-37	1.18529748043097e-35	Putative S-adenosylmethionine-dependent methyltransferase; Hap43p-induced gene	CR_01780W_A	CR_01780W_A
CAALFM_C404720WA	Coenzyme metabolis	4750.65	-1.69646	0.107679	-15.7548	6.36678637274219e-56	4.97022764760432e-54	Ortholog(s) have methylenetetrahydrofolate dehydrogenase (NAD+) activity, role in folic acid-containing compound biosynthetic process, one-carbon metabolic process, purine nucleobase biosynthetic process and cytosol localization	C4_04720W_A	C4_04720W_A
CAALFM_CR04500CA	Secondary Structure	776.084	-1.68539	0.109329	-15.4158	1.28184050955548e-53	9.17278964635472e-52	Ortholog of C. dubliniensis CD36 : Cd36_29850, C. parapsilosis CDC317 : CPAR2_104530, C. auris B8441 : B9J08_003192 and Candida tenuis NRRL Y-1498 : CANTEDRAFT_115098	CR_04500C_A	CR_04500C_A
CAALFM_C102630CA	Carbohydrate metabolism and transport	987.539	-1.68345	0.118267	-14.2343	5.60982380349995e-46	2.90695266231364e-44	GPI-anchored cell wall protein, similar to S. cerevisiae exo-1,3-beta-glucosidase Exg2p; predicted Kex2p substrate; induced during cell wall regeneration; possibly an essential gene, disruptants not obtained by UAU1 method; Hap43p-repressed	C1_02630C_A	EXG2
CAALFM_C207400CA	Post-translational modification;protein turnover;chaperone functions	3347.69	-1.6768	0.147542	-11.365	6.24966294570507e-30	1.3227719706561e-28	Vacuolar aspartic proteinase; transcript equivalent in yeast-form and mycelial cells but is elevated at lower growth temperatures; upregulated iby human neutrophils; protein enriched in stationary phase; Spider biofilm induced	C2_07400C_A	APR1
CAALFM_C600440CA	Secondary Structure	9121.44	-1.67593	0.108152	-15.4961	3.68652270483625e-54	2.70240097302082e-52	Multicopper ferroxidase; induced by low iron, ciclopirox olamine, ketoconazole, hypoxia; alkaline induced by Rim101; repressed in fluconazole-resistant isolate; Sfu1, Hog1 repressed; complements S. cerevisiae fet3; Spider biofilm induced	C6_00440C_A	FET34
CAALFM_C406120WA	Amino Acid metabolis and transport	19680.3	-1.67515	0.124338	-13.4726	2.2683604996252e-41	9.6021936360895e-40	NADP-glutamate dehydrogenase; Nrg1, Plc1 regulated; hypha, hypoxia, Efg1-repressed; Rim101-induced at pH 8; GlcNAc, ciclopirox, ketoconazole induced; exp and stationary phase protein; Spider biofilm repressed; rat catheter biofilm induced	C4_06120W_A	GDH3
CAALFM_CR04090CA	Nucleotide metabolism and transport	34869.1	-1.67474	0.136605	-12.2597	1.49029814156189e-34	4.32762421687369e-33	5-Aminoimidazole-4-carboxamide ribotide transformylase, enzyme of adenine biosynthesis; antigenic in human; soluble protein in hyphae; not induced during GCN response, in contrast to the S. cerevisiae ortholog	CR_04090C_A	ADE17
CAALFM_C304380CA	RNA processing and modification	5851.06	-1.66794	0.196905	-8.47081	2.43699136075297e-17	1.87804552172899e-16	Putative U3 snoRNP protein; flucytosine induced; appears to be essential in a repressible expression assay; repression leads to decreased filamentation, possibly due to altered intron retention	C3_04380C_A	SNU13
CAALFM_C600090WA	Function Unknown	978.072	-1.6666	0.174815	-9.53352	1.52043320736466e-21	1.62621423656031e-20	NA	C6_00090W_A	SDH7
CAALFM_C701520WA	Function Unknown	1038.46	-1.66299	0.124173	-13.3925	6.68766789265073e-41	2.75339532210435e-39	Multidrug efflux pump of the plasma membrane; MDR family member of the MFS (major facilitator superfamily) of transporters; involved in histatin 5 efflux; fungal-specific (no human/murine homolog)	C7_01520W_A	FLU1
CAALFM_C504570CA	Nucleotide metabolism and transport	8671.43	-1.65593	0.140739	-11.7659	5.84680941590496e-32	1.43449679179611e-30	CTP synthase 1; flucytosine induced; protein present in exponential and stationary growth phase yeast cultures	C5_04570C_A	URA7
CAALFM_C202740CA	Nucleotide metabolism and transport	5694.1	-1.65161	0.156958	-10.5226	6.79581970010125e-26	1.07216987447004e-24	Putative hypoxanthine-guanine phosphoribosyltransferase; protein abundance affected by URA3 expression in the CAI4 strain background; protein level decreases in stationary phase; Spider biofilm induced	C2_02740C_A	HPT1
CAALFM_C306850WA	Function Unknown	525.35	-1.64543	0.133886	-12.2898	1.02763257970874e-34	3.04290612641833e-33	Transcription factor; repressor of fluconazole/ketoconazole/brefeldin A resistance; Tn mutation enhances filamentation; partially rescues S. cerevisiae pdr1 pdr3 fluconazole sensitivity; rat catheter biofilm induced/Spider biofilm repressed	C3_06850W_A	FCR1
CAALFM_C114320CA	Secondary Structure	2073.79	-1.64147	0.178594	-9.19108	3.88925918777593e-20	3.78290242357947e-19	Putative fumarylacetoacetate hydrolase; induced by nitric oxide independent of Yhb1; regulated by Sef1, Sfu1, Hap43; flow model biofilm induced	C1_14320C_A	C1_14320C_A
CAALFM_C505240CA	NA	21.2368	-1.63534	0.418516	-3.90747	9.32681894924332e-05	0.000190239	Ortholog of C. dubliniensis CD36 : Cd36_54840, C. parapsilosis CDC317 : CPAR2_100270, C. auris B8441 : B9J08_003974 and Candida tenuis NRRL Y-1498 : cten_CGOB_00242	C5_05240C_A	C5_05240C_A
CAALFM_C109290CA	Amino Acid metabolis and transport	1567.87	-1.63533	0.140335	-11.653	2.21461986167417e-31	5.15972092578428e-30	Arginine biosynthetic enzyme; processed in S. cerevisiae into 2 polypeptides with acetylglutamate kinase (Arg6) activity and acetylglutamate-phosphate reductase (Arg5) activity; Gcn4 regulated; alkaline repressed; Spider biofilm induced	C1_09290C_A	ARG5
CAALFM_C103390WA	Function Unknown	1711.67	-1.63449	0.125525	-13.0213	9.26167009116398e-39	3.43653697024609e-37	Putative acyl-coenzymeA:ethanol O-acyltransferase; regulated by Sef1, Sfu1, and Hap43; induced by alpha pheromone in SpiderM medium; Spider biofilm induced; promoter bound by Ndt80	C1_03390W_A	EHT1
CAALFM_C700240WA	Transcription	901.348	-1.63285	0.138472	-11.7919	4.29516856736141e-32	1.06247976372055e-30	Putative protein of unknown function; Hap43-repressed; repressed by nitric oxide; Spider biofilm induced	C7_00240W_A	C7_00240W_A
CAALFM_C205640WA	Transcription	3231.79	-1.62519	0.12737	-12.7597	2.75365692673521e-37	9.62339057360777e-36	Putative helix-loop-helix (HLH) transcription factor with a role in filamentous growth	C2_05640W_A	C2_05640W_A
CAALFM_C501070CA	Function Unknown	2560.93	-1.62192	0.111799	-14.5075	1.08541154380799e-47	6.04111924984241e-46	Protein of unknown function; repressed by fluphenazine treatment; induced by benomyl treatment and in an RHE model; regulated by Nrg1, Tup1	C5_01070C_A	C5_01070C_A
CAALFM_C304870WA	Cell cycle control and mitosis |///| Post-translational modification;protein turnover;chaperone functions	1.17552	-1.62189	2.05346	-0.789834	0.429625	0.487627	Ortholog(s) have ubiquitin ligase activator activity	C3_04870W_A	C3_04870W_A
CAALFM_C404020CA	-	0.857182	-1.62187	2.64256	-0.613749	0.539381	0.596984	Protein of unknown function; induced by Rgt1	C4_04020C_A	C4_04020C_A
CAALFM_C100160CA	RNA processing and modification	14434.7	-1.62168	0.111849	-14.4989	1.23069565856164e-47	6.78689137946242e-46	Putative nucleolar protein with a predicted role in pre-rRNA processing and ribosome biogenesis; repressed by nitric oxide; required for flow model biofilm formation; Spider biofilm repressed	C1_00160C_A	C1_00160C_A
CAALFM_CR07050CA	Nucleotide metabolism and transport	16402.1	-1.62121	0.13477	-12.0295	2.48628897661726e-33	6.76248101287166e-32	Putative bifunctional carbamoylphosphate synthetase-aspartate transcarbamylase; flucytosine induced; macrophage/pseudohyphal-induced; 5'-UTR intron; flow model biofilm repressed	CR_07050C_A	URA2
CAALFM_C108410CA	Amino Acid metabolis and transport	16423.3	-1.61103	0.153058	-10.5256	6.58382355290068e-26	1.04696728509222e-24	Putative S-adenosylmethionine-homocysteine methyltransferase; Hap43-repressed; alkaline induced; Spider biofilm repressed	C1_08410C_A	SAM4
CAALFM_C300720WA	Inorganic ion transport and metabolism	14505.9	-1.6025	0.206691	-7.75314	8.96455082426102e-15	5.47621087445457e-14	Plasma membrane H(+)-ATPase; highly expressed, comprises 20-40% of total plasma membrane protein; levels increase at stationary phase transition; fluconazole induced; caspofungin repressed; upregulated in RHE model; Spider biofilm repressed	C3_00720W_A	PMA1
CAALFM_C406720WA	RNA processing and modification	14825.9	-1.59842	0.150904	-10.5923	3.23511524302619e-26	5.29871327679303e-25	Nucleolar protein; flucytosine induced; Hap43-induced; Spider biofilm repressed	C4_06720W_A	NOP1
CAALFM_C406620CA	-	1.20773	-1.59628	1.67604	-0.952412	0.340888	0.398085	Protein of unknown function; rat catheter and Spider biofilm induced	C4_06620C_A	C4_06620C_A
CAALFM_C602510CA	NA	1.29	-1.5925	1.8393	-0.865821	0.386589	0.444743	a-cell specific protein of unknown function; two predicted transmembrane domains; member of conserved Mcm1 regulon; induced by alpha pheromone in SpiderM medium	C6_02510C_A	ASG7
CAALFM_C400200CA	Amino Acid metabolis and transport	9902.76	-1.58847	0.133467	-11.9016	1.16101032141009e-32	2.96971618808344e-31	O-acetylhomoserine O-acetylserine sulfhydrylase; sulfur amino acid synthesis; immunogenic; Hog1, adherence-induced; brown color of mutant in Pb(2+) medium a visual selection; chlamydospore formation induced, F-12/CO2 biofilm induced	C4_00200C_A	MET15
CAALFM_CR08210CA	Energy production and conversion |///| Amino Acid metabolis and transport	67568.1	-1.58837	0.16213	-9.79688	1.16118533327833e-22	1.38489782506668e-21	Aconitase; induced in high iron; 2 upstream CCAAT motifs; amino acid starvation (3-AT), amphotericin B, phagocytosis, farnesol induced; Hap43, fluconazole-repressed; Gcn4-regulated; antigenic in infection; flow and Spider biofilm repressed	CR_08210C_A	ACO1
CAALFM_CR02920CA	Inorganic ion transport and metabolism	9.14766	-1.58513	0.772053	-2.05314	0.0400595	0.0564325	Aquaporin water channel; osmotic shock resistance, WT freeze tolerance; virulent in mice; flucytosine repressed; flow model/RPMI/Spider/rat catheter biofilm induced; required for RPMI biofilm formation; Bcr1-induced in a/a RPMI biofilms	CR_02920C_A	AQY1
CAALFM_C700270WA	Cell cycle control and mitosis	1213.32	-1.57892	0.169589	-9.31025	1.27535774683281e-20	1.29496206354933e-19	NA	C7_00270W_A	FEX1
CAALFM_C202510WA	Amino Acid metabolis and transport |///| Nucleotide metabolism and transport	3939.29	-1.57745	0.132193	-11.933	7.96942213733694e-33	2.04718788322788e-31	Phosphoribosylpyrophosphate synthetase; enzyme of purine, pyrimidine, histidine, and tryptophan biosynthesis; essential; flucytosine induced; macrophage/pseudohyphal-induced	C2_02510W_A	PRS1
CAALFM_C207840WA	Secondary Structure	2.02634	-1.57696	1.22869	-1.28345	0.199336	0.245233	Has domain(s) with predicted N,N-dimethylaniline monooxygenase activity, NADP binding, flavin adenine dinucleotide binding activity	C2_07840W_A	C2_07840W_A
CAALFM_C400140CA	Amino Acid metabolis and transport	10980.2	-1.57519	0.153138	-10.286	8.14596479943403e-25	1.18208840892893e-23	Multifunctional enzyme that catalyzes three steps of histidine biosynthesis, with phosphoribosyl-AMP cyclohydrolase, phosphoribosyl-ATP diphosphatase, and histidinol dehydrogenase activities; required for wild-type adhesion to human calls	C4_00140C_A	HIS4
CAALFM_C105890WA	Function Unknown	8.97505	-1.57225	0.648416	-2.42475	0.0153188	0.0230145	Protein of unknown function; substrate for Kex2 processing in vitro; repressed by alpha pheromone in SpiderM medium; Spider biofilm induced; Bcr1-repressed in a/a RPMI biofilms	C1_05890W_A	C1_05890W_A
CAALFM_C105630CA	Intracellular trafficing and secretion |///| Nuclear structure	16254.7	-1.57031	0.123134	-12.7529	3.00418682097825e-37	1.04382468097689e-35	Putative karyopherin beta; repressed by nitric oxide	C1_05630C_A	C1_05630C_A
CAALFM_C202940WA	Coenzyme metabolis	2317.3	-1.55339	0.138132	-11.2457	2.4323326398358e-29	4.88988344416488e-28	Putative uroporphyrin-3 C-methyltransferase, methionine biosynthesis enzyme; upregulated by human whole blood or polymorphonuclear (PMN) cells; Hog1p-induced; fungal-specific (no human or murine homolog); Hap43p-repressed	C2_02940W_A	MET1
CAALFM_C404480CA	Translation	39502	-1.55257	0.158802	-9.77675	1.4169140759665e-22	1.66674569679739e-21	Translation elongation factor EF-1 beta; repressed by human whole blood or PMNs; macrophage/pseudohyphal-induced; antigenic in mouse; farnesol-downregulated; snoRNA snR18 is encoded within the EFB1 intron; Spider biofilm repressed	C4_04480C_A	EFB1
CAALFM_C100800CA	Signal Transduction	1530.62	-1.54403	0.0787689	-19.602	1.48550555582192e-85	2.62628644001339e-83	C-8 sterol isomerase; enzyme of ergosterol biosynthesis; converts fecosterol to episterol; mutant is hypersensitive to multiple drugs; ketoconazole-induced; flow model and Spider biofilm repressed	C1_00800C_A	ERG2
CAALFM_C406610CA	Energy production and conversion	27439.2	-1.53864	0.151946	-10.1262	4.22682417453067e-24	5.76132428868568e-23	Succinate dehydrogenase; soluble protein in hyphae; macrophage-downregulated protein level; downregulated by Efg1p; repressed by nitric oxide; protein present in exponential and stationary growth phase yeast cultures; Hap43p-repressed gene	C4_06610C_A	SDH12
CAALFM_C303800WA	Inorganic ion transport and metabolism	5341.8	-1.53856	0.143952	-10.688	1.15809890590032e-26	1.96647811394543e-25	Oligopeptide transporter involved in uptake of di-/tripeptides; regulated by Stp2 and Stp3; transcript induced upon phagocytosis by macrophage; repressed by Rim101 at pH 8; flow model biofilm induced	C3_03800W_A	PTR22
CAALFM_C200340CA	Amino Acid metabolis and transport	11448.8	-1.53646	0.127909	-12.0121	3.07031275279759e-33	8.2391294451189e-32	Aromatic transaminase of the Ehrlich fusel oil pathway of aromatic alcohol biosynthesis; Rim101 independent alkaline induction; protein abundance affected by URA3 expression in CAI-4 strain; Gcn4-regulated; stationary phase enriched	C2_00340C_A	ARO8
CAALFM_C206390CA	Nucleotide metabolism and transport	25068.5	-1.53053	0.121827	-12.5631	3.36752410064889e-36	1.05980038581154e-34	Inosine monophosphate (IMP) dehydrogenase; enzyme of GMP biosynthesis; target of mycophenolic acid and mizoribine monophosphate; antigenic during infection; repressed in core stress response; snoRNA snR54 encoded within IMH3 intron	C2_06390C_A	IMH3
CAALFM_C303420CA	Energy production and conversion	17950.8	-1.5304	0.0914225	-16.7398	6.71982784781532e-63	7.34416094422144e-61	Putative NADH dehydrogenase; may act alternatively to complex I in respiration; caspofungin repressed; rat catheter biofilm induced; Spider biofilm repressed	C3_03420C_A	NDE1
CAALFM_CR02170WA	Coenzyme metabolis	5196	-1.52756	0.0979185	-15.6003	7.24196479225862e-55	5.51031017294513e-53	Homoserine acetyltransferase; Hap43p-, Gcn4p-regulated; macrophage/pseudohyphal-repressed; not highly biofilm induced, in contrast to many sulfur amino acid metabolic genes; no human or murine homolog; virulence-group-correlated expression	CR_02170W_A	MET2
CAALFM_CR10410CA	Post-translational modification;protein turnover;chaperone functions	2044.64	-1.51848	0.16125	-9.41693	4.64473551756487e-21	4.84713631876432e-20	NA	CR_10410C_A	PNO1
CAALFM_C600870CA	Amino Acid metabolis and transport	36311.8	-1.51538	0.12049	-12.5768	2.83316329579593e-36	9.10702918236862e-35	Ketol-acid reductoisomerase; antigenic; regulated by Gcn4; GlcNAc, amino acid starvation (3-AT)-induced; macrophage-repressed protein; protein present in exponential and stationary phase; flow model and Spider biofilm repressed	C6_00870C_A	ILV5
CAALFM_C206210CA	Amino Acid metabolis and transport	9266.02	-1.51409	0.123632	-12.2468	1.7481441174033e-34	4.98013947379679e-33	Putative 3-phosphoserine aminotransferase; predicted role in serine and glycine biosynthesis; protein present in exponential and stationary yeast growth phases; Spider biofilm repressed	C2_06210C_A	SER1
CAALFM_C114110CA	Translation	78159.9	-1.5122	0.150034	-10.079	6.84027323054204e-24	9.15743483046508e-23	Ribosomal protein 4B; repressed upon phagocytosis by murine macrophage; Spider biofilm repressed	C1_14110C_A	RPL4B
CAALFM_C603540WA	Carbohydrate metabolism and transport	779.066	-1.51129	0.140385	-10.7653	5.01842321960686e-27	8.71842253556556e-26	Predicted membrane transporter, member of the monocarboxylate porter (MCP) family, major facilitator superfamily (MFS); ketoconazole or caspofungin repressed; Spider biofilm induced	C6_03540W_A	C6_03540W_A
CAALFM_C604530CA	Function Unknown	4699.18	-1.51111	0.126191	-11.9748	4.81398654378003e-33	1.26916110152025e-31	Ortholog(s) have role in endocytic recycling, tRNA methylation, wobble position ribose methylation and cytoplasm, endosome localization	C6_04530C_A	C6_04530C_A
CAALFM_CR08090WA	Post-translational modification;protein turnover;chaperone functions	137918	-1.50991	0.134022	-11.2661	1.92880309168779e-29	3.90371561755397e-28	HSP70 family heat shock protein; mRNA in yeast and germ tubes; at yeast cell surface, not hyphae; antigenic in human/mouse infection; macrophage, GCN-induced; possibly essential; sumoylation target; Hap43-induced; Spider biofilm repressed	CR_08090W_A	SSB1
CAALFM_C103230CA	Translation	5799.34	-1.50956	0.0909089	-16.6052	6.39459098862748e-62	6.5312285736389e-60	Putative ribosomal large subunit biogenesis protein; repressed in core stress response; repressed by prostaglandins	C1_03230C_A	ARX1
CAALFM_C109300CA	Signal Transduction |///| Cytoskeleton	19.4677	-1.50874	0.511251	-2.95108	0.00316667	0.00524809	Ortholog of C. dubliniensis CD36 : Cd36_08770, C. parapsilosis CDC317 : CPAR2_407260, Candida tropicalis MYA-3404 : CTRG_03431, Candida albicans WO-1 : CAWG_00499 and Candida metapsilosis : CMET_2075	C1_09300C_A	C1_09300C_A
CAALFM_C700160CA	Translation	2204.88	-1.50763	0.14088	-10.7015	1.00089913530871e-26	1.70920588134678e-25	NA	C7_00160C_A	ALB1
CAALFM_CR00510CA	Nucleotide metabolism and transport	4687.49	-1.50298	0.0911349	-16.4918	4.200536887029e-61	4.13925036523464e-59	Phosphoribosylaminoimadazole succinocarboxamide synthetase, enzyme of adenine biosynthesis; not induced in GCN response, unlike the S. cerevisiae ortholog; fungal-specific (no human or murine homolog); levels decrease in stationary phase	CR_00510C_A	ADE1
CAALFM_C100590WA	Translation	27324.3	-1.50059	0.131068	-11.4489	2.38166818901943e-30	5.20589363061666e-29	Translation elongation factor TU; macrophage/pseudohyphal-induced; repressed upon phagocytosis by murine macrophage; levels decrease in stationary phase cells; Spider biofilm repressed	C1_00590W_A	TUF1
CAALFM_C401940WA	Inorganic ion transport and metabolism	13956.2	-1.49688	0.151528	-9.87854	5.15778494522471e-23	6.32723373586648e-22	High-affinity phosphate transporter specialized for uptake in near-neutral pH; plays a minor role in hyphal growth; transcript regulated upon white-opaque switch; alkaline induced by Rim101; rat catheter and Spider biofilm induced	C4_01940W_A	PHO89
CAALFM_CR00080WA	Coenzyme metabolis	17494.8	-1.49556	0.146555	-10.2047	1.88874517961382e-24	2.6526278679109e-23	Mitochondrial C1-tetrahydrofolate synthase precursor	CR_00080W_A	MIS12
CAALFM_C505190WA	Function Unknown	527.066	-1.49301	0.0921088	-16.2092	4.34028979595302e-59	3.83668852404024e-57	Putative cyclin for Pho85 kinase; Gcn4-induced; suppresses toxicity of C. albicans Gcn4 overproduction in S. cerevisiae via increased Pho85-dependent phosphorylation and degradation of Gcn4; rat catheter and Spider biofilm induced	C5_05190W_A	PCL5
CAALFM_CR01330WA	Nucleotide metabolism and transport	819.267	-1.4923	0.1183	-12.6146	1.7537897279303e-36	5.79232420581816e-35	Putative arginine-specific carbamoylphosphate synthetase; protein enriched in stationary phase yeast cultures; rat catheter biofilm induced; Spider biofilm induced	CR_01330W_A	CPA2
CAALFM_C203080WA	Energy production and conversion	22627.9	-1.49147	0.126449	-11.795	4.14313231537968e-32	1.0291061300722e-30	Putative mitochondrial NAD-isocitrate dehydrogenase subunit; induced by ciclopirox; induced in high iron; present in exponential and stationary growth phases; Spider biofilm repressed	C2_03080W_A	IDH2
CAALFM_C603930WA	Function Unknown	483.329	-1.48744	0.137105	-10.8489	2.01828594810416e-27	3.64321826848471e-26	Oligopeptide transporter; similar to Opt1 and to S. cerevisiae Ygl114wp, but not other OPTs; induced by nitric oxide, amphotericin B; expression of OPT6, 7, 8 does not complement mutants lacking Opt1, Opt2, and Opt3; Spider biofilm induced	C6_03930W_A	OPT8
CAALFM_C701250WA	Signal Transduction	66467.4	-1.48614	0.153976	-9.65176	4.83188265576832e-22	5.4086492819038e-21	40S ribosomal subunit similar to G-beta subunits; glucose or N starvation induced filamentation; required for virulence in mice; snoRNA snR24 encoded in ASC1 intron; repressed in stationary phase; GlcNAc-induced; Spider biofilm repressed	C7_01250W_A	ASC1
CAALFM_C500260WA	Amino Acid metabolis and transport |///| Nucleotide metabolism and transport	7321.66	-1.48602	0.118091	-12.5836	2.59790242502319e-36	8.39569434237334e-35	Ortholog(s) have ribose phosphate diphosphokinase activity, role in 5-phosphoribose 1-diphosphate biosynthetic process, fungal-type cell wall organization and cytoplasm, ribose phosphate diphosphokinase complex localization	C5_00260W_A	C5_00260W_A
CAALFM_C305600WA	Function Unknown	28.2408	-1.48352	0.374024	-3.96637	7.29747783518596e-05	0.000150481	Putative fungal-specific transmembrane protein	C3_05600W_A	ATO6
CAALFM_CR05790CA	Energy production and conversion |///| Amino Acid metabolis and transport	9571.86	-1.48205	0.13152	-11.2687	1.87368658734604e-29	3.8308605702507e-28	Putative aconitate hydratase 2; induced in high iron; regulated by Gcn4; repressed by amino acid starvation (3-AT); protein levels decrease in stationary phase yeast; flow model and Spider biofilm repressed	CR_05790C_A	ACO2
CAALFM_C100170WA	Amino Acid metabolis and transport	1075.69	-1.47884	0.16077	-9.19848	3.63032562109048e-20	3.53677265938004e-19	Putative 2-isopropylmalate synthase; involved in resistance to caspofungin and anidulafungin; regulated by NRG1, MIG1, TUP1, GCN4; induced by human whole blood or PMNs; macrophage/pseudohyphal-repressed after 16h; Spider biofilm repressed	C1_00170W_A	LEU4
CAALFM_C107200WA	Energy production and conversion	3882.71	-1.47636	0.145916	-10.1179	4.60159124983328e-24	6.25795588297463e-23	Putative inner mitochondrial membrane transporter; flucytosine induced; Spider biofilm repressed	C1_07200W_A	YMC1
CAALFM_C206960WA	Coenzyme metabolis	6234.2	-1.47607	0.169041	-8.73202	2.50168008494436e-18	2.10316069798609e-17	Putative spermidine synthase; predicted role in pantothenate and spermidine biosynthesis; Spider biofilm repressed	C2_06960W_A	SPE3
CAALFM_C109630WA	Amino Acid metabolis and transport	27754.1	-1.47529	0.149137	-9.89217	4.50168144817898e-23	5.55638751232112e-22	Putative mitochondrial NAD-isocitrate dehydrogenase subunit 1; soluble protein in hyphae; protein level decrease in stationary phase cultures	C1_09630W_A	IDH1
CAALFM_CR02180WA	Function Unknown	178.677	-1.47514	0.160287	-9.20308	3.47832232868119e-20	3.39970658824433e-19	Putative constitutive acid phosphatase; Rim101-repressed; DTT-extractable; N-glycosylated; possibly an essential gene, disruptants not obtained by UAU1 method	CR_02180W_A	PHO113
CAALFM_C202030WA	Amino Acid metabolis and transport	11367.6	-1.47477	0.114779	-12.8488	8.73492726195281e-38	3.16299082961436e-36	3-deoxy-D-arabinoheptulosonate-7-phosphate synthase; aromatic amino acid synthesis; GCN-regulated; feedback-inhibited by phe if expressed in S. cerevisiae; decreased in stationary phase; flow model biofilm repressed	C2_02030W_A	ARO3
CAALFM_C306220CA	Energy production and conversion	280.607	-1.47076	0.158174	-9.29837	1.42610901882955e-20	1.44072963229991e-19	Putative mitochondrial inner membrane transporter; rat catheter biofilm induced	C3_06220C_A	OAC1
CAALFM_C103190CA	Function Unknown	25624.8	-1.46856	0.115407	-12.7251	4.29169215003419e-37	1.46575917692361e-35	GPI-anchored cell wall protein; mutants show cell-wall defects and reduced adhesion, host cell damage, and endocytosis; mutant infection is immunoprotective in murine model; fluconazole-induced; caspofungin repressed	C1_03190C_A	ECM33
CAALFM_CR06790CA	Carbohydrate metabolism and transport	170.638	-1.46738	0.217707	-6.74017	1.58206574814224e-11	7.07048119857471e-11	Predicted membrane transporter, member of the anion:cation symporter (ACS) family, major facilitator superfamily (MFS); Gcn4p-regulated; flucytosine induced; ketoconazole-repressed; oxidative stress-induced via Cap1p	CR_06790C_A	CR_06790C_A
CAALFM_C505390CA	Carbohydrate metabolism and transport	4523.52	-1.46482	0.186292	-7.86304	3.749284173818e-15	2.3773151021962e-14	GPI-anchored cell surface protein; beta-1,3-glucanosyltransferase with similarity to the A. fumigatus GEL family; transcript induced in RHE model of oral candidiasis; fluconazol-induced	C5_05390C_A	PGA4
CAALFM_C114290CA	Carbohydrate metabolism and transport	11288.3	-1.46259	0.131641	-11.1104	1.11643288700642e-28	2.18595377322332e-27	Ortholog(s) have role in pheromone-dependent signal transduction involved in conjugation with cellular fusion and eisosome, plasma membrane localization	C1_14290C_A	MDG1
CAALFM_C500430WA	Nucleotide metabolism and transport	2310.27	-1.4604	0.0701006	-20.8329	2.17791404720819e-96	4.84868197695126e-94	Putative adenylylsulfate kinase; predicted role in sulfur metabolism; possibly adherence-induced; protein present in exponential and stationary growth phase yeast; F-12/CO2 biofilm induced	C5_00430W_A	MET14
CAALFM_C505490CA	Translation	10872.3	-1.4588	0.227141	-6.42244	1.34109305292423e-10	5.41390889263099e-10	Putative tRNA-His synthetase; downregulated upon phagocytosis by murine macrophage; stationary phase enriched protein; Spider biofilm repressed	C5_05490C_A	HTS1
CAALFM_C111550WA	Translation	7219.42	-1.4567	0.143291	-10.166	2.81188424017173e-24	3.8414173108346e-23	Putative H/ACA snoRNP pseudouridylase complex protein; mutation confers hypersensitivity to tubercidin (7-deazaadenosine); macrophage/pseudohyphal-induced; Spider biofilm repressed	C1_11550W_A	GAR1
CAALFM_C209430WA	Translation	113482	-1.4513	0.146096	-9.93388	2.96479067098529e-23	3.736133484967e-22	Ribosomal protein, large subunit; induced by ciclopirox olamine treatment; genes encoding cytoplasmic ribosomal subunits are downregulated upon phagocytosis by murine macrophages; Hap43-induced gene; Spider biofilm repressed	C2_09430W_A	RPL3
CAALFM_CR08340WA	Amino Acid metabolis and transport	14715.8	-1.45122	0.136378	-10.6412	1.91650776367347e-26	3.20894935026218e-25	Cystathionine gamma-lyase; induced by alkaline, amphotericin B, cadmium stress, oxidative stress via Cap1; possibly adherence-induced; Hog1 regulated; reduced levels in stationary phase yeast cells; Spider and flow model biofilm induced	CR_08340W_A	CYS3
CAALFM_C403720CA	Secondary Structure	1929.57	-1.45106	0.113559	-12.7779	2.17763176367795e-37	7.65482136343167e-36	Ortholog of C. dubliniensis CD36 : Cd36_43460, C. parapsilosis CDC317 : CPAR2_403660, C. auris B8441 : B9J08_002419 and Candida tenuis NRRL Y-1498 : CANTEDRAFT_114294	C4_03720C_A	C4_03720C_A
CAALFM_C402610CA	Inorganic ion transport and metabolism	480.41	-1.44893	0.145707	-9.94414	2.67462314258253e-23	3.40617790467449e-22	Putative sulfate transporter; transcript negatively regulated by Sfu1; amphotericin B induced; F-12/CO2 and Spider biofilm induced	C4_02610C_A	SUL2
CAALFM_C104680WA	Function Unknown	12958.9	-1.44803	0.149701	-9.67281	3.93410994824068e-22	4.49580511385451e-21	Eisosome component; predicted role in endocytosis; echinocandin-binding protein; localizes to cell surface of hyphae, but not yeast-form cells; Hap43, YNB biofilm induced; rat catheter biofilm repressed	C1_04680W_A	PIL1
CAALFM_C111530CA	Amino Acid metabolis and transport	37.5583	-1.44045	0.318222	-4.52656	5.99503056511713e-06	1.42266595842555e-05	Ortholog(s) have sulfonate dioxygenase activity and role in sulfur compound catabolic process	C1_11530C_A	C1_11530C_A
CAALFM_C101640WA	Translation	7679.05	-1.4381	0.118051	-12.182	3.87654091661278e-34	1.08380871859346e-32	Predicted ribosomal protein S4, component of the small ribosomal subunit; has paralog RPS41	C1_01640W_A	RPS42
CAALFM_CR08020CA	Translation	4152.35	-1.43672	0.114266	-12.5735	2.95296610298446e-36	9.3916821402326e-35	Small nucleolar ribonucleoprotein; flucytosine induced	CR_08020C_A	NOP10
CAALFM_C601930WA	Energy production and conversion	4260.16	-1.43347	0.132487	-10.8197	2.77779558949152e-27	4.94003825101584e-26	Putative mitochondrial carrier protein; fungal-specific (no human or murine homolog); Hap43p-repressed gene	C6_01930W_A	YHM1
CAALFM_C405010WA	Function Unknown	2538.75	-1.43286	0.101031	-14.1824	1.1777264094878e-45	5.99941817578914e-44	Protein with a predicted role in ribosome biogenesis; mutation confers hypersensitivity to 5-fluorocytosine (5-FC), 5-fluorouracil (5-FU); repressed in core stress response; repressed by prostaglandins; Hap43-induced	C4_05010W_A	C4_05010W_A
CAALFM_C209750WA	Amino Acid metabolis and transport	3859.88	-1.4311	0.0933027	-15.3383	4.2443391631152e-53	2.93249686315925e-51	Putative alpha-isopropylmalate synthase; fungal-specific; induced by human blood or polymorphonuclear cells; regulated by Gcn2 and Gcn4; stationary phase enriched protein; Spider biofilm induced	C2_09750W_A	LEU42
CAALFM_C105840WA	Function Unknown	201.849	-1.43016	0.165343	-8.64969	5.16410870837211e-18	4.22332754367684e-17	Protein with similarity to pirins; induced by benomyl and in response to alpha pheromone in SpiderM medium; transcript induced by Mnl1 in weak acid stress; rat catheter and Spider biofilm induced	C1_05840W_A	PRN1
CAALFM_C210560CA	Function Unknown	4652.03	-1.42954	0.0890543	-16.0524	5.49567173276278e-58	4.71921182651958e-56	Ortholog od S. cerevisiae Tis11, a mRNA-binding protein; transcription regulated by yeast-hyphal switch; flow model biofilm induced; Spider biofilm repressed	C2_10560C_A	ZSF1
CAALFM_CR01920WA	Amino Acid metabolis and transport	3.28191	-1.42903	1.02385	-1.39573	0.162794	0.203527	Putative adenosylmethionine-8-amino-7-oxononanoate transaminase involved in biotin biosynthesis; transcription regulated by biotin availability and Vhr1p	CR_01920W_A	CR_01920W_A
CAALFM_C114330WA	Translation	690.776	-1.42767	0.156233	-9.13807	6.35754156154893e-20	6.08522011568003e-19	Ortholog(s) have tRNA-5-taurinomethyluridine 2-sulfurtransferase activity, role in mitochondrial tRNA wobble position uridine thiolation and mitochondrion localization	C1_14330W_A	C1_14330W_A
CAALFM_C209420WA	NA	520.101	-1.42765	0.134221	-10.6366	2.01424042068469e-26	3.36322199131546e-25	Ortholog of C. dubliniensis CD36 : Cd36_23530, C. parapsilosis CDC317 : CPAR2_406140, C. auris B8441 : B9J08_003025 and Candida tenuis NRRL Y-1498 : CANTEDRAFT_116829	C2_09420W_A	C2_09420W_A
CAALFM_C207410WA	Function Unknown	765.842	-1.42246	0.135522	-10.4961	8.99781320445195e-26	1.40118795782282e-24	Ortholog(s) have acylglycerol lipase activity, triglyceride lipase activity and role in medium-chain fatty acid biosynthetic process, triglyceride metabolic process	C2_07410W_A	C2_07410W_A
CAALFM_C404700WA	Post-translational modification;protein turnover;chaperone functions	23249.2	-1.42165	0.13255	-10.7254	7.73400537319555e-27	1.33206608304523e-25	Putative HSP70 chaperone; protein level decreases in stationary phase cultures; Spider biofilm repressed	C4_04700W_A	SSZ1
CAALFM_C101530CA	Translation	9400.96	-1.42024	0.113443	-12.5194	5.84591304857089e-36	1.83019704869581e-34	Putative tRNA-Arg synthetase; essential; genes encoding ribosomal subunits, translation factors, and tRNA synthetases are downregulated upon phagocytosis by murine macrophage; downregulated by growth in the mouse cecum	C1_01530C_A	C1_01530C_A
CAALFM_C300800WA	Cell cycle control and mitosis	1132.75	-1.4165	0.115638	-12.2495	1.69100918077304e-34	4.8484482017657e-33	Putative protein phosphatase of the PTP family (tyrosine-specific); ortholog of S. cerevisiae Mih1; mRNA binds She3	C3_00800W_A	MIH1
CAALFM_C701510WA	Function Unknown	1075.79	-1.41447	0.0969648	-14.5875	3.37392382143489e-48	1.93149105625192e-46	Predicted membrane transporter; vesicular neurotransmitter (VNT) family, major facilitator superfamily (MFS); repressed in core caspofungin response; induced in oralpharyngeal candidasis; Spider biofilm induced	C7_01510W_A	C7_01510W_A
CAALFM_CR01390WA	Post-translational modification;protein turnover;chaperone functions	3708.59	-1.41305	0.130015	-10.8684	1.6306833718598e-27	2.98842614275892e-26	Putative mitochondrial matrix cochaperone; overexpression increases resistance to fluconazole; macrophage/pseudohyphal-repressed	CR_01390W_A	MGE1
CAALFM_C209060CA	Amino Acid metabolis and transport	29619	-1.40929	0.0848714	-16.605	6.4106219571568e-62	6.5312285736389e-60	Putative asparagine synthetase; soluble protein in hyphae; regulated by Rim101; decreased expression at pH 4 vs pH 8; protein detected during exponential and stationary phases of yeast-form growth	C2_09060C_A	ASN1
CAALFM_C403940CA	Energy production and conversion	11180	-1.4043	0.0947208	-14.8257	9.99428964242765e-50	6.25788281673256e-48	Putative pyruvate carboxylase; binds biotin cofactor; repressed by Ssk1 response regulator, by benomyl treatment, or in an azole-resistant strain overexpressing MDR1; stationary phase enriched protein; flow model biofilm repressed	C4_03940C_A	PYC2
CAALFM_C114080WA	Function Unknown	5521.25	-1.40363	0.137525	-10.2064	1.85666072879948e-24	2.61367392056527e-23	NA	C1_14080W_A	UTP10
CAALFM_C600650CA	Translation	32877.6	-1.40063	0.149789	-9.35069	8.70786001433615e-21	8.91702666885428e-20	Putative ribosomal protein of the small subunit	C6_00650C_A	RPS13
CAALFM_C114010WA	Signal Transduction	0.449489	-1.39875	3.52435	-0.396881	0.691455	0.738773	Putative mitogen-activated protein (MAP) kinase with an unknown role; null mutant produces wrinkled colonies; similar to S. cerevisiae Smk1p, which is a protein kinase required for sporulation	C1_14010W_A	CSK1
CAALFM_C207290WA	Energy production and conversion	4546.07	-1.3947	0.131301	-10.6222	2.35051629605652e-26	3.89227367922748e-25	NA	C2_07290W_A	LIA1
CAALFM_C300090WA	Translation	50998.7	-1.39141	0.169016	-8.23239	1.83508180219378e-16	1.31005661674428e-15	Predicted ribosomal protein; hyphal downregulated; repressed upon phagocytosis by murine macrophage; transcriptionally activated by Tbf1; Spider biofilm repressed	C3_00090W_A	RPS24
CAALFM_C207270WA	Function Unknown	1191.29	-1.39001	0.142205	-9.77472	1.44558615129486e-22	1.69715202254558e-21	Protein with an FMN-binding domain; Hap43-repressed; flow model biofilm induced	C2_07270W_A	C2_07270W_A
CAALFM_C203820CA	Translation	40242.1	-1.38888	0.13975	-9.9383	2.83638226087351e-23	3.58995568849324e-22	Predicted ribosomal protein; repressed upon phagocytosis by murine macrophage; transcript possibly regulated upon hyphal formation; Spider biofilm repressed	C2_03820C_A	RPS9B
CAALFM_C400290CA	Inorganic ion transport and metabolism	61.8624	-1.38775	0.63647	-2.18039	0.0292287	0.0422401	Has domain(s) with predicted 2 iron, 2 sulfur cluster binding, iron ion binding activity and role in cellular metabolic process	C4_00290C_A	C4_00290C_A
CAALFM_C210770WA	Transcription	707.504	-1.38673	0.180653	-7.6762	1.63872011227687e-14	9.79159701281937e-14	Putative RNA polymerase III subunit C11; repressed in core caspofungin response; Spider biofilm induced	C2_10770W_A	RPC11
CAALFM_C700990WA	Translation	92155	-1.3861	0.15533	-8.92359	4.51410218730334e-19	4.02585582312765e-18	Putative ribosomal protein; antigenic in mouse; repressed upon phagocytosis by murine macrophage; induced by Tbf1; overlaps orf19.7014; Spider biofilm repressed	C7_00990W_A	RPP0
CAALFM_C305100CA	Translation	46386.6	-1.386	0.128352	-10.7985	3.50001980780482e-27	6.18782913668081e-26	Predicted ribosomal protein; Plc1p-regulated, Tbf1-activated; repressed upon phagocytosis by murine macrophage; Hap43p-induced; Spider biofilm repressed	C3_05100C_A	RPL18
CAALFM_C307800CA	Function Unknown	1080.57	-1.3851	0.176563	-7.84481	4.33609465338686e-15	2.73497009039962e-14	Putative 35S rRNA processing protein; Hap43-induced; repressed by prostaglandins; Spider biofilm induced	C3_07800C_A	C3_07800C_A
CAALFM_C600720CA	Post-translational modification;protein turnover;chaperone functions	2767.69	-1.38389	0.0767891	-18.0219	1.31110179775769e-72	1.92220314788328e-70	Cytochrome oxidase assembly protein; transcript regulated by Nrg1 and Tup1; alkaline repressed; Hap43-repressed; early-stage flow model biofilm induced; Spider biofilm repressed	C6_00720C_A	COX15
CAALFM_C103030WA	Translation	50183.1	-1.37891	0.122312	-11.2737	1.76875751959101e-29	3.63282695699649e-28	Putative 40S ribosomal subunit; macrophage/pseudohyphal-induced after 16 h; Spider biofilm repressed	C1_03030W_A	RPS16A
CAALFM_C106900CA	Translation	9014.49	-1.37515	0.143615	-9.57526	1.01599044836889e-21	1.10436140780206e-20	Mitochondrial protein; possibly required for transamination of isoleucine; macrophage-downregulated protein abundance; rat catheter and Spider biofilm repressed	C1_06900C_A	MMD1
CAALFM_C207380WA	Post-translational modification;protein turnover;chaperone functions	40198.6	-1.3746	0.111864	-12.2881	1.04881131016892e-34	3.0903945026595e-33	Heat shock protein; at yeast-form cell surface, not hyphae; antigenic; Gcn4-regulated; induced by amino acid starvation (3-AT) or by adherence to polystyrene; macrophage-repressed; sumoylation target; possibly essential	C2_07380W_A	SSC1
CAALFM_C700190WA	-	2984.69	-1.37444	0.134016	-10.2558	1.11434436698245e-24	1.59864534365907e-23	Adhesin-like cell wall protein; similar to mucins and to a Litomosoides microfilarial sheath protein; N-terminal secretion signal; rat catheter and Spider biofilm repressed	C7_00190W_A	C7_00190W_A
CAALFM_C304430WA	Energy production and conversion	19827.1	-1.37317	0.140109	-9.80079	1.11712934360883e-22	1.33766224789496e-21	Putative ubiquinol cytochrome c-reductase; induced by high iron; Hap43, nitric oxide, alkaline repressed; Spider biofilm repressed	C3_04430W_A	RIP1
CAALFM_C101030WA	Transcription |///| Post-translational modification;protein turnover;chaperone functions |///| Signal Transduction	4569.2	-1.37311	0.125324	-10.9565	6.18673349836475e-28	1.15851884917977e-26	Major type I protein arginine methyltransferase (PRMT); involved in asymmetric dimethylation of arginine residues; involved in nuclear export of Npl3p; Spider biofilm repressed	C1_01030W_A	HMT1
CAALFM_C207450CA	RNA processing and modification	2296.9	-1.37006	0.119977	-11.4194	3.34682761324273e-30	7.23661179251872e-29	Putative U3-containing 90S preribosome processome complex subunit; Hap43-induced; essential; S. cerevisiae ortholog is essential; represses in core stress response;	C2_07450C_A	RCL1
CAALFM_C604520WA	Translation	17684.8	-1.36855	0.156129	-8.7655	1.85955249840858e-18	1.58775143010426e-17	Putative isoleucyl-tRNA synthetase, the target of drugs including the cyclic beta-amino acid icofungipen/PLD-118/BAY-10-8888 and mupirocin; protein present in exponential and stationary growth phase yeast cultures	C6_04520W_A	ILS1
CAALFM_C208700CA	Function Unknown	348.651	-1.36836	0.126453	-10.8211	2.7354308878661e-27	4.88469711429919e-26	Ortholog of S. cereviae Sna4 vacuolar outer membrane protein that plays a role in sensitivity to NA+; induced by Mnl1 under weak acid stress	C2_08700C_A	C2_08700C_A
CAALFM_C700570WA	Transcription	7447.18	-1.3646	0.11368	-12.0039	3.3894738571481e-33	9.0151005996979e-32	Putative RNA polymerase I subunit A135; repressed by prostaglandins	C7_00570W_A	RPA135
CAALFM_CR00780CA	Coenzyme metabolis	2230.63	-1.36063	0.152252	-8.93669	4.01014626888097e-19	3.59239779765179e-18	Glycogen synthase (UDP glucose/starch glucosyltransferase); transcript repressed by yeast-hyphal switch, Efg1-regulated; strong oxidative stress induced; colony morphology-related regulation by Ssn6; stationary phase enriched	CR_00780C_A	GSY1
CAALFM_CR08070WA	Signal Transduction	1730.47	-1.35725	0.128347	-10.5748	3.89870702068168e-26	6.33381835170745e-25	Phosphotyrosine-specific protein phosphatase; rat catheter biofilm induced	CR_08070W_A	PTP1
CAALFM_CR07270CA	Inorganic ion transport and metabolism	431.651	-1.35557	0.179957	-7.53272	4.96926101428017e-14	2.83937528106826e-13	Putative glucose transporter of the major facilitator superfamily; the C. albicans glucose transporter family comprises 20 members; 12 probable membrane-spanning segments; gene has intron; expressed in rich medium with 2% glucose	CR_07270C_A	HGT16
CAALFM_C204810WA	Amino Acid metabolis and transport	1432.17	-1.3546	0.121138	-11.1822	4.98282997574816e-29	9.91781158417953e-28	Imidazoleglycerol-phosphate dehydratase, enzyme of histidine biosynthesis; functionally complements S. cerevisiae his3-1 mutation; hyphal-induced expression; regulated by Gcn2p and Gcn4p; fungal-specific (no human or murine homolog)	C2_04810W_A	HIS3
CAALFM_CR08700CA	Intracellular trafficing and secretion	398.819	-1.35182	0.152606	-8.85823	8.12932369554414e-19	7.11286240668353e-18	Golgi-localized ADP-ribosylation factor involved in regulation of the ER-mitochondria encounter structure (ERMES); one of several C. albicans ADP-ribosylation factors; N-myristoylprotein; substrate of Nmt1; Spider biofilm induced	CR_08700C_A	ARF1
CAALFM_C206880CA	Post-translational modification;protein turnover;chaperone functions	382.419	-1.35079	0.122713	-11.0077	3.50826987146616e-28	6.63151264068651e-27	Endoprotease B; regulated by heat, carbon source (GlcNAc-induced), nitrogen, macrophage response, human neutrophils; similar to (does not replace) S. cerevisiae vacuolar B protease Prb1p; flow model biofilm induced; Spider biofilm induced	C2_06880C_A	PRB1
CAALFM_C109640WA	Nucleotide metabolism and transport	13476.9	-1.35034	0.128312	-10.5238	6.70809173744117e-26	1.06186545080794e-24	Adenylosuccinate synthase; upregulated in biofilm; decreased expression in hyphae vs yeast-form cells; not induced during GCN response, in contrast to S. cerevisiae ADE12, which is induced by Gcn4p; stationary phase-enriched protein	C1_09640W_A	ADE12
CAALFM_C103020CA	Translation	82823	-1.34833	0.125463	-10.7469	6.13172655211185e-27	1.06128353231992e-25	Putative ribosomal subunit; antigenic during murine infection; downregulated upon phagocytosis by murine macrophage; Spider biofilm repressed	C1_03020C_A	RPL13
CAALFM_C307410CA	Translation	19361.7	-1.34586	0.153648	-8.75939	1.9631702323164e-18	1.671475391849e-17	Putative tRNA-Lys synthetase; repressed upon phagocytosis by murine macrophages; stationary phase enriched protein; Spider biofilm repressed	C3_07410C_A	KRS1
CAALFM_C206810CA	Translation	36713.7	-1.34382	0.169139	-7.94505	1.94114455601678e-15	1.26006694667569e-14	Ribosomal protein; repressed by phagocytosis; colony morphology-related gene regulation by Ssn6; Hap43-induced; Spider biofilm repressed	C2_06810C_A	RPL11
CAALFM_C101480CA	Translation	86410.2	-1.34149	0.131463	-10.2043	1.89649789330726e-24	2.65730742113519e-23	Protein component of the small (40S) subunit; repressed upon phagocytosis by murine macrophage; positively regulated by Tbf1; Spider biofilm repressed	C1_01480C_A	RPS21
CAALFM_C307160WA	-	217.264	-1.33729	0.130012	-10.2859	8.16114938788067e-25	1.18208840892893e-23	Putative GPI-anchored adhesin-like protein; induced in high iron; Spider biofilm induced	C3_07160W_A	PGA32
CAALFM_C301910CA	Function Unknown	2186.92	-1.33423	0.0814195	-16.3871	2.36287226606599e-60	2.1851115678958e-58	Plasma membrane protein; appears to be at least partially redundant with Pmp5p; null mutant has increased resistance to ketoconazole; overexpression causes increased hyphal growth and biofilm formation	C3_01910C_A	C3_01910C_A
CAALFM_C200030WA	Transcription	3195.53	-1.33173	0.151266	-8.80388	1.32167672820789e-18	1.14146534673242e-17	Protein with a predicted role in recruitment of RNA polymerase I to rDNA; caspofungin induced; flucytosine repressed; repressed in core stress response; repressed by prostaglandins	C2_00030W_A	RRN3
CAALFM_C401370WA	Amino Acid metabolis and transport	5694.61	-1.33134	0.0755735	-17.6164	1.8424601128136e-69	2.3072974454422e-67	Putative regulatory subunit of acetolacetate synthase; alkaline induced; regulated by Gcn2 and Gcn4; protein present in exponential and stationary growth phase yeast; Spider biofilm repressed	C4_01370W_A	ILV6
CAALFM_C104610WA	Energy production and conversion	75758.3	-1.32855	0.170982	-7.77012	7.84128019506159e-15	4.82435365941814e-14	ATP synthase alpha subunit; antigenic in human/mouse; at hyphal surface; ciclopirox, ketoconazole, flucytosine induced; Efg1, caspofungin repressed; may be essential; sumoylation target; stationary phase-enriched; Spider biofilm repressed	C1_04610W_A	ATP1
CAALFM_C104300CA	Post-translational modification;protein turnover;chaperone functions	64194.8	-1.32667	0.136864	-9.69333	3.2186719607792e-22	3.70640558548732e-21	HSP70 family chaperone; cell wall fractions; antigenic; beta-defensin peptides impport; ATPase domain binds histatin 5; at hyphal surface, not yeast; farnesol-repressed in biofilm; flow model, Spider biofilm repressed; caspofungin repressed	C1_04300C_A	SSA2
CAALFM_CR03870WA	Function Unknown	502.859	-1.32445	0.133345	-9.93251	3.00606460855299e-23	3.78022057782678e-22	Putative protein of unknown function; Hap43p-repressed gene; S. cerevisiae ortholog YDL157C localizes to mitochondria	CR_03870W_A	CR_03870W_A
CAALFM_C206170CA	Inorganic ion transport and metabolism	9584.29	-1.3241	0.108359	-12.2196	2.44136599257796e-34	6.88969529642541e-33	Putative sulfite reductase beta subunit; role in cell wall biogenesis; regulated by Tsa1/Tsa1B in H2O2 stress; Gcn4-regulated; Tbf1-activated; Hap43-repressed; Spider, flow, F-12/CO2 model biofilm induced	C2_06170C_A	ECM17
CAALFM_C400270WA	Energy production and conversion	96243.5	-1.32399	0.149167	-8.87587	6.93889295928218e-19	6.09790724828146e-18	F1 beta subunit of F1F0 ATPase complex; antigenic in human, mice; induced by ciclopirox olamine; caspofungin repressed; macrophage/pseudohyphal-induced; detected during exponential and stationary growth phases; Spider biofilm repressed	C4_00270W_A	ATP2
CAALFM_CR07010WA	Coenzyme metabolis	16277.6	-1.32257	0.103309	-12.8021	1.5952729169302e-37	5.64069735509848e-36	Predicted mitochondrial C1-tetrahydrofolate synthase precursor; putative protein of glycine catabolism; repressed by Efg1; fluconazole-induced; stationary phase enriched protein; rat catheter and Spider biofilm repressed	CR_07010W_A	MIS11
CAALFM_CR05580CA	Function Unknown	0.396614	-1.32253	3.52987	-0.374666	0.707909	0.753273	Ortholog(s) have role in meiotic DNA recombinase assembly, reciprocal meiotic recombination and condensed nuclear chromosome localization	CR_05580C_A	CR_05580C_A
CAALFM_C200170CA	Post-translational modification;protein turnover;chaperone functions	4020.48	-1.32053	0.154296	-8.55838	1.14461053200131e-17	9.06489315923565e-17	Putative tRNA threonylcarbamoyladenosine dehydratase; involved in a conserved tRNA modification contributing to filamentation and virulence; null mutant is tolerant of Tor1 inhibitors but sensitive to translation inhibitor cycloheximide	C2_00170C_A	HMA1
CAALFM_C208360CA	Signal Transduction	0.417158	-1.32041	3.08024	-0.428672	0.668162	0.716688	Oligopeptide transporter; fungal-specific (no human or murine homolog); induced by BSA, but not by tetrapeptide or pentapeptide	C2_08360C_A	OPT5
CAALFM_C106150WA	Cell cycle control and mitosis	0.168142	-1.31792	3.53381	-0.372946	0.709189	0.753862	Ortholog of Candida albicans WO-1 : CAWG_00792	C1_06150W_A	C1_06150W_A
CAALFM_C701060WA	-	0.149171	-1.31792	3.53381	-0.372946	0.709189	0.753862	Ortholog of C. dubliniensis CD36 : Cd36_70990 and Candida albicans WO-1 : CAWG_05464	C7_01060W_A	C7_01060W_A
CAALFM_C304670CA	Translation	48918.8	-1.31623	0.104415	-12.6058	1.96191540785122e-36	6.40927908510526e-35	Putative ribosomal protein; macrophage/pseudohyphal-induced after 16 h; repressed upon phagocytosis by murine macrophage; Spider biofilm repressed	C3_04670C_A	RPS15
CAALFM_C202580WA	Carbohydrate metabolism and transport	423.992	-1.31607	0.186254	-7.06601	1.59451078200498e-12	7.92116058729911e-12	Predicted MFS membrane transporter; monocarboxylate porter family member; colony morphology-related gene regulation by Ssn6; flow model biofilm induced; Spider biofilm induced	C2_02580W_A	C2_02580W_A
CAALFM_C109510WA	RNA processing and modification	3075.74	-1.31241	0.11186	-11.7326	8.67409063578362e-32	2.08559835246781e-30	Protein similar to S. cerevisiae Ytm1p, which is involved in biogenesis of the large ribosomal subunit; transposon mutation affects filamentous growth; protein level decreases in stationary phase cultures; Hap43p-induced gene	C1_09510W_A	YTM1
CAALFM_C207830WA	Function Unknown	1385.52	-1.31104	0.135679	-9.6628	4.33850285763248e-22	4.9205171089111e-21	Protein involved in heme uptake; putative FAD transporter, similar to S. cerevisiae Flc3p	C2_07830W_A	FLC3
CAALFM_C209140CA	Energy production and conversion	7019.99	-1.30771	0.106034	-12.333	6.01972126543864e-35	1.80022609584834e-33	Sulfite reductase; role in sulfur amino acid metabolism; induced by human whole blood or PMNs; Hog1-induced; possibly adherence-induced; flow model, Spider model, F-12/CO2 biofilm induced	C2_09140C_A	MET10
CAALFM_C500590WA	Energy production and conversion	111926	-1.30522	0.14524	-8.98663	2.54925547276123e-19	2.33235534958413e-18	Mitochondrial ADP/ATP carrier protein involved in ATP biosynthesis; possible lipid raft component; 3 predicted transmembrane helices; flucytosine induced; ketoconazole-induced; downregulated by Efg1p	C5_00590W_A	PET9
CAALFM_C205610CA	Translation	70653.6	-1.30501	0.126774	-10.294	7.4993905809986e-25	1.09149725865333e-23	Small 40S ribosomal subunit protein; induced by ciclopirox olamine; repressed upon phagocytosis by murine macrophage; 5'-UTR intron; Hap43-induced; Spider biofilm repressed	C2_05610C_A	RPS8A
CAALFM_CR02000CA	Coenzyme metabolis	3452.26	-1.30437	0.137315	-9.49916	2.11586764708302e-21	2.25105848258691e-20	Putative 5-aminolevulinate synthase; caspofungin repressed; induced by high iron, nitric oxide; regulated by Ssn6; Hap43-repressed; Spider biofilm induced	CR_02000C_A	HEM1
CAALFM_C201690WA	Secondary Structure	7783.67	-1.30312	0.131212	-9.93138	3.04025894907673e-23	3.81523936177457e-22	Putative succinate dehydrogenase; enzyme of citric acid cycle; repressed by nitric oxide; Efg1, Hap43 repressed	C2_01690W_A	C2_01690W_A
CAALFM_C703920CA	Translation	15634.9	-1.30297	0.157582	-8.26855	1.355932669903e-16	9.7610913518406e-16	Conserved acidic ribosomal protein, likely involved in regulation of translation elongation; interacts with Rpp2A; 1 of 4 similar C. albicans ribosomal proteins (Rpp1A, Rpp1B, Rpp2A, Rpp2B); induced by Tbf1; Spider biofilm repressed	C7_03920C_A	RPP1B
CAALFM_C306010WA	Translation	23949.2	-1.30292	0.139083	-9.36797	7.39414216515856e-21	7.63680215717665e-20	Putative translation elongation factor eEF1 gamma; protein level decreased in stationary phase cultures; Spider biofilm repressed	C3_06010W_A	CAM1
CAALFM_C208890WA	Function Unknown	6.09838	-1.30261	0.946608	-1.37608	0.168796	0.210286	Zinc-finger transcription factor of the C2H2 family, involved in regulation of iron homeostasis and morphogenesis	C2_08890W_A	C2_08890W_A
CAALFM_C209350WA	Lipid metabolism	908.513	-1.3012	0.168416	-7.72609	1.10904147572073e-14	6.72699123164207e-14	Putative lyso-phosphatidylcholine acyltransferase, required for normal phospholipid content of mitochondrial membranes; rat catheter biofilm induced	C2_09350W_A	TAZ1
CAALFM_C304520CA	Nucleotide metabolism and transport	4947.91	-1.30051	0.0867003	-15	7.34027679566653e-51	4.79591345855995e-49	Phosphoribosylaminoimadazole carboxylase; role in adenine biosynthesis; required for normal growth and virulence in immunosuppressed mouse infection; not induced in GCN response, in contrast to S. cerevisiae ADE2; stationary phase-enriched	C3_04520C_A	ADE2
CAALFM_C203100WA	Translation	129606	-1.29958	0.156476	-8.30531	9.95629417044509e-17	7.30736071532911e-16	Elongation Factor 2 (eEF2); GTPase; essential; highly expressed; target of sordarin antifungals; antigenic in human/mouse; lacks site for regulatory phosphorylation by eEF2 kinase; GCN-regulated; higher protein amount in stationary phase	C2_03100W_A	EFT2
CAALFM_CR09300CA	Energy production and conversion	2227.55	-1.2982	0.110699	-11.7273	9.23366027112524e-32	2.21129609122446e-30	Putative copper transporter; Hap43p-repressed gene	CR_09300C_A	SCO1
CAALFM_C300170CA	Post-translational modification;protein turnover;chaperone functions |///| Intracellular trafficing and secretion	2827.57	-1.29593	0.143755	-9.01482	1.97199556617645e-19	1.81526268733333e-18	Ortholog(s) have GTPase regulator activity, mRNA binding activity	C3_00170C_A	C3_00170C_A
CAALFM_C501130WA	Energy production and conversion |///| Post-translational modification;protein turnover;chaperone functions	1510.22	-1.29434	0.101979	-12.6922	6.53250575954118e-37	2.19368112405598e-35	Mitochondrial cytochrome c heme lyase; antigenic cell-wall protein; filament induced; induced on polystyrene adherence, interaction with macrophage; N-glycosylation, 2 heme-binding motifs; rat catheter, Spider biofilm induced	C5_01130W_A	CYC3
CAALFM_C405540WA	Amino Acid metabolis and transport	3218.89	-1.29422	0.113215	-11.4314	2.91256702591516e-30	6.32037559305994e-29	Putative L-aspartate 4-P-transferase; fungal-specific (no human or murine homolog); regulated by Gcn2 and Gcn4; early-stage flow model biofilm induced	C4_05540W_A	HOM3
CAALFM_CR06490CA	Post-translational modification;protein turnover;chaperone functions	13623.6	-1.29383	0.112587	-11.4918	1.45136496671922e-30	3.20740985843722e-29	Heat shock protein; soluble in hyphae; regulated by Nrg1 and by iron; induced in high iron; heavy metal (cadmium) stress-induced; sumoylation target; protein present in exponential and stationary phase cells; Hap43-repressed	CR_06490C_A	HSP60
CAALFM_C304500CA	Translation	56431.1	-1.2923	0.162039	-7.97525	1.52073583943082e-15	9.92523684127979e-15	Ribosomal protein L19; repressed upon phagocytosis by murine macrophages; Hap43-induced gene; Spider biofilm repressed	C3_04500C_A	RPL19A
CAALFM_CR04100CA	Translation	71867.6	-1.29033	0.131073	-9.84436	7.24976629686683e-23	8.75067172900934e-22	Putative ribosomal protein; repressed upon phagocytosis by murine macrophage; positively regulated by Tbf1; Spider biofilm repressed	CR_04100C_A	RPL15A
CAALFM_C406710WA	Function Unknown	402.751	-1.29015	0.182329	-7.07596	1.48421637544498e-12	7.39769870049731e-12	Putative NADP-dependent oxidoreductase; Hap43-repressed; induced by benomyl treatment; oxidative stress-induced via Cap1; rat catheter biofilm repressed	C4_06710W_A	C4_06710W_A
CAALFM_C103370WA	RNA processing and modification	35466.6	-1.28957	0.105643	-12.2068	2.85830355341247e-34	8.02862741101044e-33	Putative poly(A)-binding protein; regulated by Gcn4p; induced in response to amino acid starvation (3-AT treatment); protein present in exponential and stationary growth phase yeast cultures	C1_03370W_A	PAB1
CAALFM_CR03030CA	Translation	53744.8	-1.28796	0.170477	-7.555	4.18856518749293e-14	2.40472448347851e-13	Putative ribosomal protein; Plc1-regulated; downregulated upon phagocytosis by murine macrophage; Spider biofilm repressed	CR_03030C_A	RPL28
CAALFM_C600290WA	Function Unknown	920.038	-1.28711	0.123147	-10.4518	1.43735566044095e-25	2.2153704807463e-24	Protein of unknown function; regulated by yeast-hypha switch; induced by Mnl1 in weak acid stress; 5' UTR intron; repressed by chlamydospore formation in C. albicans and C. dubliniensis; rat catheter, Spider and flow model biofilm induced	C6_00290W_A	C6_00290W_A
CAALFM_CR10750CA	Cell cycle control and mitosis	1781.78	-1.28353	0.121901	-10.5293	6.33079836482324e-26	1.00940129896426e-24	Has domain(s) with predicted DNA binding activity	CR_10750C_A	CR_10750C_A
CAALFM_C407110CA	Energy production and conversion	36814.7	-1.28103	0.163608	-7.82991	4.88219499681523e-15	3.06654902046566e-14	Putative pyruvate dehydrogenase alpha chain; fluconazole-induced; protein present in exponential and stationary growth phase yeast cultures; Hap43-induced; Spider biofilm repressed	C4_07110C_A	PDA1
CAALFM_CR07310WA	NA	1061.2	-1.28075	0.110675	-11.5721	5.70623749127169e-31	1.29434692679374e-29	Ortholog of C. dubliniensis CD36 : Cd36_32940, C. auris B8441 : B9J08_000575, Candida tenuis NRRL Y-1498 : CANTEDRAFT_134955 and Debaryomyces hansenii CBS767 : DEHA2E04422g	CR_07310W_A	CR_07310W_A
CAALFM_CR08480CA	Translation	13634.7	-1.28021	0.173711	-7.36977	1.70922087172437e-13	9.38276407300018e-13	Ortholog(s) have structural constituent of ribosome activity and cytosolic small ribosomal subunit localization	CR_08480C_A	CR_08480C_A
CAALFM_C306160CA	Translation	1625.49	-1.2796	0.132883	-9.62956	5.99830651124869e-22	6.62790816895512e-21	NA	C3_06160C_A	NSA2
CAALFM_C306160CA	Translation	1625.49	-1.2796	0.132883	-9.62956	5.99830651124869e-22	6.62790816895512e-21	Putative protein constituent of 66S pre-ribosomal particles; Hap43-induced; repressed by prostaglandins	C3_06380W_A	NSA2
CAALFM_C306380WA	Translation	1625.49	-1.2796	0.132883	-9.62956	5.99830651124869e-22	6.62790816895512e-21	NA	C3_06160C_A	NSA2
CAALFM_C306380WA	Translation	1625.49	-1.2796	0.132883	-9.62956	5.99830651124869e-22	6.62790816895512e-21	Putative protein constituent of 66S pre-ribosomal particles; Hap43-induced; repressed by prostaglandins	C3_06380W_A	NSA2
CAALFM_C105720WA	Translation	55955.3	-1.27831	0.110009	-11.62	3.25972300607049e-31	7.50735440210334e-30	60S ribosomal protein L7; snoRNA snR39b encoded within the 2nd intron	C1_05720W_A	C1_05720W_A
CAALFM_C703360WA	Post-translational modification;protein turnover;chaperone functions	3280.01	-1.27801	0.0939309	-13.6058	3.69712683898612e-42	1.65846488277206e-40	Carboxypeptidase Y; transcript regulated at yeast-hypha transition or macrophage response; induced human neutrophils; regulated by Gcn2 and Gcn4; putative N-glycosylation	C7_03360W_A	CPY1
CAALFM_C205890CA	Energy production and conversion	5785.34	-1.2771	0.100606	-12.694	6.3810085158288e-37	2.15484506677792e-35	Putative isocitrate dehydrogenase; transcriptionally induced by interaction with macrophage; alkaline induced; Spider biofilm repressed	C2_05890C_A	IDP1
CAALFM_C501580CA	Amino Acid metabolis and transport |///| Translation	92777.2	-1.27706	0.147954	-8.63147	6.0569091832748e-18	4.94675014954685e-17	Translation elongation factor 3; antigenic in humans; predicted C-term nucleotide-binding active site; protein on surface of yeast, not hyphae; polystyrene adherence induced; higher protein amount in stationary phase; possibly essential	C5_01580C_A	CEF3
CAALFM_C403700WA	Intracellular trafficing and secretion	1504.09	-1.27587	0.144257	-8.84445	9.19774457732065e-19	8.02433129960442e-18	Predicted membrane transporter, member of the drug:proton antiporter (14 spanner) (DHA2) family, major facilitator superfamily (MFS)	C4_03700W_A	C4_03700W_A
CAALFM_C210740CA	Function Unknown	3336.08	-1.27549	0.136887	-9.31779	1.18787267437769e-20	1.20817303649481e-19	Protein with a predicted role in cell wall integrity; repressed in core stress response	C2_10740C_A	C2_10740C_A
CAALFM_C201620WA	Energy production and conversion	10585.3	-1.27304	0.126407	-10.071	7.42440970034195e-24	9.89537177577726e-23	Putative cytochrome c oxidase subunit IV; Mig1-regulated; macrophage/pseudohyphal-induced gene; macrophage-induced protein; repressed by nitric oxide; 5'-UTR intron; Hap43-repressed	C2_01620W_A	COX4
CAALFM_C114380CA	Function Unknown	1155.97	-1.27283	0.150871	-8.43652	3.26930331013156e-17	2.49072017708502e-16	Pentatricopeptide repeat protein; likely binds RNA; involved in regulated translation of the ATP8?ATP6 bicistronic transcript; null mutant lacks two subunits of the the ATP synthase of respiratory complex V; localizes to the mitochondrion	C1_14380C_A	C1_14380C_A
CAALFM_CR03060WA	Translation	9861.98	-1.27161	0.117469	-10.8251	2.61882107497642e-27	4.69902491990545e-26	Putative G4 nucleic acid binding protein; macrophage/pseudohyphal-repressed; protein enriched in stationary phase yeast-form cultures; Spider biofilm repressed	CR_03060W_A	ARC1
CAALFM_C401900CA	Energy production and conversion	28264.1	-1.27139	0.146488	-8.67915	3.98725604754484e-18	3.28770865593855e-17	Predicted malate dehydrogenase precursor; macrophage-induced transcript; protein present in exponential and stationary growth phase yeast cultures; Spider biofilm repressed	C4_01900C_A	MDH1-1
CAALFM_C208000CA	Function Unknown	15206.1	-1.27094	0.120131	-10.5796	3.70455393833422e-26	6.03470832610488e-25	YEF3-subfamily ABC family protein; predicted not to be a transporter; repressed in core stress response; mutation confers hypersensitivity to amphotericin B	C2_08000C_A	KRE30
CAALFM_C400650WA	Amino Acid metabolis and transport	3235.93	-1.26976	0.109489	-11.5971	4.26356708953167e-31	9.78179457067743e-30	Putative histidinol-phosphate aminotransferase; Gcn4p-regulated; protein present in exponential and stationary growth phase yeast cultures	C4_00650W_A	HIS5
CAALFM_C600620WA	Nucleotide metabolism and transport	1286.94	-1.2689	0.112778	-11.2513	2.28278907462315e-29	4.60464601595966e-28	Cytosine deaminase; enzyme of pyrimidine salvage; functional homolog of S. cerevisiae Fcy1p; mutation is associated with resistance to flucytosine (5-FC) in a clinical isolate; hyphal downregulated; gene has intron	C6_00620W_A	FCA1
CAALFM_C210780CA	Replication and repair	148.453	-1.26718	0.297636	-4.25746	2.06759458502205e-05	4.57933347478539e-05	Putative DNA cross-link repair protein; expressed in opaque or white MTLa/MTLa or MTLalpha/MTLalpha, but not MTLa/MTLalpha cells; telomere-proximal gene; mutation does not affect white-to-opaque phenotypic switching	C2_10780C_A	PSO2
CAALFM_CR01400WA	Amino Acid metabolis and transport	8427.83	-1.26659	0.119955	-10.5588	4.62372441946903e-26	7.45126206043656e-25	Homoisocitrate dehydrogenase; catalyzes 4th step in the alpha-aminoadipate pathway of lysine biosynthesis; clade-associated gene expression; protein level decreases in stationary phase cultures; Spider biofilm repressed	CR_01400W_A	LYS12
CAALFM_C101360CA	Carbohydrate metabolism and transport	1240	-1.26478	0.0970148	-13.037	7.5411502090711e-39	2.81551887619418e-37	Putative glycogen synthesis initiator; regulated by Efg1 and Efh1; Hog1-repressed; colony morphology-related gene regulation by Ssn6; induced by prostaglandins; flow model biofilm induced	C1_01360C_A	C1_01360C_A
CAALFM_C102590CA	Coenzyme metabolis	17021.9	-1.26359	0.123723	-10.2131	1.73229436091244e-24	2.44432427310907e-23	Stationary phase protein; vitamin B synthesis; induced byyeast-hypha switch, 3-AT or in azole-resistant strain overexpressing MDR1; soluble in hyphae; regulated by Gcn4, macrophage; Spider biofilm induced; rat catheter biofilm repressed	C1_02590C_A	SNZ1
CAALFM_C101350CA	Translation	34348.7	-1.26356	0.13992	-9.03058	1.70759733497921e-19	1.58156665339908e-18	Translation initiation factor; upregulated in highly virulent strain compared to less virulent strain; antigenic in human; flucytosine induced; downregulated upon phagocytosis by macrophages; Spider biofilm repressed	C1_01350C_A	TIF
CAALFM_C206020WA	Nucleotide metabolism and transport |///| Inorganic ion transport and metabolism	5292.74	-1.26252	0.129515	-9.74804	1.88071944317814e-22	2.19069978653042e-21	CNT family H(+)/nucleoside symporter; transports adenosine, uridine, inosine, guanosine, tubercidin; variant alleles for high/low-affinity isoforms; S or G at residue 328 affects specificity; Spider, flow model biofilm induced	C2_06020W_A	CNT
CAALFM_C505320CA	Amino Acid metabolis and transport	10866.8	-1.26163	0.140726	-8.9652	3.097102890768e-19	2.80371769222989e-18	ATP phosphoribosyl transferase; enzyme of histidine biosynthesis; acid upregulated/alkaline repressed by Rim101; regulated by Gcn2, Gcn4; strain CA9 is a his1 mutant; flow model biofilm induced; Spider biofilm repressed	C5_05320C_A	HIS1
CAALFM_C303040WA	Energy production and conversion	15209.7	-1.26107	0.135287	-9.3214	1.14815601700132e-20	1.16975691833813e-19	Putative actin interacting protein; regulated by Gcn4; induced in response to amino acid starvation (3-AT); repressed by elevated CO2; flow model biofilm repressed	C3_03040W_A	AIP2
CAALFM_C504800WA	Carbohydrate metabolism and transport	375.741	-1.25952	0.150005	-8.3965	4.59983573762471e-17	3.45461584329051e-16	CRH family cell wall protein; transcript regulated by Nrg1 and Tup1; alkaline induced by Rim101; repressed during cell wall regeneration; flow model biofilm induced	C5_04800W_A	CRH12
CAALFM_C207920WA	Amino Acid metabolis and transport	654.378	-1.25908	0.119778	-10.5118	7.6263192893358e-26	1.19379701167181e-24	Ortholog(s) have diphthine methylesterase activity, role in endocytic recycling, protein histidyl modification to diphthamide and cytoplasm, endosome localization	C2_07920W_A	C2_07920W_A
CAALFM_C701900WA	Energy production and conversion	10163.7	-1.2575	0.132735	-9.47378	2.69897318273277e-21	2.84623294761521e-20	Putative NADH-ubiquinone oxidoreductase; identified in detergent-resistant membrane fraction (possible lipid raft component); alkaline repressed; Hap43-repressed; Spider biofilm repressed	C7_01900W_A	NUC2
CAALFM_C702040CA	Transcription	3902.45	-1.25698	0.0987033	-12.7349	3.78398698773637e-37	1.29974547333048e-35	Transcription factor; represses SOK1 expression in response to farnesol inhibition; yeast-hypha switch repressed; ketoconazole-induced; Plc1-regulated; colony morphology-related Ssn6 regulation; Spider, flow model biofilm induced	C7_02040C_A	CUP9
CAALFM_C103110WA	Translation	45492.3	-1.25646	0.113832	-11.0379	2.50935368311261e-28	4.81908146619486e-27	Ortholog of S. cerevisiae ribosomal subunit, Rpl6B; transposon mutation affects filamentous growth; translation-related genes are downregulated upon phagocytosis by murine macrophage; Hap43-induced; Spider biofilm repressed	C1_03110W_A	RPL6
CAALFM_C210550CA	Translation	12115.6	-1.25629	0.169581	-7.40823	1.27991762009084e-13	7.11052200958044e-13	Ortholog(s) have protein kinase activator activity, protein kinase regulator activity, stalled ribosome sensor activity	C2_10550C_A	GCN1
CAALFM_C106890CA	Translation	30651.5	-1.25629	0.147257	-8.53125	1.44777884260822e-17	1.13315086235911e-16	Ribosomal 60S subunit protein; Spider biofilm repressed	C1_06890C_A	C1_06890C_A
CAALFM_C107650WA	-	86.9496	-1.25426	0.212239	-5.90965	3.42836804606602e-09	1.200898770134e-08	Protein of unknown function; Hap43-repressed gene	C1_07650W_A	C1_07650W_A
CAALFM_C100110WA	Post-translational modification;protein turnover;chaperone functions	10660.6	-1.25292	0.176792	-7.08701	1.37038886251002e-12	6.8587905516634e-12	Chaperonin-containing T-complex subunit; role in hyphal morphogenesis, particularly starvation-induced; essential; expression in S. cerevisiae inhibits Ras2-mediated pathways; CCT8 and TRP1 overlap; Spider biofilm repressed	C1_00110W_A	CCT8
CAALFM_C401550CA	Nucleotide metabolism and transport	249.322	-1.25283	0.125965	-9.94583	2.62960839287677e-23	3.36310128714516e-22	Putative carbamoyl-phosphate synthase subunit; alkaline repressed; rat catheter, Spider and flow model biofilm induced	C4_01550C_A	CPA1
CAALFM_C501240WA	Lipid metabolism	1117.9	-1.24829	0.171383	-7.28367	3.24864390694112e-13	1.72963671608707e-12	Inositolphosphorylceramide (IPC) synthase; catalyzes the key step in sphingolipid biosynthesis; antifungal drug target; flow model biofilm induced; Spider biofilm induced	C5_01240W_A	AUR1
CAALFM_C600480CA	Secondary Structure	2569.06	-1.24796	0.140064	-8.90992	5.10700863776332e-19	4.52776237781642e-18	Putative multicopper oxidase; ketoconazole/caspofungin/amphotericin B repressed; Sef1/Sfu1/Hap43 regulated; reports differ if functional homolog of ScFet3; rat catheter and Spider biofilm induced	C6_00480C_A	FET31
CAALFM_C505230CA	Post-translational modification;protein turnover;chaperone functions	27710	-1.24532	0.118722	-10.4893	9.67191053046475e-26	1.50227013433136e-24	Putative ubiquinol-cytochrome-c reductase; amphotericin B induced; repressed by nitric oxide, Hap43p, and Spider biofilm; null mutant is viable but shows decreased vegetative growth on several carbon sources	C5_05230C_A	C5_05230C_A
CAALFM_C100080CA	Transcription	936.131	-1.24151	0.169377	-7.32986	2.30391480476415e-13	1.2476425127421e-12	Protein involved in regulation of carbonic anhydrases; controls CO2 sensing; bZIP domain-containing transcription factor of the ATF/CREB family; null mutant displays slow growth, abnormal colony morphology and invasive growth	C1_00080C_A	RCA1
CAALFM_C700620WA	Translation	11728.5	-1.2384	0.138881	-8.917	4.79095598825409e-19	4.26012373452594e-18	Putative glutamine-tRNA ligase; stationary phase enriched protein; Spider biofilm repressed	C7_00620W_A	GUS1
CAALFM_C304270CA	Energy production and conversion	1911.86	-1.23807	0.112619	-10.9934	4.109678315884e-28	7.74397377955445e-27	Putative citrate transport protein; flucytosine induced; amphotericin B repressed, caspofungin repressed; Hap43p-induced gene	C3_04270C_A	CTP1
CAALFM_CR10830CA	Translation	2197.15	-1.23752	0.190071	-6.51081	7.47442206714963e-11	3.10495860716216e-10	Mitochondrial ribosomal protein of the large subunit; Spider biofilm repressed	CR_10830C_A	CR_10830C_A
CAALFM_CR08270WA	NA	1.71537	-1.23744	1.78135	-0.694663	0.487266	0.54604	Protein of unknown function; transcript upregulated in azole-resistant strain overexpressing MDR1; Spider biofilm induced	CR_08270W_A	CR_08270W_A
CAALFM_C701970CA	Intracellular trafficing and secretion	16215.7	-1.2362	0.12871	-9.60453	7.65045556112442e-22	8.40710939267256e-21	Protein involved in mitochondrial protein import; Spider biofilm repressed	C7_01970C_A	TOM40
CAALFM_C106450CA	Translation	37327.6	-1.23597	0.150368	-8.21962	2.04144636447257e-16	1.4436628349229e-15	Putative ribosomal protein; repressed upon phagocytosis by murine macrophage; transcript positively regulated by Tbf1; Spider biofilm repressed	C1_06450C_A	RPS14B
CAALFM_CR08150WA	Translation	43238.3	-1.23423	0.113017	-10.9207	9.17509725983269e-28	1.69696952704167e-26	Putative ribosomal protein; repressed upon phagocytosis by murine macrophage; transcript positively regulated by Tbf1; Spider biofilm repressed	CR_08150W_A	RPS20
CAALFM_CR04070WA	Function Unknown	1193.16	-1.23302	0.100586	-12.2584	1.5151320399078e-34	4.37858590956048e-33	Subunit of the N-terminal acetyltransferase NatA; Spider biofilm repressed	CR_04070W_A	NAT5
CAALFM_C102980WA	Amino Acid metabolis and transport	875.086	-1.23239	0.108744	-11.3329	9.0132795089271e-30	1.88776387206135e-28	Ortholog(s) have glyoxylate reductase (NAD+) activity and role in glyoxylate catabolic process	C1_02980W_A	GOR1
CAALFM_C113820CA	Function Unknown	957.529	-1.23095	0.108319	-11.3641	6.30998630854384e-30	1.33085360353183e-28	Protein of unknown function; Hap43-induced; Spider biofilm induced	C1_13820C_A	C1_13820C_A
CAALFM_C403360CA	Post-translational modification;protein turnover;chaperone functions |///| Inorganic ion transport and metabolism |///| Intracellular trafficing and secretion	3660.58	-1.23069	0.0818493	-15.0361	4.26119481647772e-51	2.81472989470852e-49	Putative polyphosphate synthetase; decreased expression in hyphae compared to yeast-form cells; fungal-specific (no human or murine homolog); virulence-group-correlated expression	C4_03360C_A	VTC4
CAALFM_C108350CA	-	5691.21	-1.22699	0.0798889	-15.3587	3.09778956318294e-53	2.16521082142938e-51	Ortholog of C. dubliniensis CD36 : Cd36_02630, C. parapsilosis CDC317 : CPAR2_206910, Candida tenuis NRRL Y-1498 : cten_CGOB_00051 and Pichia stipitis Pignal : psti_CGOB_00173	C1_08350C_A	C1_08350C_A
CAALFM_C403050CA	Amino Acid metabolis and transport	1061.04	-1.22591	0.103091	-11.8915	1.31089315257968e-32	3.33888929667647e-31	Ortholog(s) have carboxypeptidase activity, role in nitrogen compound metabolic process, proteolysis involved in protein catabolic process and fungal-type vacuole lumen localization	C4_03050C_A	C4_03050C_A
CAALFM_C203470CA	Energy production and conversion	10577.5	-1.2245	0.137504	-8.90518	5.32976600415096e-19	4.71829505905028e-18	Putative cytochrome c oxidase; flucytosine induced	C2_03470C_A	COX6
CAALFM_C404900WA	Translation	27379	-1.22372	0.114873	-10.6528	1.69238096238251e-26	2.8495523711152e-25	Ribosomal 60S subunit protein; pre-rRNA processing; pre-mRNA alternatively spliced to productive/unproductive transcripts; temp-regulated splicing; colony morphology-related regulation by Ssn6, Tup1, Nrg1 regulated; Spider biofilm repressed	C4_04900W_A	RPL30
CAALFM_C105450WA	-	1.7033	-1.22133	1.48797	-0.820802	0.411759	0.469834	Protein of unknown function	C1_05450W_A	C1_05450W_A
CAALFM_C201070WA	Transcription	3489.98	-1.21939	0.105948	-11.5094	1.1834275960626e-30	2.63466047404899e-29	Ortholog(s) have RNA polymerase I activity and role in nucleolar large rRNA transcription by RNA polymerase I, transcription by RNA polymerase I, transcription elongation by RNA polymerase I	C2_01070W_A	C2_01070W_A
CAALFM_C202790CA	Amino Acid metabolis and transport	9.65045	-1.21659	0.733971	-1.65755	0.0974088	0.127816	Predicted amino acid transmembrane transporter; rat catheter biofilm repressed	C2_02790C_A	C2_02790C_A
CAALFM_C504270CA	Coenzyme metabolis	20251.3	-1.21417	0.153811	-7.89393	2.92826171141569e-15	1.87053997314768e-14	S-adenosyl-L-homocysteine hydrolase; sulfur amino acid metabolism; antigenic in human; alkaline-, fluconazole-induced expression; Gcn4-regulated; amino acid starvation (3-AT) repressed; flow model biofilm induced; Spider biofilm repressed	C5_04270C_A	SAH1
CAALFM_C703200CA	Function Unknown	1103.43	-1.21198	0.150108	-8.07406	6.79980950417819e-16	4.56688881895141e-15	Putative pyridoxamine 5'-phosphate oxidase; planktonic growth and early-stage flow model biofilm induced	C7_03200C_A	C7_03200C_A
CAALFM_C103010WA	Translation	29619.8	-1.21059	0.12438	-9.73299	2.180835792748e-22	2.52096229811697e-21	Conserved acidic ribosomal protein; likely role in regulation of translation elongation; interacts with Rpp2B; 1 of 4 similar C. albicans ribosomal proteins (Rpp1A, Rpp1Bp, Rpp2A, Rpp2B); Hap43-induced; Spider biofilm repressed	C1_03010W_A	RPP1A
CAALFM_C702970WA	Carbohydrate metabolism and transport	1990.61	-1.21056	0.106846	-11.3299	9.33268862383188e-30	1.94787469853658e-28	Putative mannosyltransferase similar to S. cerevisiae Ecm39p, which has a role in Calcofluor white resistance; predicted Kex2p substrate; has HKEXRF motif	C7_02970W_A	ECM39
CAALFM_C111030WA	Translation	12628.5	-1.21023	0.109389	-11.0635	1.88496084809338e-28	3.64324747842099e-27	Predicted ribosomal protein; genes encoding cytoplasmic ribosomal subunits, translation factors, and tRNA synthetases are downregulated upon phagocytosis by murine macrophage	C1_11030W_A	RPL82
CAALFM_C206310CA	Intracellular trafficing and secretion	17088.5	-1.20943	0.172896	-6.99514	2.64998235514073e-12	1.29294187798303e-11	Small RAN G-protein; essential; no prenylation predicted; can rescue S. cerevisiae gsp1 viability; macrophage/pseudohyphal-induced; transcript not regulated by white-opaque, yeast-hypha switching; GlcNAc-induced; Spider biofilm repressed	C2_06310C_A	GSP1
CAALFM_C204600CA	Translation	45394.5	-1.20791	0.101205	-11.9352	7.75765251811064e-33	2.00996764165358e-31	Ribosomal protein L17; mutation confers hypersensitivity to 5-FU, tubercidin; repressed upon phagocytosis by macrophage; Hap43-induced; Spider biofilm repressed	C2_04600C_A	RPL17B
CAALFM_C102620CA	Amino Acid metabolis and transport	8151.96	-1.20777	0.118217	-10.2166	1.6707602552759e-24	2.37421746914029e-23	Putative homoserine dehydrogenase; Gcn4-regulated; induced by amino acid starvation (3-ATtreatment); macrophage-induced protein; protein level decreases in stationary phase cultures; flow model biofilm repressed	C1_02620C_A	HOM6
CAALFM_C102600WA	Coenzyme metabolis	1928.82	-1.20582	0.0918689	-13.1254	2.35444323144978e-39	8.90098004040544e-38	Protein with a predicted role in pyridoxine metabolism; stationary phase protein; regulated by Tup1, Efg1; Spider biofilm induced	C1_02600W_A	SNO1
CAALFM_C207190CA	Translation	4460.47	-1.20556	0.174145	-6.92277	4.42887304262707e-12	2.11285363962153e-11	Putative mitochondrial ribosomal protein; predicted role in aerobic respiration; Spider biofilm repressed	C2_07190C_A	C2_07190C_A
CAALFM_CR07500WA	NA	2.56339	-1.20433	1.13564	-1.06049	0.288921	0.343087	Ortholog of C. dubliniensis CD36 : Cd36_33120 and Candida albicans WO-1 : CAWG_02046	CR_07500W_A	CR_07500W_A
CAALFM_C103740WA	Transcription	573.056	-1.20337	0.102632	-11.7251	9.47805366690134e-32	2.26081669014857e-30	Zn(II)2Cys6 transcription factor; plays a role in resistance to weak organic acids; required for yeast cell adherence to silicone substrate; Spider biofilm induced	C1_03740W_A	WAR1
CAALFM_C501960CA	Energy production and conversion	5354.68	-1.20256	0.102187	-11.7682	5.6924310735148e-32	1.4023443927417e-30	Putative ortholog of human electron transfer flavoprotein dehydrogenase (ETF-dH); alkaline repressed; repressed by nitric oxide; virulence-group-correlated expression; Spider biofilm induced	C5_01960C_A	C5_01960C_A
CAALFM_CR05570CA	Nucleotide metabolism and transport	277.063	-1.20232	0.121293	-9.91258	3.67037417293355e-23	4.56783005248521e-22	Putative ribonucleotide reductase large subunit; transcript induced in low iron; rat catheter and Spider biofilm induced	CR_05570C_A	RNR3
CAALFM_C302110WA	Translation	73031.9	-1.20169	0.113336	-10.6029	2.88858835129882e-26	4.75706974785129e-25	Ribosomal protein L12, 60S ribosomal subunit; downregulated by human whole blood or polymorphonuclear cells; genes encoding cytoplasmic ribosomal subunits are downregulated upon phagocytosis by macrophage; Tbf1p-activated; Hap43p-induced	C3_02110W_A	RPL12
CAALFM_C302250CA	-	3.24197	-1.20146	0.965533	-1.24435	0.21337	0.261162	Protein of unknown function; induced by alpha pheromone in SpiderM medium	C3_02250C_A	C3_02250C_A
CAALFM_C604510CA	Cell cycle control and mitosis	712.968	-1.20129	0.142729	-8.41657	3.87665157015642e-17	2.94224148841038e-16	Has domain(s) with predicted ATP binding, ligase activity, forming carbon-nitrogen bonds activity and role in tRNA processing	C6_04510C_A	C6_04510C_A
CAALFM_C500180WA	Cytoskeleton	4820.29	-1.20062	0.137272	-8.7463	2.20453667023991e-18	1.86640421476227e-17	Predicted inositol polyphosphate kinase, involved in autophagy, energy metabolism, virulence	C5_00180W_A	AFL1
CAALFM_C503480CA	Amino Acid metabolis and transport	1081.9	-1.20045	0.168221	-7.13615	9.59829588486164e-13	4.88116383789368e-12	Spermidine transporter; induced in strains from HIV patients with oral candidiasis; alkaline repressed; amphotericin B induced; colony morphology regulated by Ssn6; reduced oral epithelial cell damage by mutant; Spider biofilm induced	C5_03480C_A	C5_03480C_A
CAALFM_C100090WA	Function Unknown	198.721	-1.19964	0.164141	-7.30857	2.70008479526553e-13	1.44783315828199e-12	Ortholog(s) have role in ascospore formation, ascospore wall assembly, ascospore-type prospore membrane formation and cytosol, prospore membrane localization	C1_00090W_A	C1_00090W_A
CAALFM_CR07440WA	Transcription	1460.29	-1.19955	0.108035	-11.1034	1.2081133471664e-28	2.35778224994066e-27	Transcription factor; similar to S. cerevisiae Ace2 and Swi5; regulates morphogenesis, cell separation, adherence, virulence in a mice; mutant is hyperfilamentous; rat catheter and Spider biofilm induced	CR_07440W_A	ACE2
CAALFM_CR08360CA	Translation	27018.8	-1.19721	0.119585	-10.0114	1.35861579624392e-23	1.78310907231926e-22	Acidic ribosomal protein; likely role in translation elongation regulation; interacts with Rpp1B; 1 of 4 similar ribosomal proteins (Rpp1A, Rpp1B, Rpp2A, Rpp2B); CUG start codon; upstream uORFs; Tbf1-induced; Spider biofilm repressed	CR_08360C_A	RPP2A
CAALFM_C602070CA	Translation	35859.8	-1.1944	0.103235	-11.5696	5.87361209751865e-31	1.32730384654829e-29	Ribosomal protein; downregulated upon phagocytosis by murine macrophage; Hap43-induced; sumoylation target; Spider biofilm repressed	C6_02070C_A	RPL23A
CAALFM_C103560CA	Transcription	2647.23	-1.19365	0.125563	-9.50638	1.97411465735534e-21	2.10397219953244e-20	Transcription factor TFIIB; required for transcription initiation and start site selection by RNA polymerase II; downregulated during planktonic growth, whereas related SUA72 is induced; induced by Tbf1; rat catheter, Spider biofilm induced	C1_03560C_A	SUA71
CAALFM_CR06720WA	Translation	3601.7	-1.19346	0.124577	-9.58004	9.70112296658844e-22	1.06024454822115e-20	Putative nonsense-mediated mRNA decay protein; repressed in core stress response; repressed by prostaglandins	CR_06720W_A	NMD3
CAALFM_C110160WA	Energy production and conversion	34897.4	-1.19318	0.120263	-9.92139	3.36056621129418e-23	4.19965977049674e-22	Putative mitochondrial phosphate transporter; caspofungin repressed; expression is increased in a fluconazole-resistant isolate; induced upon adherence to polystyrene	C1_10160W_A	MIR1
CAALFM_C701790CA	Translation	82536.3	-1.19228	0.143928	-8.28392	1.19187649362211e-16	8.64218287474367e-16	Ribosomal protein; repressed upon phagocytosis by murine macrophages; Hap43-induced; Spider biofilm repressed	C7_01790C_A	RPL5
CAALFM_CR04110WA	Function Unknown	1342.75	-1.19163	0.132061	-9.02332	1.82474546644021e-19	1.68487634389741e-18	Putative RNA-binding protein; role in assembly of box H/ACA snoRNPs and thus pre-rRNA processing; Spider biofilm induced	CR_04110W_A	CR_04110W_A
CAALFM_C500280CA	Nucleotide metabolism and transport	2265.39	-1.19158	0.136983	-8.69873	3.35607980575523e-18	2.77870464358053e-17	Major mitochondrial nuclease; has RNAse and DNA endo- and exonucleolytic activities; roles in mitochondrial recombination, apoptosis and maintenance of polyploidy; Spider biofilm repressed	C5_00280C_A	C5_00280C_A
CAALFM_CR00620CA	Amino Acid metabolis and transport	286.679	-1.19094	0.173442	-6.8665	6.57955956355191e-12	3.05167689324927e-11	Argininosuccinate synthase; arginine synthesis; Gcn4, Rim101 regulated; induced by amino acid starvation (3-AT), benomyl treatment; stationary phase enriched protein; repressed in alkalinizing medium; rat catheter, Spider biofilm induced	CR_00620C_A	ARG1
CAALFM_C500150CA	Intracellular trafficing and secretion	8181.17	-1.19083	0.145195	-8.20158	2.37243584663119e-16	1.6679195174386e-15	Ortholog(s) have nuclear import signal receptor activity, nuclear localization sequence binding, protein-containing complex binding activity	C5_00150C_A	C5_00150C_A
CAALFM_C501060CA	Secondary Structure	990.808	-1.19063	0.1099	-10.8337	2.38239518868286e-27	4.28759804765649e-26	Putative methyltransferase; Hap43-induced; repressed by prostaglandins	C5_01060C_A	BUD23
CAALFM_C102460WA	Translation	61630	-1.19038	0.117013	-10.1731	2.61503974980414e-24	3.58881368403487e-23	Ribosomal protein L10; intron in 5'-UTR; downregulated upon phagocytosis by murine macrophage; transcription regulated by yeast-hypha switch; Spider biofilm repressed	C1_02460W_A	RPL10
CAALFM_C106510CA	Carbohydrate metabolism and transport	1083.91	-1.18987	0.138997	-8.5604	1.12478505266924e-17	8.91963450078473e-17	Predicted MFS membrane transporter; member of the monocarboxylate porter (MCP) family; Spider biofilm induced	C1_06510C_A	C1_06510C_A
CAALFM_C404390WA	Translation	21886.2	-1.18934	0.116625	-10.198	2.02413016291484e-24	2.829545676577e-23	Ribosomal 60S subunit protein L22B; Spider biofilm repressed	C4_04390W_A	C4_04390W_A
CAALFM_C702770WA	Cell wall/membrane/envelop biogenesis	3540.15	-1.18916	0.119334	-9.96503	2.16798709408158e-23	2.80857121175095e-22	Chitin synthase; essential; for primary septum synthesis in yeast and hyphae; 1 of several chitin synthases; enzymatically activated by proteolytic processing; complements defects of S. cerevisiae chs1 or chs2; Spider biofilm repressed	C7_02770W_A	CHS1
CAALFM_C405680WA	Transcription	6214.18	-1.18905	0.0805181	-14.7675	2.37498868883754e-49	1.41347099095074e-47	bHLH transcription factor of the myc-family; required for phosphate acquisition and for resistance to stresses; induced by Mnl1 under weak acid stress	C4_05680W_A	PHO4
CAALFM_C601870CA	Function Unknown	261.426	-1.18889	0.153639	-7.73821	1.00826532246929e-14	6.14050947655818e-14	Predicted MFS membrane transporter, member of the drug:proton antiporter (12 spanner) (DHA1) family; induced by nitric oxide, oxidative stress, alpha pheromone; fungal-specific; Hap43-repressed; Spider biofilm induced	C6_01870C_A	C6_01870C_A
CAALFM_CR10580WA	Amino Acid metabolis and transport	2293.26	-1.1888	0.115391	-10.3024	6.87220867344032e-25	1.00508141936861e-23	Putative gamma-glutamyl kinase; transcript regulated by Nrg1; regulated by Gcn2 and Gcn4; Hap43-repressed gene; early-stage flow model biofilm induced gene	CR_10580W_A	PRO1
CAALFM_C602360WA	Translation	1173.8	-1.18794	0.0823513	-14.4252	3.5901309278647e-47	1.94416909976529e-45	Putative nucleolar protein with role in ribosomal assembly; hyphal-induced; Hap43-induced; Spider biofilm induced	C6_02360W_A	NIP7
CAALFM_CR04530WA	Energy production and conversion	5176.57	-1.18575	0.124866	-9.49619	2.17700621637271e-21	2.31201137219371e-20	Fumarate hydratase; induced in high iron; protein in exponential and stationary-phase yeast cells, but higher in stationary phase; rat catheter biofilm repressed	CR_04530W_A	FUM11
CAALFM_CR08660WA	RNA processing and modification	2888.37	-1.18568	0.132159	-8.97166	2.92074194585458e-19	2.65205133482355e-18	Putative component of the U4/U6-U5 snRNP complex; repressed by alpha pheromone in Spider medium; appears to be essential in a repressible expression assay; repression leads to decreased filamentation, possibly due to intron retention	CR_08660W_A	PRP8
CAALFM_C106790CA	Translation	2011.97	-1.18531	0.122879	-9.64613	5.10438729096676e-22	5.69248089165143e-21	Putative ribosomal protein; induced upon adherence to polystyrene; Spider biofilm repressed	C1_06790C_A	MRPL19
CAALFM_C303790WA	Nucleotide metabolism and transport	3709.7	-1.18412	0.12133	-9.75945	1.68057829762811e-22	1.96536111810166e-21	Putative methylthioadenosine phosphorylase; protein level decreases in stationary phase cultures	C3_03790W_A	MEU1
CAALFM_C113060CA	Translation	9946.27	-1.18234	0.112377	-10.5212	6.90129702652852e-26	1.0859606394362e-24	Ortholog(s) have role in mitochondrial translation and mitochondrion localization	C1_13060C_A	MEF1
CAALFM_C100070WA	Lipid metabolism	9336.29	-1.18011	0.162702	-7.25323	4.06960048756308e-13	2.14582180094225e-12	Mevalonate diphosphate decarboxylase; functional homolog of S. cerevisiae Erg19; possible drug target; regulated by carbon source, yeast-hypha switch, growth phase, antifungals; gene has intron; rat catheter, Spider biofilm repressed	C1_00070W_A	MVD
CAALFM_C604250WA	Energy production and conversion	6263.11	-1.17946	0.131402	-8.97595	2.80911553026625e-19	2.55455271595014e-18	Ortholog(s) have cytochrome-c oxidase activity and role in mitochondrial cytochrome c oxidase assembly, mitochondrial electron transport, cytochrome c to oxygen	C6_04250W_A	C6_04250W_A
CAALFM_C500270WA	Function Unknown	10284.6	-1.17874	0.113428	-10.392	2.69644420268429e-25	4.08270178900132e-24	Putative GPI-anchored protein; induced during cell wall regeneration; regulated by Ssn6p	C5_00270W_A	PGA14
CAALFM_C701640WA	Lipid metabolism	21098.5	-1.17376	0.156817	-7.48491	7.1593870883165e-14	4.05226702333997e-13	Putative dihydrolipoamide acetyltransferase component (E2) of pyruvate dehydrogenase complex; sumoylation target; Spider biofilm repressed	C7_01640W_A	LAT1
CAALFM_C307150CA	Translation	35068.6	-1.17287	0.149264	-7.85773	3.91161144136247e-15	2.47762870116225e-14	Acidic ribosomal protein S12; regulated by Gcn4, activated by Tbf1; repressed by amino acid starvation (3-AT); protein abundance is affected by URA3 expression in CAI-4 strain background; sumoylation target; Spider biofilm repressed	C3_07150C_A	RPS12
CAALFM_C501540WA	Translation	35116.8	-1.17261	0.108365	-10.821	2.73855086927105e-27	4.88469711429919e-26	Protein component of the small (40S) ribosomal subunit; Spider biofilm repressed	C5_01540W_A	C5_01540W_A
CAALFM_C101910WA	Function Unknown	3199.37	-1.17248	0.0890686	-13.1638	1.41844795388136e-39	5.43075837629355e-38	Protein of unknown function; present in exponential and stationary growth phase yeast cultures	C1_01910W_A	C1_01910W_A
CAALFM_C101180CA	Chromatin Structure and dynamics	32.7627	-1.17221	0.311949	-3.75768	0.000171498	0.000337439	Ortholog(s) have four-way junction DNA binding activity and role in homologous chromosome pairing at meiosis, meiotic recombination checkpoint signaling, synaptonemal complex assembly	C1_01180C_A	C1_01180C_A
CAALFM_CR01690CA	Translation	18817.8	-1.17182	0.108745	-10.7759	4.47336165927527e-27	7.79402229968222e-26	Cytosolic leucyl tRNA synthetase; conserved amino acid and ATP binding class I signature, tRNA binding, proofreading motifs; likely essential for growth; interacts with benzoxaborole antifungals; present in exponential and stationary phase	CR_01690C_A	CDC60
CAALFM_C203750WA	Energy production and conversion	1461.37	-1.16775	0.104498	-11.1748	5.41532306479732e-29	1.07430715981837e-27	Protein similar to protease of mitochondrial inner membrane; increased transcription is observed upon benomyl treatment; macrophage-downregulated gene	C2_03750W_A	YIM1
CAALFM_CR05330WA	-	596.866	-1.16477	0.135556	-8.59253	8.50766042160186e-18	6.87359499922699e-17	Protein of unknown function; Spider biofilm repressed	CR_05330W_A	CR_05330W_A
CAALFM_C201010WA	Inorganic ion transport and metabolism	8689.54	-1.16441	0.12178	-9.56156	1.15998555055382e-21	1.25182641730323e-20	High-affinity glucose transporter of the major facilitator superfamily; 20 members in the C. albicans glucose transporter family; 12 probable membrane-spanning segments; gene has intron; expressed in rich medium; flow model biofilm induced	C2_01010W_A	HGT8
CAALFM_C407150WA	NA	549.394	-1.16378	0.140358	-8.29152	1.11806249790125e-16	8.13640880736609e-16	bZIP transcription factor; possibly transcriptionally regulated upon hyphal formation; Hap43; F-12/CO2 early biofilm induced; Spider biofilm induced	C4_07150W_A	C4_07150W_A
CAALFM_C107150WA	NA	266.964	-1.16308	0.155535	-7.4779	7.5516874869099e-14	4.2582733099264e-13	Ortholog of C. dubliniensis CD36 : Cd36_06690, C. auris B8441 : B9J08_002288, Debaryomyces hansenii CBS767 : DEHA2F26620g and Pichia stipitis Pignal : PICST_62738	C1_07150W_A	C1_07150W_A
CAALFM_C303900CA	Chromatin Structure and dynamics	14849.8	-1.16243	0.114993	-10.1088	5.05226739917865e-24	6.85534522267785e-23	Histone H2B; induced by adherence to polystyrene; amphotericin B, caspofungin repressed; flucytosine, fluconazole induced; Efg1 regulated; slow growth, increased white-to opaque switch in ectopic expression strains; Spider biofilm repressed	C3_03900C_A	HTB1
CAALFM_C601720CA	Function Unknown	7933.52	-1.16129	0.116388	-9.97777	1.90708261202317e-23	2.48665370517815e-22	Protein required for normal cell wall, plasma membrane, cytoskeletal organization, endocytosis; localizes to eisosome subdomains of plasma membrane; 4 transmembrane motifs; cytoplasmic C terminus regulates morphogenesis and stress response	C6_01720C_A	SUR7
CAALFM_C204230WA	Amino Acid metabolis and transport	2509.2	-1.16123	0.124068	-9.35962	8.00265516569522e-21	8.25110809622538e-20	Putative branched chain amino acid aminotransferase; regulated by Gcn4, Gcn2; induced in response to amino acid starvation (3-aminotriazole treatment); early-stage flow model biofilm formation	C2_04230W_A	BAT21
CAALFM_C404570WA	Post-translational modification;protein turnover;chaperone functions	965.706	-1.16023	0.120082	-9.66198	4.37341190460174e-22	4.95076816545406e-21	Putative Type II CAAX prenyl protease; induced during the mating process	C4_04570W_A	RCE1
CAALFM_C603760CA	Coenzyme metabolis	21202.4	-1.15943	0.0863493	-13.4272	4.18771698009402e-41	1.74808102551008e-39	Cytoplasmic serine hydroxymethyltransferase; complements glycine auxotrophy of S. cerevisiae shm1 shm2 gly1-1 mutant; antigenic; farnesol-upregulated in biofilm; stationary-phase enriched protein; rat catheter and Spider biofilm repressed	C6_03760C_A	SHM2
CAALFM_C306060WA	Coenzyme metabolis	2121.08	-1.15895	0.106141	-10.919	9.35708286786553e-28	1.7253197889184e-26	Predicted histone acetyltransferase; role in regulation of transcription, tRNA wobble uridine modification; Spider biofilm induced	C3_06060W_A	ELP3
CAALFM_C400490WA	Translation	566.778	-1.15764	0.175014	-6.61456	3.72661571156402e-11	1.60119278357479e-10	Has domain(s) with predicted 2-(3-amino-3-carboxypropyl)histidine synthase activity and role in protein histidyl modification to diphthamide	C4_00490W_A	C4_00490W_A
CAALFM_C209820WA	Function Unknown	91.0957	-1.15625	0.204899	-5.643	1.67109285253599e-08	5.42676344494533e-08	Protein of unknown function; flow model biofilm induced; Spider biofilm induced	C2_09820W_A	C2_09820W_A
CAALFM_C407180WA	Translation	90052.2	-1.1545	0.11654	-9.90646	3.90210868644255e-23	4.83620109571262e-22	Fusion of ubiquitin with the S34 protein of the small ribosomal subunit; mRNA decreases upon heat shock, appears to be degraded; functional homolog of S. cerevisiae RPS31; Hap43-induced; Spider biofilm repressed	C4_07180W_A	UBI3
CAALFM_C208370CA	Translation	203050	-1.15392	0.117881	-9.78889	1.25670600958985e-22	1.48409819717968e-21	Translation elongation factor 1-alpha; at cell surface; binds human plasminogen; macrophage/pseudohyphal-induced; induced in RHE model of oral candidiasis, in clinical oral candidiasis isolates; possibly essential; Spider biofilm repressed	C2_08370C_A	TEF1
CAALFM_C111060CA	Translation	95377.7	-1.15384	0.120451	-9.57932	9.76844356978537e-22	1.06373395467355e-20	Putative 60S ribosomal protein L2; Hap43-induced gene; repressed in infected rabbit kidney in SC5314, but not NGY152, strain background; Spider biofilm repressed	C1_11060C_A	RPL2
CAALFM_C300330WA	Function Unknown	3285.47	-1.1527	0.0915653	-12.5888	2.43344928004234e-36	7.90673709315379e-35	Essential nucleolar protein; involved in tRNA export from the nucleus and ribosomal small subunit biogenesis; physically interacts with TAP-tagged Nop1; Spider biofilm induced	C3_00330W_A	UTP8
CAALFM_CR01410CA	Function Unknown	918.161	-1.15192	0.132654	-8.68364	3.83306973065709e-18	3.16491513062909e-17	Putative protein of unknown function; Hap43-induced; required for normal biofilm growth; F-12/CO2 early biofilm induced	CR_01410C_A	CR_01410C_A
CAALFM_C504750CA	RNA processing and modification	4241.92	-1.15139	0.0776665	-14.8248	1.01318854464532e-49	6.27863540398248e-48	Functional homolog of S. cerevisiae Has1p, which is a nucleolar protein of the DEAD-box ATP-dependent RNA helicase family that is involved in biogenesis of the ribosome, particularly the small (40S) subunit; caspofungin-downregulated	C5_04750C_A	HAS1
CAALFM_C304810CA	Function Unknown	36749.4	-1.15059	0.115747	-9.94055	2.77296484350198e-23	3.52395172817979e-22	Protein of unknown function; transcript upregulated in an RHE model of oral candidiasis; rat catheter and Spider biofilm repressed	C3_04810C_A	C3_04810C_A
CAALFM_C102530CA	Amino Acid metabolis and transport	3390.3	-1.1502	0.0977733	-11.764	5.9855681152391e-32	1.4625711358009e-30	Dicarboxylic amino acid permease; mutation confers hypersensitivity to toxic ergosterol analog; induced upon phagocytosis by macrophage; Gcn4-regulated; upregulated by Rim101 at pH 8; rat catheter and Spider biofilm induced	C1_02530C_A	DIP5
CAALFM_C503640WA	Translation	2170.68	-1.14922	0.112735	-10.194	2.10971821839288e-24	2.92875663066041e-23	NA	C5_03640W_A	DPH5
CAALFM_C503640WA	Translation	2170.68	-1.14922	0.112735	-10.194	2.10971821839288e-24	2.92875663066041e-23	NA	C5_03700C_A	DPH5
CAALFM_C503700CA	Translation	2170.68	-1.14922	0.112735	-10.194	2.10971821839288e-24	2.92875663066041e-23	NA	C5_03640W_A	DPH5
CAALFM_C503700CA	Translation	2170.68	-1.14922	0.112735	-10.194	2.10971821839288e-24	2.92875663066041e-23	NA	C5_03700C_A	DPH5
CAALFM_C111450CA	Coenzyme metabolis	6585.83	-1.14792	0.165534	-6.93461	4.07356234093583e-12	1.94953688147813e-11	S-adenosylmethionine synthetase; localizes to surface of hyphae, not yeast cells; alkaline, Hog1-induced; farnesol-downregulated; F-12/CO2 early biofilm induced; Spider biofilm repressed	C1_11450C_A	SAM2
CAALFM_C600160WA	Function Unknown	880.764	-1.14769	0.126917	-9.04291	1.52554777540732e-19	1.42171591906564e-18	Putative GPI-anchored adhesin-like protein; similar to S. cerevisiae Spi1p, which is induced at stationary phase; transcript induced in high iron; flow model biofilm induced; Spider biofilm repressed	C6_00160W_A	PGA48
CAALFM_C503360WA	Transcription	2551.91	-1.14716	0.0928313	-12.3575	4.43685509594249e-35	1.33349679908551e-33	Putative RNA polymerase subunit; heterozygous null mutant exhibits resistance to parnafungin in the C. albicans fitness test	C5_03360W_A	RPO26
CAALFM_C504110WA	Post-translational modification;protein turnover;chaperone functions	4611.38	-1.14465	0.0945409	-12.1074	9.64921246749343e-34	2.67287631991258e-32	Cell wall protein; repressed in ace2 mutant; repressed in core caspofungin response; induced in high iron; possibly an essential gene, disruptants not obtained by UAU1 method; rat catheter and Spider biofilm repressed	C5_04110W_A	SCW11
CAALFM_C102820WA	Secondary Structure	6050.75	-1.14365	0.123615	-9.25175	2.20856258625975e-20	2.20526074850621e-19	Heterodimeric alpha-aminoadipate reductase large subunit; lysine biosynthesis; predicted binding sites for AMP and alpha-aminoadipate; inhibited by lys or thialysine; regulated by Gcn2 and Gcn4; Spider biofilm induced, flow model repressed	C1_02820W_A	LYS2
CAALFM_CR03570CA	Defense mechanisms	779.605	-1.14247	0.111503	-10.2461	1.23163784279838e-24	1.76270835072882e-23	Putative dual specificity phosphatase (phosphoserine/threonine and phosphotyrosine phosphatase); required for wild-type growth rate and for wild-type virulence in mouse model of systemic infection; Hap43p-induced gene	CR_03570C_A	YVH1
CAALFM_C700490CA	Function Unknown	2433.43	-1.14163	0.129761	-8.79799	1.39283131645595e-18	1.1994712096299e-17	Putative AdoMet-dependent proline methyltransferase; Hap43-induced; required for normal flow model biofilm growth; Spider biofilm repressed	C7_00490C_A	C7_00490C_A
CAALFM_C602330WA	NA	13019.3	-1.1409	0.124573	-9.15845	5.26465748089581e-20	5.0714513009078e-19	Described as a Gag-related protein; hyphal induced; downregulation correlates with clinical development of fluconazole resistance; repressed by nitric oxide, 17-beta-estradiol, ethynyl estradiol	C6_02330W_A	C6_02330W_A
CAALFM_C501220WA	NA	947.571	-1.13935	0.117557	-9.69188	3.26476606585031e-22	3.75229614184057e-21	Ortholog of C. dubliniensis CD36 : Cd36_51110, C. parapsilosis CDC317 : CPAR2_302560, C. auris B8441 : B9J08_005315 and Candida tenuis NRRL Y-1498 : CANTEDRAFT_135271	C5_01220W_A	C5_01220W_A
CAALFM_CR05550CA	Transcription	3606	-1.13883	0.126016	-9.03721	1.60723463784004e-19	1.49552436657221e-18	Ortholog(s) have RNA polymerase III activity, role in tRNA transcription by RNA polymerase III, termination of RNA polymerase III transcription and RNA polymerase III complex, chromatin localization	CR_05550C_A	CR_05550C_A
CAALFM_C502040WA	Coenzyme metabolis	2548.57	-1.13744	0.135945	-8.36696	5.91238180698095e-17	4.39843156457457e-16	Heme A:farnesyltransferase; catalyzes the 1st step in conversion of protoheme to the heme A prosthetic group required for cytochrome c oxidase activity; Spider biofilm repressed	C5_02040W_A	C5_02040W_A
CAALFM_CR07020WA	Inorganic ion transport and metabolism	3592.19	-1.13668	0.110673	-10.2706	9.5629129050038e-25	1.38179493923024e-23	Ortholog(s) have thiosulfate sulfurtransferase activity and role in sulfur compound metabolic process	CR_07020W_A	CR_07020W_A
CAALFM_C303360WA	Inorganic ion transport and metabolism	381.317	-1.13546	0.0966227	-11.7515	6.93906902792122e-32	1.68188483575946e-30	Purine-cytosine permease of pyrimidine salvage; mutation associated with resistance to flucytosine in clinical isolates; transposon mutation affects filamentation; farnesol-upregulated in biofilm	C3_03360W_A	FCY2
CAALFM_C502120CA	Post-translational modification;protein turnover;chaperone functions	2579.23	-1.13512	0.138237	-8.21143	2.18564649214019e-16	1.54200951458388e-15	Putative ATPase of the AAA family; role in ribosomal subunit export from the nucleus; mutation impairs hyphal growth and biofilm formation	C5_02120C_A	RIX7
CAALFM_CR01620CA	Amino Acid metabolis and transport	35270.3	-1.13433	0.14578	-7.78116	7.18629371623729e-15	4.44411641237678e-14	Essential 5-methyltetrahydropteroyltriglutamate-homocysteine methyltransferase (cobalamin-independent methionine synthase); antigenic in murine/human systemic infection; heat shock, estrogen, GCN-induced; Spider biofilm repressed	CR_01620C_A	MET6
CAALFM_C101010WA	Energy production and conversion	3908.93	-1.1337	0.117417	-9.65539	4.66388932296766e-22	5.24011938698291e-21	Plasma membrane-localized protein; repressed by nitric oxide; Hap43p-repressed gene	C1_01010W_A	C1_01010W_A
CAALFM_C305370CA	Translation	54556.1	-1.13217	0.111048	-10.1953	2.0808057351899e-24	2.90202396153746e-23	Ribosome-associated protein; antigenic in mice; complements S. cerevisiae yst1 yst2 mutant; similar to laminin receptor; predicted S/T phosphorylation, N-glycosylation, myristoylation, Hap43-, Gcn4-regulated; Spider biofilm repressed	C3_05370C_A	YST1
CAALFM_C202960CA	RNA processing and modification	816.99	-1.1297	0.15743	-7.17591	7.18258380336062e-13	3.69012916598296e-12	Ortholog(s) have S-adenosylmethionine-dependent methyltransferase activity, protein-lysine N-methyltransferase activity and role in positive regulation of translational termination	C2_02960C_A	C2_02960C_A
CAALFM_C304910CA	Intracellular trafficing and secretion	5082.81	-1.12851	0.0877193	-12.8651	7.07914682288414e-38	2.57895463953676e-36	Non classical protein export protein; localized to plasma membrane; Hap43-induced gene; flow model biofilm induced; Spider biofilm induced	C3_04910C_A	NCE102
CAALFM_C703670WA	Translation	12533.1	-1.12816	0.0974243	-11.5799	5.21067519234234e-31	1.18641547655946e-29	Putative tRNA-Asn synthetase; genes encoding ribosomal subunits, translation factors, tRNA synthetases are downregulated upon phagocytosis by murine macrophage; protein enriched in stationary phase yeast cultures	C7_03670W_A	DED81
CAALFM_C106460CA	Translation	32592.3	-1.12671	0.140949	-7.99376	1.30880227303409e-15	8.61496652476968e-15	Ortholog of S. cerevisiae Rps22Ap and Rps22Bp; gene contains 5' UTR intron	C1_03620C_A	RPS22B
CAALFM_C106460CA	Translation	32592.3	-1.12671	0.140949	-7.99376	1.30880227303409e-15	8.61496652476968e-15	Predicted ribosomal protein; repressed upon phagocytosis by murine macrophage; Spider biofilm repressed	C1_06460C_A	RPS22A
CAALFM_C108320WA	Carbohydrate metabolism and transport	25611	-1.12656	0.153468	-7.34072	2.12449318814755e-13	1.15568584198687e-12	Putative transketolase; localizes to surface of yeast cells, not hyphae; soluble protein in hyphae; transcript regulated by Nrg1, Mig1, and Tup1; antigenic in human or murine infection; possibly essential (by UAU1 method)	C1_08320W_A	TKL1
CAALFM_C205500WA	Energy production and conversion	19272	-1.12365	0.137149	-8.19289	2.55033733889748e-16	1.78672234779869e-15	Putative F0-ATP synthase subunit 4; macrophage/pseudohyphal-induced; present in exponential and stationary growth phases	C2_05500W_A	ATP4
CAALFM_C108500CA	Carbohydrate metabolism and transport	88162.9	-1.1228	0.162629	-6.90403	5.05474685255347e-12	2.39056517157348e-11	Enolase, involved in glycolysis and gluconeogenesis; also has transglutaminase activity involved in assembly of cell wall polysaccharides; major cell-surface antigen; binds host plasmin/plasminogen; immunoprotective; may be essential	C1_08500C_A	ENO1
CAALFM_C113070CA	Lipid metabolism	3400.53	-1.12277	0.108226	-10.3743	3.24631471951002e-25	4.86623386009345e-24	Omega-3 fatty acid desaturase; production of alpha-linolenic acid, a major component of membranes; caspofungin induced; Plc1-regulated; colony morphology-related gene regulation by Ssn6; Spider biofilm induced, flow model biofilm repressed	C1_13070C_A	FAD3
CAALFM_CR03500WA	Energy production and conversion	34865.4	-1.12049	0.137236	-8.16465	3.22381253750453e-16	2.23768327516625e-15	Citrate synthase; induced by phagocytosis; induced in high iron; Hog1-repressed; Efg1-regulated under yeast, not hyphal growth conditions; present in exponential and stationary phase; Spider biofilm repressed; rat catheter biofilm induced	CR_03500W_A	CIT1
CAALFM_C200390CA	Amino Acid metabolis and transport	1603.4	-1.11756	0.135127	-8.27042	1.33487658090725e-16	9.62103492545984e-16	Putative peroxisomal cystathionine beta-lyase; Gcn4p-regulated	C2_00390C_A	C2_00390C_A
CAALFM_C401820CA	Amino Acid metabolis and transport |///| Nucleotide metabolism and transport	2471.46	-1.11755	0.128464	-8.69931	3.33914976301527e-18	2.76850058282548e-17	Ortholog(s) have ribose phosphate diphosphokinase activity, role in 5-phosphoribose 1-diphosphate biosynthetic process, fungal-type cell wall organization and ribose phosphate diphosphokinase complex localization	C4_01820C_A	C4_01820C_A
CAALFM_C400690CA	Translation	908.614	-1.11702	0.130263	-8.57507	9.90290536664577e-18	7.89474325714956e-17	Ortholog(s) have role in protein histidyl modification to diphthamide	C4_00690C_A	DPH2
CAALFM_C304140CA	Intracellular trafficing and secretion	20878.4	-1.11592	0.115733	-9.64223	5.3022845496459e-22	5.90222822739287e-21	Nascent polypeptide associated complex protein alpha subunit; soluble protein in hyphae; macrophage/pseudohyphal-induced; protein level decrease in stationary phase cultures; GlcNAc-induced protein; Spider biofilm repressed	C3_04140C_A	EGD2
CAALFM_CR10240WA	Function Unknown	4043.31	-1.11393	0.0839959	-13.2617	3.86155834968208e-40	1.56836670540128e-38	Putative U3 snoRNA-associated protein; Hap43p-induced gene; mutation confers resistance to 5-fluorocytosine (5-FC), 5-fluorouracil (5-FU), and tubercidin (7-deazaadenosine); physically interacts with TAP-tagged Nop1p	CR_10240W_A	UTP5
CAALFM_C700060CA	Nucleotide metabolism and transport	1125.68	-1.11381	0.158964	-7.00672	2.43977624503105e-12	1.19328681927434e-11	Ortholog(s) have nucleoside triphosphate adenylate kinase activity, role in nucleotide metabolic process and mitochondrial inner membrane, mitochondrial matrix localization	C7_00060C_A	C7_00060C_A
CAALFM_C602240CA	Translation	61441.7	-1.11317	0.122412	-9.09367	9.57497582303894e-20	9.03535002704664e-19	Predicted ribosomal protein; downregulated upon phagocytosis by murine macrophages; Hap43-induced; Spider biofilm repressed	C6_02240C_A	RPL10A
CAALFM_C108380WA	Translation	320741	-1.11276	0.128955	-8.62908	6.18484830875543e-18	5.03755056692804e-17	Translation elongation factor 1-alpha; at cell surface; binds human plasminogen; macrophage/pseudohyphal-induced; induced in RHE model of oral candidiasis, in clinical oral candidiasis isolates; possibly essential; Spider biofilm repressed	C2_08370C_A	TEF1
CAALFM_C205710CA	Translation	47136.7	-1.11196	0.131713	-8.44228	3.11196151415452e-17	2.37385795197751e-16	Ribosomal 60S subunit protein; Spider biofilm repressed	C2_05710C_A	C2_05710C_A
CAALFM_C100180WA	Translation	69607.7	-1.10944	0.102185	-10.8572	1.84391358272595e-27	3.34856934917393e-26	Ribosomal protein; transposon mutation affects filamentous growth; repressed upon phagocytosis by murine macrophages; Hap43-induced; Spider biofilm repressed	C1_00180W_A	RPL16A
CAALFM_C113130CA	Amino Acid metabolis and transport	2404.02	-1.10843	0.114791	-9.65608	4.63262575716908e-22	5.22452409499875e-21	Putative histidine permease; fungal-specific (no human or murine homolog); Hap43p-induced gene	C1_13130C_A	C1_13130C_A
CAALFM_C406950WA	RNA processing and modification	283.923	-1.10841	0.161298	-6.87185	6.33755028632628e-12	2.95081446716555e-11	NA	C4_06950W_A	PUS5
CAALFM_C300650WA	Function Unknown	89.1164	-1.10825	0.198468	-5.58402	2.35028353339481e-08	7.49472377678312e-08	N-acetylglucosamine (GlcNAc)-specific transporter; role in GlcNAc (but not serum) induced hyphal growth; localizes to plasma membrane; induced by GlcNAc, macrophage engulfment; 12 transmembrane, major facilitator superfamily	C3_00650W_A	NGT1
CAALFM_C407040WA	Secondary Structure	39.1052	-1.10816	0.312213	-3.54936	0.00038617	0.000724943	Putative cytochrome P450 protein; possibly an essential gene, disruptants not obtained by UAU1 method	C4_07040W_A	C4_07040W_A
CAALFM_C400890WA	Amino Acid metabolis and transport	10760.5	-1.10707	0.135063	-8.19667	2.47130221056209e-16	1.73337194722155e-15	Putative pentafunctional arom enzyme; required for aromatic amino acid biosynthesis; involved in cell wall integrity and formation of biofilm; fungal-specific (no human or murine homolog); Gcn2p-, Gcn4p-regulated	C4_00890W_A	ARO1
CAALFM_C504350CA	Amino Acid metabolis and transport	1519.92	-1.10693	0.122035	-9.07056	1.18410275258253e-19	1.11213150715212e-18	Ortholog(s) have peroxisome localization	C5_04350C_A	C5_04350C_A
CAALFM_CR07420WA	Energy production and conversion	12286.1	-1.10685	0.175808	-6.29578	3.05864913116944e-10	1.19000258430158e-09	Putative dihydrolipoamide S-succinyltransferase; induced in high iron; Hap43-repressed; Spider biofilm repressed	CR_07420W_A	KGD2
CAALFM_C700630CA	Amino Acid metabolis and transport	279.377	-1.10619	0.158965	-6.9587	3.43425021413651e-12	1.65676388741369e-11	Putative protein of unknown function; transcript is upregulated in clinical isolates from HIV+ patients with oral candidiasis; regulated by Sef1, Sfu1, and Hap43	C7_00630C_A	C7_00630C_A
CAALFM_C202610CA	Inorganic ion transport and metabolism	587.061	-1.10565	0.133231	-8.29872	1.05242554189548e-16	7.69602181549114e-16	Putative glucose transporter of the major facilitator superfamily; the C. albicans glucose transporter family comprises 20 members; 12 probable membrane-spanning segments; regulated by Nrg1	C2_02610C_A	HGT20
CAALFM_CR07400CA	Energy production and conversion	19571.6	-1.10553	0.11683	-9.46271	3.00059285606047e-21	3.15324539471669e-20	Putative dihydrolipoamide dehydrogenase; soluble in hyphae; antigenic in human oral infection and murine systemic infection; macrophage-induced protein; protein present in exponential and stationary phase yeast cultures; Hap43p-repressed	CR_07400C_A	LPD1
CAALFM_C404890CA	Translation	44297.1	-1.10324	0.116235	-9.49153	2.27666915414276e-21	2.40934124745636e-20	Predicted ribosomal protein; downregulated upon phagocytosis by murine macrophage; intron in 5'-UTR; Hap43-induced; Spider biofilm repressed	C4_04890C_A	RPL24A
CAALFM_C307790WA	Function Unknown	1059.25	-1.10281	0.133721	-8.24708	1.62305040194094e-16	1.16283146198653e-15	Putative transcription factor; involved in control of glucose-regulated gene expression; repressed by Rgt1; Spider biofilm induced	C3_07790W_A	STD1
CAALFM_C205460WA	Carbohydrate metabolism and transport	62685.3	-1.09815	0.123944	-8.86003	7.99903615295061e-19	7.00906797600381e-18	Pyruvate kinase at yeast cell surface; Gcn4/Hog1/GlcNAc regulated; Hap43/polystyrene adherence induced; repressed by phagocytosis/farnesol; hyphal growth role; stationary phase enriched; flow model biofilm induced; Spider biofilm repressed	C2_05460W_A	CDC19
CAALFM_C207680WA	Translation	3639.37	-1.09788	0.0918002	-11.9595	5.79106490140769e-33	1.51348222271138e-31	Ortholog(s) have structural constituent of ribosome activity and mitochondrial large ribosomal subunit localization	C2_07680W_A	C2_07680W_A
CAALFM_CR07240CA	Function Unknown	5068.17	-1.09675	0.172399	-6.36169	1.99551581672028e-10	7.88913081065196e-10	Putative cyclin-like protein; transcription is regulated upon yeast-hyphal switch	CR_07240C_A	CLG1
CAALFM_C600200CA	NA	3427.92	-1.09542	0.167079	-6.55632	5.51534814957365e-11	2.3281430988123e-10	Subunit of mitochondrial respiratory chain complex I; induced in high iron; possibly subject to Kex2 processing; Hap43-repressed	C6_00200C_A	C6_00200C_A
CAALFM_C106810WA	Secondary Structure	1941.8	-1.09491	0.153896	-7.11461	1.12229111743844e-12	5.65472917596184e-12	Catalase; resistance to oxidative stress, neutrophils, peroxide; role in virulence; regulated by iron, ciclopirox, fluconazole, carbon source, pH, Rim101, Ssn6, Hog1, Hap43, Sfu1, Sef1, farnesol, core stress response; Spider biofilm induced	C1_06810W_A	CAT1
CAALFM_CR04590CA	Coenzyme metabolis	2290.15	-1.09396	0.131855	-8.29673	1.07018470592194e-16	7.81637942563398e-16	Pyridoxamine-phosphate oxidase; transcript regulated by yeast-hypha switch and by Nrg1, Mig1, Tup1; Hap43, caspofungin repressed; present in exponential and stationary phase yeast cultures	CR_04590C_A	PDX3
CAALFM_C109720WA	Energy production and conversion	5454.13	-1.09317	0.150262	-7.27512	3.46103144930153e-13	1.83297445301775e-12	Dihydroorotate dehydrogenase; de novo pyrimidine biosynthesis; regulated by yeast-hypha switch, Nrg1/Mig1/Tup1; flow model biofilm induced; rat catheter and Spider biofilm repressed	C1_09720W_A	URA1
CAALFM_CR07950WA	RNA processing and modification	1885.99	-1.09304	0.12334	-8.86202	7.85768901109689e-19	6.89526549572313e-18	Putative SSU processome component; Hap43-induced; repressed by prostaglandins; Spider biofilm induced	CR_07950W_A	IMP4
CAALFM_C601530CA	-	170.29	-1.0912	0.158233	-6.8962	5.34129531229526e-12	2.52013548839928e-11	Protein similar to S. cerevisiae small proteolipid associated with plasma membrane ATPase Pma1p; null mutant exhibits no obvious defects	C6_01530C_A	C6_01530C_A
CAALFM_C500890CA	Inorganic ion transport and metabolism	1612.86	-1.09091	0.0901213	-12.1049	9.95062483438303e-34	2.74372504034295e-32	Putative glycerophosphoinositol permease; fungal-specific; repressed by alpha pheromone in SpiderM medium; Hap43-repressed; Spider biofilm induced	C5_00890C_A	GIT2
CAALFM_C203810CA	Translation	60471.2	-1.09047	0.0913827	-11.933	7.96440680230858e-33	2.04718788322788e-31	Putative ribosomal protein; repressed upon phagocytosis by murine macrophage; Spider biofilm repressed	C2_03810C_A	RPL21A
CAALFM_C601670WA	Energy production and conversion	4792.25	-1.08977	0.163177	-6.67843	2.41513988410726e-11	1.05977817594843e-10	Malic enzyme, mitochondrial; transcription regulated by Mig1, Tup1; colony morphology-related gene regulation by Ssn6; Hap43-repressed; Spider biofilm repressed	C6_01670W_A	MAE1
CAALFM_C703590CA	Defense mechanisms	1036.2	-1.08974	0.0816848	-13.3408	1.33942049985194e-40	5.47704532286397e-39	Putative ember of the multi-drug and toxin extrusion (MATE) family of the multidrug/oligosaccharidyl-lipid/polysaccharide exporter superfamily; Spider biofilm induced	C7_03590C_A	C7_03590C_A
CAALFM_C304680WA	Translation	25114.9	-1.08867	0.132421	-8.22126	2.01376534204886e-16	1.42576483758018e-15	Conserved acidic ribosomal protein; possibly involved in regulation of translation elongation; interacts with Rpp1A; 1 of 4 similar C. albicans proteins (Rpp1A, Rpp1B, Rpp2A, Rpp2B); macrophage/pseudohyphal-induced; Spider biofilm repressed	C3_04680W_A	RPP2B
CAALFM_C400440CA	Signal Transduction	127.955	-1.08723	0.211618	-5.13771	2.78103028737014e-07	7.75720327488719e-07	Putative oligopeptide transporter; possibly transports GSH or related compounds; Hog1-induced; expression of OPT6, -7, or -8 does not suppress defect of mutant lacking OPT1-3; Hap43-repressed; F-12/CO2 early biofilm induced	C4_00440C_A	OPT7
CAALFM_C207090CA	Energy production and conversion |///| Lipid metabolism	916.466	-1.08675	0.13208	-8.22796	1.9043603182968e-16	1.35468755896829e-15	Protein with similarity to fatty acid desaturase (stearoyl-CoA desaturase); homozygous null mutant shows decreased production of prostaglandin E2	C2_07090C_A	OLE2
CAALFM_C210640CA	Function Unknown	1582.08	-1.08672	0.134147	-8.10097	5.45215936355459e-16	3.69897629055606e-15	Nuclear export protein; member of NTF2 family; monomeric in solution; interacts with Mex67p via the NTF2-like domain	C2_10640C_A	MTR2
CAALFM_C305590CA	Amino Acid metabolis and transport	5274.26	-1.08656	0.102698	-10.5801	3.68430317762154e-26	6.0180289132291e-25	Putative branched chain amino acid aminotransferase; regulated by Gcn4p; induced by farnesol treatment, GlcNAc, amino acid starvation (3-aminotriazole treatment); present in exponential and stationary growth phase yeast cultures	C3_05590C_A	BAT22
CAALFM_C601030WA	Nucleotide metabolism and transport |///| Inorganic ion transport and metabolism	1325.97	-1.085	0.125724	-8.63001	6.13483721278287e-18	5.00359653813268e-17	Putative phosphoadenosine-5'-phosphate or 3'-phosphoadenosine 5'-phosphosulfate phosphatase; possible role in sulfur recycling; Hap43-repressed; F-12/CO2 biofilm induced	C6_01030W_A	HAL22
CAALFM_CR07730WA	Inorganic ion transport and metabolism	351.206	-1.08425	0.157589	-6.88026	5.97415630737787e-12	2.80771333570355e-11	Putative MFS glucose transporter; 20 member C. albicans glucose transporter family; 12 probable membrane-spanning segments; expressed in rich medium with 2% glucose; rat catheter and flow model biofilm induced	CR_07730W_A	HGT14
CAALFM_C700390WA	Amino Acid metabolis and transport	7215.03	-1.08366	0.10473	-10.3471	4.31304780882888e-25	6.4331837168413e-24	Protein similar to S. cerevisiae Spl1p, which is involved in tRNA splicing; member of pyridoxal-phosphate-dependent aminotransferase protein family; predicted to be essential	C7_00390W_A	SPL1
CAALFM_C502330WA	NA	1122.39	-1.08351	0.144879	-7.47874	7.50362973782364e-14	4.23514726329182e-13	Protein of unknown function; transcript detected on high-resolution tiling arrays	C5_02330W_A	C5_02330W_A
CAALFM_C704230WA	Function Unknown	7085.04	-1.08186	0.100205	-10.7964	3.57773520248679e-27	6.30667633494079e-26	Transcription factor/repressor; regulates chlamydospore formation/hyphal gene induction/virulence and rescue/stress response genes; effects both Tup1 dependent and independent regulation; flow model biofilm induced; Spider biofilm repressed	C7_04230W_A	NRG1
CAALFM_C700950WA	Translation	2282.84	-1.07944	0.112511	-9.59402	8.47173771124608e-22	9.27570407692171e-21	Putative mitochondrial ribosomal protein; induced upon adherence to polystyrene	C7_00950W_A	YML6
CAALFM_C101520CA	Inorganic ion transport and metabolism	4191.73	-1.07833	0.127647	-8.44776	2.96956886696574e-17	2.26811670385401e-16	Mitochondrial Mn-containing superoxide dismutase; protection against oxidative stress; homotetramer active; N-terminal 34 amino acids removed on mitochondrial import; H2O2-induced via Cap1p; Hap43p-, alkaline-downregulated, farnesol-induced	C1_01520C_A	SOD2
CAALFM_CR04970CA	-	4.20816	-1.07758	1.48232	-0.726958	0.467252	0.525768	Ortholog of C. dubliniensis CD36 : Cd36_30370, Candida tropicalis NEW ASSEMBLY : CTRG1_00536, Candida tropicalis MYA-3404 : CTRG_00536 and Candida albicans WO-1 : CAWG_01831	CR_04970C_A	CR_04970C_A
CAALFM_C307280CA	Function Unknown	776.181	-1.07758	0.138579	-7.77592	7.48987451596941e-15	4.62709514033834e-14	protein with ENTH Epsin domain, N-terminal; Spider biofilm repressed	C3_07280C_A	C3_07280C_A
CAALFM_CR03670WA	Function Unknown	4.50763	-1.0756	1.01191	-1.06294	0.287808	0.341927	Ortholog of C. dubliniensis CD36 : Cd36_28870, Candida tropicalis NEW ASSEMBLY : CTRG1_00731, Candida tropicalis MYA-3404 : CTRG_00731 and Candida albicans WO-1 : CAWG_01703	CR_03670W_A	CR_03670W_A
CAALFM_C300880WA	Energy production and conversion	19448.4	-1.07448	0.171063	-6.28118	3.36010903218734e-10	1.30055475804753e-09	Putative 2-oxoglutarate dehydrogenase; regulated by Efg1 under yeast but not hyphal growth conditions; transcript induced in an RHE model of oral candidiasis; stationary phase enriched protein; Hap43-repressed; rat catheter biofilm induced	C3_00880W_A	KGD1
CAALFM_C106550WA	Amino Acid metabolis and transport	9672.55	-1.07412	0.115819	-9.27416	1.79022682704387e-20	1.79950726711717e-19	Putative glutamate synthase; regulated by Sef1, Sfu1, and Hap43; rat catheter biofilm repressed	C1_06550W_A	GLT1
CAALFM_CR09790WA	Energy production and conversion	5282.58	-1.07388	0.10669	-10.0655	7.85214427086969e-24	1.04192581042379e-22	D-Arabinono-1,4-lactone oxidase involved in biosynthesis of dehydro-D-arabinono-1,4-lactone, which has a protective role against oxidative damage; plasma membrane-localized;required for full virulence in a mouse model of systemic infection	CR_09790W_A	ALO1
CAALFM_C407130WA	Function Unknown	2812.76	-1.07083	0.135256	-7.91705	2.4320665788758e-15	1.57195185006693e-14	Protein of unknown function; repressed during core stress response	C4_07130W_A	C4_07130W_A
CAALFM_C300410CA	-	289.801	-1.07055	0.1409	-7.59795	3.00850198299873e-14	1.75744464721141e-13	Ortholog of Candida albicans WO-1 : CAWG_02376	C3_00410C_A	C3_00410C_A
CAALFM_C202370CA	Amino Acid metabolis and transport	9651.45	-1.07029	0.113397	-9.43845	3.78338293637196e-21	3.95511562270119e-20	Aspartate-semialdehyde dehydrogenase; forms a homodimer; conserved in bacteria, archaea, and fungi but not in mammals; ketoconazole-repressed; protein present in exponential and stationary growth phase yeast cultures; GlcNAc-induced protein	C2_02370C_A	HOM2
CAALFM_C210590WA	Function Unknown	3683.03	-1.0702	0.133881	-7.99366	1.30994500143728e-15	8.61496652476968e-15	Zn(II)2Cys6 transcription factor; involved in control of glycolysis; ortholog of S. cerevisiae Gal4, but not involved in regulation of galactose utilization genes; caspofungin repressed; Spider biofilm repressed	C2_10590W_A	GAL4
CAALFM_C406570CA	Amino Acid metabolis and transport |///| Coenzyme metabolis	53114	-1.06998	0.101672	-10.5238	6.712840979987e-26	1.06186545080794e-24	Pyruvate decarboxylase; antigenic; on hyphal not yeast cell surface; Hap43, Gcn4, Efg1, Efh1, Hsf1 regulated; fluconazole, farnesol induced; amino acid starvation repressed; flow model biofilm induced; Spider biofilm repressed	C4_06570C_A	PDC11
CAALFM_C704210CA	Amino Acid metabolis and transport	6409.33	-1.06983	0.110876	-9.6489	4.96862612058928e-22	5.55137762283683e-21	Protein similar to Aspergillus CYSK O-acetylserine sulfhydrylase, suggesting that C. albicans uses an O-acetyl-serine (OAS) pathway of sulfur assimilation; upregulated in biofilm; protein level decreases in stationary phase cultures	C7_04210C_A	C7_04210C_A
CAALFM_CR03280WA	Energy production and conversion	5337.69	-1.0665	0.129667	-8.22496	1.95251054532624e-16	1.38566008122267e-15	Zinc-binding dehydrogenase; induced by benomyl, ciclopirox olamine, alpha pheromone, Hap43; regulated by oxidative stress via Cap1, osmotic stress via Hog1; protein present in exponential and stationary phase; rat catheter biofilm repressed	CR_03280W_A	IFR2
CAALFM_C109520CA	Carbohydrate metabolism and transport	1013.72	-1.06508	0.108693	-9.79898	1.13722981945716e-22	1.35902354766541e-21	Protein of unknown function; induced by nitric oxide	C1_09520C_A	C1_09520C_A
CAALFM_C210660WA	Transcription	1739.79	-1.06479	0.129354	-8.23158	1.84753270269091e-16	1.31738067329479e-15	GATA-like transcription factor; localizes to daughter cell, hyphal tip cell nuclei; mRNA localization mediated by She3; required for WT virulence and filamentous growth on solid media; Ras1 repressed in yeast, Cyr1 repressed yeast, hyphae	C2_10660W_A	ASH1
CAALFM_C210620WA	Translation	68995.9	-1.06239	0.0953745	-11.1391	8.09005751717593e-29	1.5996492018337e-27	Predicted ribosomal protein, component of the small ribosomal subunit; repressed upon phagocytosis by murine macrophage; positively regulated by Tbf1; mutant is defective in filamentous growth and sensitive to osmotic stress	C2_10620W_A	RPS4A
CAALFM_C402850WA	Chromatin Structure and dynamics |///| Transcription	2871.73	-1.06195	0.108877	-9.75371	1.77846765231206e-22	2.07579981709666e-21	Similar to S. cerevisiae Elp2, an Elongator complex subunit required for modification of wobble nucleosides in tRNA; repressed in core stress response	C4_02850W_A	C4_02850W_A
CAALFM_CR07080WA	Translation	5148.7	-1.06148	0.131995	-8.04183	8.85069227933001e-16	5.87862003216052e-15	Ortholog of S. cerevisae/S. pombe Tif6; constituent of 66S pre-ribosomal particles; Spider biofilm induced	CR_07080W_A	TIF6
CAALFM_C500170WA	Signal Transduction	2075.4	-1.061	0.161755	-6.55932	5.40536827672896e-11	2.28653544767191e-10	Protein with predicted hydrolase domains; similar to a universal stress protein family protein; possibly essential, disruptants not obtained by UAU1 method; Spider biofilm repressed	C5_00170W_A	C5_00170W_A
CAALFM_C305140CA	Replication and repair	1535.07	-1.06027	0.112972	-9.38524	6.27738178830915e-21	6.50574860853902e-20	Ortholog(s) have tRNA (guanine(10)-N2)-methyltransferase activity, role in mRNA methylation, tRNA methylation and cytoplasm, tRNA (m2G10) methyltransferase complex localization	C3_05140C_A	C3_05140C_A
CAALFM_C405870CA	Transcription	24.7502	-1.06007	0.571946	-1.85344	0.0638188	0.0865731	Has domain(s) with predicted DNA binding, zinc ion binding activity and role in DNA-templated transcription	C4_05870C_A	C4_05870C_A
CAALFM_C304340WA	Function Unknown	1842.29	-1.0585	0.0904631	-11.7009	1.261052639683e-31	2.97262251652334e-30	Putative alcohol acetyltransferase; caspofungin repressed; expression depends on Tac1p	C3_04340W_A	ATF1
CAALFM_CR02750CA	-	6.33779	-1.05761	0.866786	-1.22015	0.222409	0.271231	Putative GPI-anchored protein; transcript repressed by alpha pheromone in SpiderM medium; induced in oralpharyngeal candidasis; flow model biofilm induced; Spider biofilm induced	CR_02750C_A	PGA34
CAALFM_C502270WA	Amino Acid metabolis and transport	7662.04	-1.05745	0.0838194	-12.6158	1.72849828679611e-36	5.74033326073559e-35	Putative threonine synthase; protein present in exponential and stationary growth phase yeast cultures; Gcn4p-regulated; sumoylation target	C5_02270W_A	THR4
CAALFM_C701430CA	Function Unknown	599.912	-1.05613	0.152475	-6.92654	4.31271782455876e-12	2.05907441170951e-11	Protein of unknown function; transcript induced by benomyl or in azole-resistant strain overexpressing MDR1; Ssn6 colony morphology-related regulation; induced by NO; Hap43-repressed; rat catheter and flow model biofilm induced	C7_01430C_A	C7_01430C_A
CAALFM_C202400WA	Function Unknown	559.454	-1.05551	0.12018	-8.7827	1.59599483935097e-18	1.37050356847695e-17	Has domain(s) with predicted role in transmembrane transport and membrane localization	C2_02400W_A	ECM3
CAALFM_CR10650WA	Function Unknown	1914.12	-1.0552	0.139804	-7.54776	4.42808647755019e-14	2.53739064028162e-13	Putative GSE complex component; repressed by prostaglandins	CR_10650W_A	LTV1
CAALFM_C500220WA	Carbohydrate metabolism and transport	1382.11	-1.05492	0.136015	-7.75591	8.77116784550035e-15	5.36352898466964e-14	Alpha-glucosidase II, catalytic subunit, required for N-linked protein glycosylation and normal cell wall synthesis; alkaline downregulated	C5_00220W_A	ROT2
CAALFM_C107000WA	Translation	1508.42	-1.05453	0.094733	-11.1316	8.80877457479041e-29	1.73605062193656e-27	NA	None	None
CAALFM_C201610CA	Translation	51923.3	-1.05447	0.105868	-9.96023	2.27543169206755e-23	2.93511156674206e-22	Ribosomal protein; regulated by Nrg1, Tup1; repressed upon phagocytosis by murine macrophage; alternatively spliced intron in 5'-UTR; Spider biofilm repressed	C2_01610C_A	RPS26A
CAALFM_CR01440CA	-	6891.48	-1.05443	0.186992	-5.63892	1.71115054475133e-08	5.54785648570671e-08	Protein of unknown function; Spider biofilm repressed	CR_01440C_A	CR_01440C_A
CAALFM_C501550CA	RNA processing and modification	26297.7	-1.05419	0.0734927	-14.3442	1.15845419826008e-46	6.16236122631976e-45	Predicted protein of unknown function; overlaps orf19.4149.1	C5_01550C_A	C5_01550C_A
CAALFM_C201430WA	Nucleotide metabolism and transport	3046.5	-1.05294	0.124434	-8.46183	2.63213953637538e-17	2.02583748439851e-16	Adenine phosphoribosyltransferase; flucytosine induced; repressed by nitric oxide; protein level decreased in stationary phase yeast cultures	C2_01430W_A	APT1
CAALFM_C200090WA	NA	762.239	-1.05224	0.152255	-6.91099	4.81275622949853e-12	2.29053663464099e-11	Protein of unknown function; flow model biofilm induced	C2_00090W_A	C2_00090W_A
CAALFM_C302270WA	Function Unknown	411.358	-1.0522	0.160902	-6.53942	6.17586212513782e-11	2.59239575657845e-10	Ortholog(s) have role in mitochondrial fission and mitochondrial intermembrane space localization	C3_02270W_A	C3_02270W_A
CAALFM_C306940WA	Replication and repair	1467.14	-1.05209	0.131584	-7.99557	1.28970570501182e-15	8.50046161494084e-15	Predicted ORF in retrotransposon Tca17 with similarity to parts of the Gag-Pol region of retrotransposons; clade-associated gene expression	C3_06940W_A	C3_06940W_A
CAALFM_C303110WA	Function Unknown	789.471	-1.05162	0.13067	-8.04787	8.42506097732041e-16	5.60831024747209e-15	Ortholog(s) have role in nucleobase-containing compound transport, regulation of fungal-type cell wall organization, regulation of phospholipid translocation and plasma membrane localization	C3_03110W_A	C3_03110W_A
CAALFM_CR04740CA	Nucleotide metabolism and transport	8948.18	-1.05078	0.105163	-9.99195	1.65293686902129e-23	2.15995728688847e-22	5-Phosphoribosylformyl glycinamidine synthetase; adenine biosynthesis; not induced in GCN response, in contrast to S. cerevisiae Ade6; protein in stationary phase yeast-form cultures; flow model and rat catheter biofilm repressed	CR_04740C_A	ADE6
CAALFM_C303020WA	-	56.3155	-1.05065	0.277048	-3.79231	0.000149255	0.000296684	Protein of unknown function; flow model biofilm induced	C3_03020W_A	C3_03020W_A
CAALFM_C302470CA	Translation	41190.2	-1.04947	0.0972678	-10.7895	3.860356724811e-27	6.7455244979183e-26	Ribosomal protein L9; repressed upon phagocytosis by murine macrophages; repressed by nitric oxide; protein levels decrease in stationary phase; Hap43-induced; Spider biofilm repressed	C3_02470C_A	RPL9B
CAALFM_C102970WA	Amino Acid metabolis and transport	5121.68	-1.04844	0.101754	-10.3036	6.78395877125594e-25	9.94594540829742e-24	Predicted aminotransferase based on S. pombe ortholog SPBC660.12c; flow model biofilm induced	C1_02970W_A	C1_02970W_A
CAALFM_C307640CA	Energy production and conversion	12769	-1.04778	0.123038	-8.51594	1.65243249915311e-17	1.28829724415167e-16	Putative fumarate hydratase; enzyme of citric acid cycle; fluconazole, Efg1 repressed; induced in high iron; protein present in exponential and stationary growth phase	C3_07640C_A	FUM12
CAALFM_C303250WA	Inorganic ion transport and metabolism	573.124	-1.04548	0.148571	-7.03685	1.96633239171357e-12	9.68821639884448e-12	Aminophospholipid translocase (flippase), involved in phospholipid and sphingolipid translocation; type 4 P-type ATPase, localized to plasma membrane	C3_03250W_A	C3_03250W_A
CAALFM_C504590CA	Translation	28636	-1.04533	0.099974	-10.456	1.37506813004502e-25	2.12481607447317e-24	Putative ribosomal protein, large subunit; repressed by human whole blood or PMNs; colony morphology-related gene regulation by Ssn6; Spider biofilm repressed	C5_04590C_A	RPL43A
CAALFM_C200240CA	Post-translational modification;protein turnover;chaperone functions	190.032	-1.04504	0.216976	-4.81641	1.46162707880636e-06	3.73706523636965e-06	Copper-containing superoxide dismutase; gene family includes SOD1, SOD4, SOD5, and SOD6; gene may contain an intron; Hap43-repressed; flow model and rat catheter biofilm induced	C2_00240C_A	SOD6
CAALFM_CR10800CA	Inorganic ion transport and metabolism	2608.67	-1.04456	0.131747	-7.92856	2.21696657572579e-15	1.43601143175514e-14	Putative Ca2+/H+ antiporter; oral infection upregulated gene; mutants have reduced capacity to damage oral epithelial cells	CR_10800C_A	CR_10800C_A
CAALFM_C103240WA	Function Unknown	1006.68	-1.04439	0.175414	-5.95383	2.61934397180338e-09	9.31649503817167e-09	Ortholog of C. dubliniensis CD36 : Cd36_03040, C. parapsilosis CDC317 : CPAR2_108610, C. auris B8441 : B9J08_000283, Debaryomyces hansenii CBS767 : DEHA2G16500g and Pichia stipitis Pignal : PICST_32835	C1_03240W_A	C1_03240W_A
CAALFM_C704360CA	Function Unknown	715.602	-1.04147	0.208374	-4.99808	5.79046759191875e-07	1.54626835606502e-06	Member of a family of telomere-proximal genes of unknown function; may be spliced in vivo	C7_04360C_A	TLO16
CAALFM_CR10850CA	Energy production and conversion	15925.2	-1.04138	0.144204	-7.22161	5.13751592845356e-13	2.68302417427753e-12	Subunit of the mitochondrial F1F0 ATP synthase; sumoylation target; protein newly produced during adaptation to the serum; Spider biofilm repressed	CR_10850C_A	ATP16
CAALFM_C107890CA	Nucleotide metabolism and transport	8730.38	-1.04122	0.0748348	-13.9136	5.23744660976788e-44	2.53889448155764e-42	NA	C1_07890C_A	ADE5
CAALFM_C101690CA	Energy production and conversion	18905.1	-1.0404	0.1409	-7.38396	1.53653712307364e-13	8.45798960329273e-13	Putative succinate-CoA ligase subunit; induced by high iron; fluconazole-induced; protein present in exponential and stationary growth phase yeast cultures; Spider biofilm repressed	C1_01690C_A	LSC1
CAALFM_C207550WA	Function Unknown	8565.97	-1.03898	0.10631	-9.77308	1.46913781772248e-22	1.72144004333914e-21	Plasma membrane protein; repressed by nitric oxide	C2_07550W_A	C2_07550W_A
CAALFM_C200480CA	Transcription	332.43	-1.03893	0.142762	-7.27734	3.40456081102723e-13	1.80944430018432e-12	Putative 4a-hydroxytetrahydrobiopterin dehydratase; transposon mutation affects filamentous growth; flow model biofilm induced; Spider biofilm induced	C2_00480C_A	PHHB
CAALFM_C206190WA	Amino Acid metabolis and transport	4050.08	-1.03858	0.10756	-9.65588	4.64177171388368e-22	5.22503553785671e-21	Putative threonine dehydratase; regulated by Gcn4 and Gcn2; induced by amino acid starvation (3-AT); protein present in yeast exponential and stationary phase cultures; early-stage flow model biofilm induced	C2_06190W_A	ILV1
CAALFM_C302950CA	Amino Acid metabolis and transport	2254.7	-1.03773	0.0873364	-11.882	1.46757978984522e-32	3.69105527897891e-31	Putative methionine biosynthesis protein; ketoconazole-induced; amphotericin B repressed; Spider biofilm repressed	C3_02950C_A	MET13
CAALFM_CR02980CA	Nuclear structure	2383.35	-1.03732	0.0948541	-10.9359	7.76221430194464e-28	1.44902702388165e-26	Putative chaperone of small nucleolar ribonucleoprotein particles; macrophage/pseudohyphal-induced; rat catheter biofilm induced	CR_02980C_A	SRP40
CAALFM_C209000CA	-	151.907	-1.03553	0.177537	-5.83276	5.45188431540059e-09	1.86412267462303e-08	Ortholog of C. dubliniensis CD36 : Cd36_23180, Candida tropicalis NEW ASSEMBLY : CTRG1_01968, Candida tropicalis MYA-3404 : CTRG_01968 and Candida albicans WO-1 : CAWG_05983	C2_09000C_A	C2_09000C_A
CAALFM_C503520WA	NA	1.54176	-1.03477	2.02852	-0.510112	0.609973	0.663989	Predicted ORF from Assembly 19; removed from Assembly 20; subsequently reinstated in Assembly 21 based on comparative genome analysis	C5_03520W_A	C5_03520W_A
CAALFM_C307580WA	-	1268.62	-1.03465	0.143787	-7.1957	6.21419012766793e-13	3.22012903943206e-12	Ortholog of C. dubliniensis CD36 : Cd36_87460, C. parapsilosis CDC317 : CPAR2_808260, C. auris B8441 : B9J08_001750 and Debaryomyces hansenii CBS767 : DEHA2F07084g	C3_07580W_A	C3_07580W_A
CAALFM_C400040WA	Inorganic ion transport and metabolism	5412.7	-1.03463	0.135925	-7.61182	2.70261307631919e-14	1.58337302161351e-13	Na+/H+ antiporter; required for wild-type growth, cell morphology, and virulence in a mouse model of systemic infection; not transcriptionally regulated by NaCl; fungal-specific (no human or murine homolog)	C4_00040W_A	CNH1
CAALFM_C304440CA	Function Unknown	12.6476	-1.03424	0.510477	-2.02602	0.0427629	0.05989	Ortholog of S. cerevisiae : YEL023C, C. glabrata CBS138 : CAGL0I03168g, C. dubliniensis CD36 : Cd36_84380, C. auris B8441 : B9J08_005504 and Candida tenuis NRRL Y-1498 : CANTEDRAFT_101635	C3_04440C_A	C3_04440C_A
CAALFM_C304370CA	Function Unknown	1960.61	-1.0337	0.120695	-8.5646	1.08447424728069e-17	8.61132721321563e-17	Putative nucleolar preribosomal-associated protein; decreased transcription is observed upon benomyl treatment or in an azole-resistant strain that overexpresses MDR1; Spider biofilm induced	C3_04370C_A	C3_04370C_A
CAALFM_C210810WA	RNA processing and modification	769.117	-1.03368	0.136137	-7.59295	3.12710498138495e-14	1.82318409729437e-13	NA	C2_10810W_A	SLT11
CAALFM_C102880CA	Intracellular trafficing and secretion	3832.32	-1.03353	0.100705	-10.263	1.03493760937972e-24	1.49184891366462e-23	Predicted component of the mitochondrial intermembrane space import machinery; Hap43p-repressed gene	C1_02880C_A	MIA40
CAALFM_C302880WA	Translation	4.16641	-1.03353	1.16839	-0.884573	0.376387	0.434337	Protein with a predicted D-Tyr-tRNA(Tyr) deacylase domain; Hap43-repressed gene	C3_02880W_A	C3_02880W_A
CAALFM_C306100CA	RNA processing and modification	6696.67	-1.03284	0.126773	-8.14717	3.72548898929284e-16	2.56810943975221e-15	Predicted ATP-dependent RNA helicase; RNA strand annealing activity; Spider biofilm induced	C3_06100C_A	DED1
CAALFM_C301610WA	Energy production and conversion	11200.9	-1.03236	0.101332	-10.1879	2.24618974689936e-24	3.10387277439357e-23	Membrane protein; Hap43p-repressed gene; repressed by nitric oxide	C3_01610W_A	C3_01610W_A
CAALFM_C303860WA	Function Unknown	397.457	-1.03078	0.158269	-6.51284	7.37440186064284e-11	3.06552763377069e-10	Ortholog(s) have acid phosphatase activity, protein tyrosine phosphatase activity, metal-dependent activity	C3_03860W_A	C3_03860W_A
CAALFM_C111360WA	Translation	35934.2	-1.03069	0.0963573	-10.6966	1.05631961910211e-26	1.79873575932658e-25	Ribosomal protein L37; Hap43-induced; Spider biofilm repressed	C1_11360W_A	RPL37B
CAALFM_C601840CA	Coenzyme metabolis	1911.13	-1.02902	0.135506	-7.59394	3.10330254403541e-14	1.81106326137834e-13	Protein with a predicted role in coenzyme Q biosynthesis; transcriptionally induced by interaction with macrophages; possibly an essential gene, disruptants not obtained by UAU1 method	C6_01840C_A	COQ3
CAALFM_C100120CA	Amino Acid metabolis and transport	1609.48	-1.02852	0.159271	-6.45767	1.06328676449342e-10	4.34790254514963e-10	Phosphoribosylanthranilate isomerase; tryptophan biosynthesis; expected unifunctional, unlike trifunctional enzyme of some other fungi; complements E. coli trpC, S. cerevisiae trp1 mutant; CCT1 and TRP1 overlap; Spider biofilm repressed	C1_00120C_A	TRP1
CAALFM_C501910WA	Post-translational modification;protein turnover;chaperone functions	10690.7	-1.02371	0.0992458	-10.3149	6.03727564135627e-25	8.87287625432581e-24	Translational activator for mRNAs with internal ribosome entry sites; induced in high iron; repressed by yeast-hypha switch; null exhibits sensitivity to sorbitol, 5-fluorocytosine, and cold temperatures; Spider biofilm repressed	C5_01910W_A	GIS2
CAALFM_C700440CA	RNA processing and modification	7360.62	-1.02353	0.132906	-7.70121	1.3478695402339e-14	8.1345821348855e-14	Putative single-strand telomeric DNA-binding protein; protein level decreases in stationary phase cultures; Spider biofilm repressed	C7_00440C_A	GBP2
CAALFM_C202680WA	Lipid metabolism	1784.07	-1.02306	0.123913	-8.25631	1.50243688151508e-16	1.07770263660945e-15	Fungal-specific protein (no human or murine homolog); role in sensitivity to fluconazole, specifically	C2_02680W_A	PDR17
CAALFM_C204180CA	Energy production and conversion	986.873	-1.02305	0.150052	-6.81796	9.23404740375529e-12	4.22740738339475e-11	Putative mitochondrial carrier family transporter; rat catheter biofilm induced	C2_04180C_A	C2_04180C_A
CAALFM_C204190CA	Amino Acid metabolis and transport	244.569	-1.02254	0.253544	-4.03297	5.50762368274788e-05	0.000115959	Putative GABA transaminase; transcription regulated by Mig1 and Tup1; stationary phase enriched protein; rat catheter and Spider biofilm induced	C2_04190C_A	UGA1
CAALFM_CR03250CA	NA	1285.13	-1.02223	0.10121	-10.1001	5.51758541419535e-24	7.41973286906672e-23	Protein of unknown function; Hap43-repressed; transcript increased in azole-resistant strain overexpressing CDR1 and CDR2; possibly regulated by Tac1; induced by Mnl1 in weak acid stress; flow model biofilm induced; Spider biofilm induced	CR_03250C_A	CR_03250C_A
CAALFM_C101110CA	Function Unknown	2993	-1.02154	0.0887023	-11.5165	1.08959499373156e-30	2.43477899900387e-29	Protein with putative zinc finger; regulated by Gcn4p; repressed in response to amino acid starvation (3-aminotriazole treatment); upregulation correlates with clinical development of fluconazole resistance	C1_01110C_A	ZPR1
CAALFM_C101490WA	Intracellular trafficing and secretion	5324.69	-1.0206	0.0976026	-10.4567	1.36489179251806e-25	2.11452694969744e-24	Plasma membrane protein of unknown function; colony morphology-related gene regulation by Ssn6; repressed by nitric oxide	C1_01490W_A	C1_01490W_A
CAALFM_C703330CA	Coenzyme metabolis	8464.36	-1.01883	0.11202	-9.09503	9.45610150147475e-20	8.93720536562338e-19	Mitochondrial serine hydroxymethyltransferase; complements the glycine auxotrophy of an S. cerevisiae shm1 null shm2 null gly1-1 triple mutant; protein present in exponential and stationary growth phase yeast cultures	C7_03330C_A	SHM1
CAALFM_C104450CA	Secondary Structure	2636.28	-1.01796	0.125997	-8.07925	6.51675430837035e-16	4.38658568282353e-15	Putative oxidoreductase; induced by ciclopirox olamine; upregulation correlates with clinical development of fluconazole resistance; Spider biofilm repressed	C1_04450C_A	FMA1
CAALFM_C114450CA	Amino Acid metabolis and transport	4747.52	-1.01772	0.156042	-6.52206	6.93485528214462e-11	2.89080548550425e-10	Putative X-Pro aminopeptidase; Spider biofilm repressed	C1_14450C_A	C1_14450C_A
CAALFM_CR08000CA	Amino Acid metabolis and transport	6042.74	-1.01752	0.128862	-7.89623	2.87457426709173e-15	1.83968002842723e-14	Protein with an aspartate aminotransferase domain; Gcn4-regulated	CR_08000C_A	CR_08000C_A
CAALFM_C103090WA	Translation	72771.2	-1.01623	0.109475	-9.28278	1.65117406608328e-20	1.66530324013869e-19	Putative ribosomal protein 10 of the 40S subunit; elicits host antibody response during infection; transcript induced during active growth; Spider biofilm repressed	C1_03090W_A	RPS1
CAALFM_C101870CA	Amino Acid metabolis and transport	6675.23	-1.01611	0.0886452	-11.4627	2.03097111344457e-30	4.45553553391069e-29	Cystathionine beta-synthase; sulfur amino acid biosynthesis; antigenic in mouse; flow model biofilm induced; alkaline induced; macrophage/pseudohyphal-induced; present in exponential and stationary growth phase yeast cultures	C1_01870C_A	CYS4
CAALFM_CR10570CA	Energy production and conversion	236.487	-1.01425	0.184767	-5.48934	4.0344409217611e-08	1.24500634356131e-07	Protein related to flavohemoglobins; not required for wild-type nitric oxide resistance; has predicted globin, FAD-binding, and NAD(P)-binding domains but lacks some conserved residues of flavohemoglobins; Hap43p-repressed gene	CR_10570C_A	YHB4
CAALFM_CR08250CA	Post-translational modification;protein turnover;chaperone functions	2716	-1.01318	0.121343	-8.34974	6.84162823829027e-17	5.0584289471541e-16	Heat-shock protein; roles in biofilm and virulence; complements chaperone, prion activity in S. cerevisiae; guanidine-insensitive; heat shock/stress induced; repressed in farnesol-treated biofilm; sumoylation target; Spider biofilm induced	CR_08250C_A	HSP104
CAALFM_C100990CA	Post-translational modification;protein turnover;chaperone functions	3894.21	-1.01278	0.125397	-8.07658	6.66111334460442e-16	4.47874186962161e-15	Putative serine protease that promotes apoptosis and negatively regulates filamentation; null mutant shows increased virulence and hyperfilamentation; expression is induced by macrophages	C1_00990C_A	NMA111
CAALFM_C114400CA	Replication and repair	832.448	-1.01259	0.143048	-7.07866	1.45552447036838e-12	7.27278270273011e-12	Ortholog(s) have role in meiotic mismatch repair, mismatch repair, reciprocal meiotic recombination and MutLgamma complex, nucleus localization	C1_14400C_A	MLH3
CAALFM_C602000WA	Carbohydrate metabolism and transport	83.7361	-1.01244	0.196358	-5.15609	2.52153741518154e-07	7.05302996866275e-07	Putative phospholipase B; conserved catalytic region; 6 putative N-glycosylation motifs; predicted secretion signal; no GPI anchor predicted; fungal-specific (no human or murine homolog)	C6_02000W_A	PLB2
CAALFM_C603850CA	NA	1251.52	-1.01201	0.175052	-5.78123	7.41575859980367e-09	2.51700310239525e-08	GPI-anchored protein; alkaline, hypha-induced; regulated by Nrg1, Rfg1, Tup1 and Tsa1, Tsa1B in minimal media at 37; oralpharyngeal candidasis induced ; Spider biofilm induced; regulated in Spider biofilms by Tec1, Efg1, Ndt80, Rob1, Brg1	C6_03850C_A	IHD1
CAALFM_C300420WA	Function Unknown	1855.31	-1.01138	0.0974645	-10.3769	3.15857666531236e-25	4.74655108379816e-24	Ortholog(s) have 3'-tRNA processing endoribonuclease activity, role in mitochondrial tRNA 3'-end processing, tRNA 3'-end processing and mitochondrion, nucleus localization	C3_00420W_A	C3_00420W_A
CAALFM_C110100CA	Intracellular trafficing and secretion	6448.85	-1.01105	0.132543	-7.62807	2.38298030069018e-14	1.40157481286191e-13	Putative nuclear envelope protein; regulated by Ssn6; rat catheter biofilm repressed	C1_10100C_A	NTF2
CAALFM_C602910WA	RNA processing and modification	487.324	-1.01019	0.136586	-7.39603	1.40319829628641e-13	7.7595445804762e-13	Ortholog of S. cerevisiae Pop4; a subunit of both RNase MRP and nuclear RNase P; filament induced; regulated by Nrg1, Tup1; likely essential, based on UAU1 strategy; rat catheter and Spider biofilm induced	C6_02910W_A	POP4
CAALFM_C504700CA	Translation	8773.29	-1.00879	0.0767785	-13.139	1.96839230840032e-39	7.4886114973382e-38	Cytoplasmic methionyl-tRNA synthetase; zinc-binding motif; ribosomal subunits, translation factors, tRNA synthetases are downregulated upon phagocytosis by murine macrophage; protein present in exponential and stationary phase yeast	C5_04700C_A	MES1
CAALFM_CR00010CA	NA	1235.73	-1.0044	0.0743712	-13.5052	1.45713000232842e-41	6.30130103884613e-40	Protein similarity to mutator-like element (MULE) transposase	CR_00010C_A	CR_00010C_A
CAALFM_C304080WA	Energy production and conversion	8071.38	-1.00427	0.10826	-9.27645	1.75219404872195e-20	1.76422754218888e-19	Putative subunit 6 of the ubiquinol cytochrome-c reductase complex, a component of the mitochondrial inner membrane electron transport chain; null mutant is viable	C3_04080W_A	C3_04080W_A
CAALFM_C700380WA	Energy production and conversion	1206.58	-1.00397	0.135561	-7.40606	1.30108744739073e-13	7.21479395411965e-13	S-adenosylmethionine transporter of the mitochondrial inner membrane; mitochondrial carrier family; predicted role in biotin biosynthesis and respiratory growth; Spider biofilm repressed	C7_00380W_A	C7_00380W_A
CAALFM_C604560WA	Energy production and conversion	6598.44	-1.0036	0.146721	-6.84016	7.91075267628282e-12	3.6410056919706e-11	Putative ortholog of mammalian electron transfer flavoprotein complex subunit ETF-alpha; Spider biofilm repressed	C6_04560W_A	C6_04560W_A
CAALFM_C500130CA	Translation	2807.46	-1.00338	0.157014	-6.39036	1.65492283981293e-10	6.59227381717398e-10	Ortholog(s) have structural constituent of ribosome activity and mitochondrial large ribosomal subunit localization	C5_00130C_A	C5_00130C_A
CAALFM_C205920CA	Function Unknown	9019.87	-1.00299	0.137579	-7.29024	3.09392092729937e-13	1.65018267027476e-12	Putative cytochrome c oxidase; flucytosine induced; caspofungin repressed	C2_05920C_A	COX8
CAALFM_C502130WA	NA	10.8018	-1.00265	2.2718	-0.441346	0.658962	0.709098	Ortholog of Candida tropicalis NEW ASSEMBLY : CTRG1_03197, Candida tropicalis MYA-3404 : CTRG_03197, Candida lusitaniae ATCC 42720 : CLUG_02837 and Candida albicans WO-1 : CAWG_04597	C5_02130W_A	C5_02130W_A
CAALFM_C209500WA	Translation	1393.28	-1.00264	0.115553	-8.67686	4.06862495102116e-18	3.35020610692989e-17	Predicted tRNA dihydrouridine synthase; Spider biofilm induced	C2_09500W_A	C2_09500W_A
CAALFM_C111610CA	Coenzyme metabolis	932.852	-1.00154	0.170221	-5.88374	4.01093527748536e-09	1.39121361528935e-08	Protein similar to A. nidulans CysA serine O-trans-acetylase; suggests that C. albicans uses an O-acetyl-serine (OAS) pathway of sulfur assimilation; F-12/CO2 early biofilm induced; Spider biofilm induced	C1_11610C_A	C1_11610C_A
CAALFM_C406960WA	Function Unknown	179.779	-1.00117	0.141906	-7.05521	1.72339737165403e-12	8.53323031384876e-12	Protein of unknown function; Spider biofilm induced	C4_06960W_A	C4_06960W_A
CAALFM_C206000WA	Function Unknown	745.502	-1.00046	0.11173	-8.95423	3.42108110032511e-19	3.08770547958772e-18	Putative bud formation and morphogenesis protein; mutation confers hypersensitivity to 5-fluorocytosine (5-FC), 5-fluorouracil (5-FU); macrophage-induced; Spider biofilm induced	C2_06000W_A	LAS1
CAALFM_CR10680WA	Transcription	10895.6	-1.00043	0.162923	-6.14048	8.22722676255463e-10	3.07357738158582e-09	RNA polymerase II; ortholog of S. cerevisiae Rpo21, transposon mutation affects filamentous growth; flow model biofilm repressed	CR_10680W_A	RPO21
CAALFM_C113050WA	Translation	26086.3	-0.999375	0.111727	-8.94481	3.7260134975443e-19	3.34284584085653e-18	Ribosomal protein L14; promoter bound directly by Tbf1p; Hap43p-induced gene	C1_13050W_A	RPL14
CAALFM_C201000WA	Inorganic ion transport and metabolism	33683.9	-0.99888	0.138395	-7.21759	5.29158539804185e-13	2.76108679059284e-12	Putative MFS glucose transporter; glucose, fluconazole, Snf3 induced, expressed at high glucose; 12 TM regions predicted; flow model biofilm induced; Spider biofilm repressed; appears to be regulated by Zcf13p	C2_01000W_A	HGT7
CAALFM_C303070WA	Intracellular trafficing and secretion	639.602	-0.997579	0.149614	-6.66768	2.5987447731999e-11	1.13607671503306e-10	Putative transporter similar to MDR proteins; fungal-specific; Spider biofilm induced	C3_03070W_A	C3_03070W_A
CAALFM_C402870CA	Post-translational modification;protein turnover;chaperone functions	9783.12	-0.997045	0.0944541	-10.5559	4.77210452972555e-26	7.66981826956692e-25	Ortholog of S. cerevisiae Zuo1; a cytosolic ribosome-associated chaperone; likely to be essential for growth, based on an insertional mutagenesis strategy; Spider biofilm repressed	C4_02870C_A	ZUO1
CAALFM_C401170CA	Carbohydrate metabolism and transport	21.2746	-0.994744	0.402669	-2.47038	0.0134971	0.0203899	Beta-mannosyltransferase, 9-gene family that includes characterized genes BMT1, BMT2, BMT3, and BMT4 with roles in beta-1,2-mannosylation of cell wall phosphopeptidomannan; regulated by Sef1, Sfu1, Hap43; rat catheter biofilm repressed	C4_01170C_A	BMT9
CAALFM_C503290CA	Translation	1244.61	-0.994714	0.110208	-9.02579	1.78402087209278e-19	1.64980760956149e-18	Mitochondrial ribosomal protein of the small subunit; Spider biofilm repressed	C5_03290C_A	C5_03290C_A
CAALFM_C403840CA	Translation	673.051	-0.992853	0.115825	-8.57201	1.01696428356537e-17	8.09665206425356e-17	Putative exosome non-catalytic core component; involved in 3'-5' RNA processing; rat catheter biofilm induced	C4_03840C_A	RRP42
CAALFM_C307860CA	Inorganic ion transport and metabolism	959.528	-0.992439	0.154507	-6.42327	1.33378112388998e-10	5.38800963420879e-10	Zn(II)2Cys6 transcription factor involved in regulation of multidrug resistance via control of CDR1 expression; mutants display decreased colonization of mouse kidneys; required for yeast cell adherence to silicone substrate	C3_07860C_A	MRR2
CAALFM_C600230WA	Lipid metabolism	216.729	-0.992384	0.2238	-4.43424	9.23976788900695e-06	2.13698517817702e-05	Has domain(s) with predicted role in phospholipid metabolic process	C6_00230W_A	C6_00230W_A
CAALFM_C103000WA	Function Unknown	181.122	-0.991565	0.154217	-6.42969	1.27864789905576e-10	5.18970460582321e-10	Putative MFS transporter; regulated by Nrg1; macrophage/pseudohyphal-repressed; induced by alpha pheromone in SpiderM medium; possibly an essential gene, disruptants not obtained by UAU1 method	C1_03000W_A	HOL1
CAALFM_C402980WA	Translation	7226.35	-0.991173	0.105518	-9.39338	5.81059518832902e-21	6.04281793720514e-20	Putative tRNA-Tyr synthetase; downregulated upon phagocytosis by murine macrophages; stationary phase enriched protein; Spider biofilm repressed	C4_02980W_A	TYS1
CAALFM_C500030WA	Translation	4769.4	-0.991046	0.140231	-7.06725	1.58037065702205e-12	7.85740944529323e-12	Putative mitochondrial ribosomal protein of the large subunit; transcript is upregulated in clinical isolates from HIV+ patients with oral candidiasis; Spider biofilm repressed	C5_00030W_A	C5_00030W_A
CAALFM_C210110WA	Energy production and conversion	8050.65	-0.990364	0.0707874	-13.9907	1.77700943331999e-44	8.75541287187417e-43	Cytochrome c; complements defects of S. cerevisiae cyc1 cyc7 double mutant; induced in high iron; alkaline repressed; repressed by nitric oxide; Hap43-dependent repression in low iron; regulated by Sef1, Sfu1	C2_10110W_A	CYC1
CAALFM_C703180CA	Chromatin Structure and dynamics	4770.02	-0.990056	0.118386	-8.36295	6.11702666902147e-17	4.53943793919605e-16	Putative histone H1; farnesol regulated; Hap43-induced; contains 5' UTR intron; Spider biofilm repressed	C7_03180C_A	HHO1
CAALFM_C400420CA	Function Unknown	3303.08	-0.987217	0.136661	-7.22383	5.0542681689416e-13	2.64644651250069e-12	Ortholog(s) have enzyme inhibitor activity and role in actin cortical patch assembly, septin cytoskeleton organization	C4_00420C_A	C4_00420C_A
CAALFM_C100510WA	Coenzyme metabolis	1217.29	-0.986623	0.118594	-8.31935	8.84491345309827e-17	6.52353064620536e-16	Ortholog(s) have 3-methyl-2-oxobutanoate hydroxymethyltransferase activity, role in pantothenate biosynthetic process and mitochondrion localization	C1_00510W_A	C1_00510W_A
CAALFM_C300840CA	Function Unknown	714.199	-0.985871	0.112671	-8.75001	2.13341311947833e-18	1.80873713133769e-17	NA	C3_00840C_A	AIM11
CAALFM_C504880CA	Amino Acid metabolis and transport	4399.1	-0.985742	0.115091	-8.56487	1.08201218828185e-17	8.60314188328333e-17	Putative delta-1-pyrroline-5-carboxylate dehydrogenase; regulated by Put3p; null mutant cannot grow on proline as a nitrogen source and shows reduced invasive growth both in vitro and in vivo; Spider biofilm induced	C5_04880C_A	PUT2
CAALFM_C210350CA	Lipid metabolism	3232.76	-0.985661	0.0929457	-10.6047	2.83383761507853e-26	4.67972469896622e-25	Acetyl-CoA synthetase; induced by human neutrophils; fluconazole-repressed; regulated by Nrg1/Mig1; colony morphology-related gene regulation by Ssn6; only in stationary phase cultures; rat catheter biofilm repressed, Spider biofilm induced	C2_10350C_A	ACS1
CAALFM_C106980CA	Carbohydrate metabolism and transport	688.217	-0.985096	0.144743	-6.80582	1.00475389683361e-11	4.56506097797947e-11	Predicted membrane transporter; monocarboxylate porter (MCP) family, major facilitator superfamily (MFS); possibly essential, disruptants not obtained by UAU1 method; rat catheter and Spider biofilm induced	C1_06980C_A	C1_06980C_A
CAALFM_C502170CA	Translation	13972.2	-0.984815	0.138467	-7.11226	1.14157430133198e-12	5.74226202954524e-12	Gamma subunit of translation initiation factor eIF2; involved in identification of the start codon; likely essential for growth, based on an insertional mutagenesis strategy; Spider biofilm repressed	C5_02170C_A	GCD11
CAALFM_CR06340CA	Carbohydrate metabolism and transport	19292.8	-0.984403	0.114776	-8.57671	9.76233439659268e-18	7.80337660344662e-17	Glucose-6-phosphate isomerase; enzyme of glycolysis; antigenic; Efg1-regulated; induced upon adherence to polystyrene; repressed by phagocytosis, human neutrophils; flow model biofilm induced; rat catheter and Spider biofilm repressed	CR_06340C_A	PGI1
CAALFM_C400360CA	Function Unknown	464.633	-0.984068	0.149091	-6.60045	4.09912973805281e-11	1.75747994689269e-10	Plasma membrane protein; involved in regulation of cytosolic calcium homeostasis; null mutation confers sensitivity to calcium and resistance to azoles and terbinafine; rat catheter biofilm induced	C4_00360C_A	RCH1
CAALFM_C108520CA	Translation	1808.93	-0.983691	0.08932	-11.0131	3.30412514550055e-28	6.30219567288911e-27	Ortholog(s) have structural constituent of ribosome activity and mitochondrial large ribosomal subunit localization	C1_08520C_A	C1_08520C_A
CAALFM_C110870WA	Translation	37825.3	-0.983197	0.106505	-9.23145	2.66990532302108e-20	2.65269436308756e-19	Ribosomal protein 17B; downregulated upon phagocytosis by murine macrophages; Hap43-induced; Spider biofilm repressed	C1_10870W_A	RPS17B
CAALFM_C104290CA	Lipid metabolism	37595.1	-0.983163	0.107518	-9.14418	6.00846295671696e-20	5.76026648051445e-19	NA	None	None
CAALFM_C112560CA	Replication and repair	1.60307	-0.982749	1.50424	-0.65332	0.51355	0.573143	Functional homolog of S. cerevisiae Dmc1; a meiosis-specific protein required for repair of double-strand breaks and pairing between homologous chromosomes	C1_12560C_A	DLH1
CAALFM_CR01810CA	Defense mechanisms	48.401	-0.981374	0.289165	-3.39382	0.000689238	0.0012494	Protein with a predicted epimerase/dehydratase domain; Hap43-repressed gene	CR_01810C_A	CR_01810C_A
CAALFM_C300260CA	Energy production and conversion	2691.67	-0.980685	0.129616	-7.56606	3.84724711468802e-14	2.22149879023916e-13	Putative kynurenine 3-monooxygenase, involved in NAD biosynthesis; transposon mutation affects filamentous growth; Hap43p-repressed gene; oral infection upregulated; mutants have reduced capacity to damage oral epithelial cells	C3_00260C_A	BNA4
CAALFM_CR02530WA	RNA processing and modification	8812.69	-0.980637	0.117121	-8.37284	5.62437748456877e-17	4.194557451581e-16	Putative DEAD-box family ATP-dependent RNA helicase; flucytosine induced; repressed in core stress response	CR_02530W_A	DBP2
CAALFM_C105290WA	Translation	11266.1	-0.980494	0.135223	-7.25095	4.13873424267831e-13	2.18036209752317e-12	Putative tRNA-Gly synthetase; genes encoding ribosomal subunits, translation factors, tRNA synthetases are downregulated upon phagocytosis by murine macrophage; stationary phase enriched protein	C1_05290W_A	GRS1
CAALFM_C701800CA	Carbohydrate metabolism and transport	13934.1	-0.980022	0.0997401	-9.82576	8.72142966612993e-23	1.04849027446214e-21	Phosphofructokinase beta subunit; fructose 2,6-bisphosphate, AMP activated; ATP inhibited; phagocytosis, hyphal repressed; fluconazole-induced; stationary-phase enriched; flow model biofilm induced; rat catheter/Spider biofilm repressed	C7_01800C_A	PFK2
CAALFM_C301490WA	Translation	36691.3	-0.979616	0.0787896	-12.4333	1.72338661248309e-35	5.27926651211162e-34	Ribosomal protein S7; genes encoding cytoplasmic ribosomal subunits, translation factors, and tRNA synthetases are downregulated upon phagocytosis by murine macrophage; Spider biofilm repressed	C3_01490W_A	RPS7A
CAALFM_C107210CA	Inorganic ion transport and metabolism	1365.93	-0.979223	0.132571	-7.38639	1.50871463611016e-13	8.31245066696441e-13	Protein similar to ammomium permeases that is probably inactive, as a mep2 mep3 double homozygous null mutation abolishes cellular ammomium permease activity; fungal-specific (no human or murine homolog)	C1_07210C_A	C1_07210C_A
CAALFM_C102650WA	NA	5242.57	-0.978863	0.143776	-6.80825	9.87939347533831e-12	4.49206007414966e-11	Protein of unknown function; Hap43-repressed gene; repressed by nitric oxide	C1_02650W_A	C1_02650W_A
CAALFM_C600250WA	Function Unknown	909.061	-0.978731	0.147144	-6.65154	2.90040876486126e-11	1.26153090344291e-10	Ortholog of S. cerevisiae : YNL115C, C. glabrata CBS138 : CAGL0L03938g, C. dubliniensis CD36 : Cd36_60200, C. parapsilosis CDC317 : CPAR2_603320 and C. auris B8441 : B9J08_002166	C6_00250W_A	C6_00250W_A
CAALFM_C602650CA	Carbohydrate metabolism and transport	559.188	-0.978577	0.161005	-6.07794	1.21735815018329e-09	4.47009153375185e-09	Predicted membrane transporter, member of the anion:cation symporter (ACS) family, major facilitator superfamily (MFS)	C6_02650C_A	C6_02650C_A
CAALFM_C406450WA	Function Unknown	312.077	-0.977998	0.146097	-6.69418	2.16879775093085e-11	9.57872393890181e-11	Ortholog(s) have role in CENP-A containing chromatin assembly, chromatin remodeling and Ino80 complex, chromatin localization	C4_06450W_A	C4_06450W_A
CAALFM_CR09050CA	Function Unknown	241.567	-0.977786	0.174482	-5.60393	2.09548522624982e-08	6.70711485356107e-08	NA	None	None
CAALFM_C200620CA	Function Unknown	343.476	-0.977478	0.172099	-5.67973	1.34905283590882e-08	4.4288129965308e-08	Ortholog(s) have protein-lysine N-methyltransferase activity and role in peptidyl-lysine trimethylation	C2_00620C_A	C2_00620C_A
CAALFM_CR04600WA	Chromatin Structure and dynamics |///| Signal Transduction	1914.58	-0.976766	0.0717376	-13.6158	3.22558962027206e-42	1.45782099304175e-40	Ortholog of C. dubliniensis CD36 : Cd36_29980, C. parapsilosis CDC317 : CPAR2_204170, C. auris B8441 : B9J08_004836 and Candida tenuis NRRL Y-1498 : CANTEDRAFT_110235	CR_04600W_A	CR_04600W_A
CAALFM_C109030CA	Energy production and conversion	7991.08	-0.974891	0.106377	-9.16451	4.97744757195803e-20	4.81019893167842e-19	Cytochrome oxidase subunit V; putative upstream CCAAT box regulatory element; macrophage/pseudohyphal-induced; repressed by nitric oxide; intron in 5'-UTR; Hap43p-dependent repression in low iron medium	C1_09030C_A	COX5
CAALFM_C601360WA	NA	319.274	-0.974516	0.328238	-2.96893	0.00298839	0.00495946	Protein of unknown function; ketoconazole-repressed	C6_01360W_A	C6_01360W_A
CAALFM_C200820WA	Translation	864.886	-0.974189	0.122509	-7.95197	1.83568829620392e-15	1.19289971334938e-14	Ortholog(s) have role in mitochondrial tRNA wobble uridine modification and mitochondrial inner membrane localization	C2_00820W_A	C2_00820W_A
CAALFM_C401750CA	Carbohydrate metabolism and transport	51276.9	-0.974182	0.101839	-9.5659	1.11226712047928e-21	1.20248878798578e-20	Fructose-bisphosphate aldolase; glycolytic enzyme; antigenic in murine/human infection; regulated by yeast-hypha switch; induced by Efg1, Gcn4, Hog1, fluconazole; phagocytosis-repressed; flow model biofilm induced; Spider biofilm repressed	C4_01750C_A	FBA1
CAALFM_C601700WA	Translation	34412.4	-0.974108	0.149116	-6.53255	6.46610690729643e-11	2.7029046328066e-10	Component of the large (60S) ribosomal subunit; Spider biofilm repressed	C6_01700W_A	RPL32
CAALFM_C108780WA	Inorganic ion transport and metabolism	1397.75	-0.973369	0.168004	-5.79372	6.88442264801841e-09	2.3472640123221e-08	Ortholog(s) have alkaline phosphatase activity, zinc ion sensor activity, role in nicotinamide nucleotide metabolic process and fungal-type vacuole, fungal-type vacuole membrane localization	C1_08780W_A	C1_08780W_A
CAALFM_C208810CA	Energy production and conversion	24436.6	-0.970992	0.11117	-8.73427	2.45243799676127e-18	2.06465053200728e-17	Putative inorganic pyrophosphatase; antigenic; soluble protein in hyphae; macrophage-induced protein; protein present in exponential and stationary phase yeast; possibly essential (UAU1 method); sumoylation target; Spider biofilm repressed	C2_08810C_A	IPP1
CAALFM_CR08500WA	Function Unknown	2231.87	-0.970815	0.0746484	-13.0052	1.14342601305174e-38	4.21664648126012e-37	Ortholog(s) have unfolded protein binding activity and role in protein import into nucleus, ribosomal large subunit biogenesis	CR_08500W_A	CR_08500W_A
CAALFM_CR02940CA	Energy production and conversion	322.248	-0.96762	0.118857	-8.14102	3.91955942544775e-16	2.69879400989306e-15	Putative ornithine transport protein; localized to the mitochondrial membrane	CR_02940C_A	CR_02940C_A
CAALFM_C205960CA	Lipid metabolism	579.962	-0.966027	0.118771	-8.13351	4.17026846466913e-16	2.86485528470013e-15	Has domain(s) with predicted acyl-CoA hydrolase activity and role in acyl-CoA metabolic process	C2_05960C_A	C2_05960C_A
CAALFM_C600920WA	Function Unknown	5322.06	-0.96561	0.135481	-7.12726	1.02389559888781e-12	5.1806704081773e-12	Putative mitochondrial intermembrane space protein; colony morphology-related gene regulation by Ssn6; regulated by Sef1, Sfu1, and Hap43; Spider biofilm repressed; rat catheter biofilm induced	C6_00920W_A	C6_00920W_A
CAALFM_C505280CA	Energy production and conversion |///| Intracellular trafficing and secretion	1163.41	-0.965208	0.135479	-7.12442	1.04522655201074e-12	5.27971160011473e-12	Succinate dehydrogenase, membrane subunit; induced in high iron	C5_05280C_A	SDH4
CAALFM_C406850CA	Amino Acid metabolis and transport	3936.25	-0.964691	0.0887922	-10.8646	1.69976623608352e-27	3.10556074319089e-26	Ortholog(s) have mRNA binding, metalloaminopeptidase activity, role in negative regulation of gene expression and cytosolic ribosome localization	C4_06850C_A	C4_06850C_A
CAALFM_C406110CA	Amino Acid metabolis and transport	7111.31	-0.964163	0.118524	-8.13476	4.12751276694762e-16	2.83872760207347e-15	Predicted tryptophan synthase; identified in detergent-resistant membrane fraction (possible lipid raft component); predicted N-terminal acetylation; Gcn4p-regulated; S. cerevisiae ortholog is Gcn4p regulated; upregulated in biofilm;	C4_06110C_A	TRP5
CAALFM_CR00860CA	Translation	41479	-0.963442	0.132925	-7.248	4.2296346699263e-13	2.22435118118346e-12	Cell wall protein, ortholog of S. cerevisiae Tma19p (Ykl065cp)	CR_00860C_A	TMA19
CAALFM_C300250CA	Intracellular trafficing and secretion	7671.2	-0.96331	0.107802	-8.93596	4.03666741483962e-19	3.60541613346335e-18	Protein involved in transport across membranes; Spider biofilm repressed	C3_00250C_A	TIM44
CAALFM_C201450CA	Function Unknown	37.8319	-0.959864	0.349106	-2.7495	0.00596871	0.00950659	Protein of unknown function; induced in azole-resistant strain that overexpresses MDR1; protein present in exponential and stationary growth phase yeast cultures; Spider biofilm induced	C2_01450C_A	C2_01450C_A
CAALFM_C603230WA	Amino Acid metabolis and transport	75.7493	-0.959597	0.223457	-4.29433	1.75224319575647e-05	3.91551444226475e-05	Putative ornithine carbamoyltransferase; Gcn4-regulated; Hap43-induced; repressed in alkalinizing medium; rat catheter and Spider biofilm induced	C6_03230W_A	ARG3
CAALFM_C101370CA	Translation	36823.7	-0.959252	0.108355	-8.85288	8.52857419717696e-19	7.45134585744633e-18	Ribosomal protein S21; regulated by Nrg1, Tup1; colony morphology-related gene regulation by Ssn6; positively regulated by Tbf1, Hap43; Spider biofilm repressed	C1_01370C_A	RPS21B
CAALFM_C104260WA	Chromatin Structure and dynamics	16380.2	-0.959192	0.134864	-7.11227	1.14146367295392e-12	5.74226202954524e-12	Putative histone H3; amphotericin B repressed; regulated by Efg1, farnesol; Hap43-induced; rat catheter and Spider biofilm repressed	C1_04260W_A	HHT21
CAALFM_C104260WA	Chromatin Structure and dynamics	16380.2	-0.959192	0.134864	-7.11227	1.14146367295392e-12	5.74226202954524e-12	Putative histone H3; farnesol regulated; Hap43-induced; rat catheter and Spider biofilm repressed	CR_06810W_A	HHT2
CAALFM_C703830CA	Function Unknown	807.182	-0.959164	0.165454	-5.79716	6.74488791067732e-09	2.30230103526867e-08	Ortholog(s) have role in post-translational protein targeting to endoplasmic reticulum membrane and TRC complex, cytoplasm localization	C7_03830C_A	C7_03830C_A
CAALFM_C505470WA	RNA processing and modification	2769.74	-0.959156	0.162391	-5.90648	3.4950435521808e-09	1.22072671656937e-08	Telomerase subunit; allosteric activator of catalytic activity, but not required for catalytic activity; has TPR domain	C5_05470W_A	EST1
CAALFM_C305150WA	RNA processing and modification	4673.71	-0.958414	0.120054	-7.9832	1.42593227725841e-15	9.32674528683381e-15	Putative cleavage factor I subunit; required for the cleavage and polyadenylation of pre-mRNA 3' ends; Spider biofilm repressed	C3_05150W_A	C3_05150W_A
CAALFM_C307400WA	Cell cycle control and mitosis	1213.57	-0.95802	0.096397	-9.93828	2.8368473665518e-23	3.58995568849324e-22	Ortholog(s) have tRNA (cytidine(32)-2'-O)-methyltransferase activity, tRNA (guanine(34)-2'-O)-methyltransferase activity, tRNA 2'-O-methyltransferase activity	C3_07400W_A	C3_07400W_A
CAALFM_C114150CA	Intracellular trafficing and secretion	1682.38	-0.958015	0.111688	-8.57759	9.68777903010619e-18	7.76443196666244e-17	Putative maltase; regulated by Gcn4; repressed by amino acid starvation (3-AT); rat catheter biofilm induced	C1_14150C_A	PAM16
CAALFM_C300100WA	Function Unknown	508.447	-0.956514	0.128356	-7.45202	9.19208476373492e-14	5.15425573832188e-13	Ortholog(s) have first spliceosomal transesterification activity and role in generation of catalytic spliceosome for first transesterification step	C3_00100W_A	C3_00100W_A
CAALFM_C106050CA	Function Unknown	2671.62	-0.95641	0.176581	-5.41625	6.08610488154594e-08	1.84207333549711e-07	Protein whose ortholog(s) have ubiquinol-cytochrome-c reductase activity and roles in aerobic respiration and mitochondrial electron transport; null mutant is viable and shows normal vegetative growth on various carbon sources	C1_06050C_A	C1_06050C_A
CAALFM_C302910WA	Function Unknown	373.349	-0.956291	0.170271	-5.61629	1.95105216908742e-08	6.26818524232202e-08	Ortholog of C. dubliniensis CD36 : Cd36_82890, Debaryomyces hansenii CBS767 : DEHA2G01034g, Pichia stipitis Pignal : PICST_32242 and Candida tropicalis NEW ASSEMBLY : CTRG1_02580	C3_02910W_A	C3_02910W_A
CAALFM_C302910WA	Function Unknown	373.349	-0.956291	0.170271	-5.61629	1.95105216908742e-08	6.26818524232202e-08	Ortholog of C. dubliniensis CD36 : Cd36_82960, C. parapsilosis CDC317 : CPAR2_102390, C. auris B8441 : B9J08_001199, Candida tenuis NRRL Y-1498 : CANTEDRAFT_133198 and Candida albicans WO-1 : CAWG_02618	C3_02980C_A	C3_02980C_A
CAALFM_C302980CA	Function Unknown	373.349	-0.956291	0.170271	-5.61629	1.95105216908742e-08	6.26818524232202e-08	Ortholog of C. dubliniensis CD36 : Cd36_82890, Debaryomyces hansenii CBS767 : DEHA2G01034g, Pichia stipitis Pignal : PICST_32242 and Candida tropicalis NEW ASSEMBLY : CTRG1_02580	C3_02910W_A	C3_02910W_A
CAALFM_C302980CA	Function Unknown	373.349	-0.956291	0.170271	-5.61629	1.95105216908742e-08	6.26818524232202e-08	Ortholog of C. dubliniensis CD36 : Cd36_82960, C. parapsilosis CDC317 : CPAR2_102390, C. auris B8441 : B9J08_001199, Candida tenuis NRRL Y-1498 : CANTEDRAFT_133198 and Candida albicans WO-1 : CAWG_02618	C3_02980C_A	C3_02980C_A
CAALFM_C203270WA	Carbohydrate metabolism and transport	28695.7	-0.954752	0.106844	-8.93596	4.03667452640298e-19	3.60541613346335e-18	Phosphoglycerate mutase; surface protein that binds host complement Factor H and FHL-1; antigenic; fluconazole, or amino acid starvation (3-AT) induced, farnesol-repressed; Hap43, flow model biofilm induced; Spider biofilm repressed	C2_03270W_A	GPM1
CAALFM_CR02090CA	Replication and repair	2176.65	-0.953955	0.124042	-7.69059	1.46460528898393e-14	8.80910970097775e-14	mRNA 5'-triphosphatase; large subunit of mRNA capping enzyme; positively regulates Ceg1 activity; functional homolog of S. cerevisiae Cet1; Cet1 and Cgt1 form a 2:1 complex; flow model biofilm induced	CR_02090C_A	CET1
CAALFM_CR04810WA	Translation	44875.4	-0.953738	0.0964825	-9.8851	4.83112543371163e-23	5.93862883068316e-22	Ribosomal protein S3; Hog1, Hap43-induced; grepressed upon phagocytosis by murine macrophage; present in exponential and stationary phase cells; Spider biofilm repressed	CR_04810W_A	RPS3
CAALFM_C200120CA	Intracellular trafficing and secretion	2405.66	-0.952887	0.135242	-7.0458	1.84396279529992e-12	9.11518121920052e-12	Ortholog of S. cerevisiae Nnf2; possible role in chromosome segregation; mutants are viable, induced during the mating process	C2_00120C_A	EMC9
CAALFM_CR00360CA	Amino Acid metabolis and transport	2571.81	-0.952028	0.0955609	-9.96252	2.22349338931357e-23	2.87428360498148e-22	3-isopropylmalate dehydratase; antigenic in humans; repressed in hyphae; alkaline repressed; upregulated by human whole blood or PMNs; regulated by Sef1, Sfu1, and Hap43; rat catheter biofilm induced, Spider biofilm repressed	CR_00360C_A	LEU1
CAALFM_C210790CA	Function Unknown	651.82	-0.95196	0.137087	-6.94419	3.80625843805654e-12	1.82742967022028e-11	NA	C2_10790C_A	ALG14
CAALFM_C303030CA	Post-translational modification;protein turnover;chaperone functions	2191.61	-0.951487	0.101989	-9.32934	1.06531770216237e-20	1.08905182103708e-19	Has domain(s) with predicted metallocarboxypeptidase activity, zinc ion binding activity and role in proteolysis	C3_03030C_A	ECM14
CAALFM_C209870WA	Function Unknown	821.659	-0.949213	0.0961129	-9.87602	5.28906115593935e-23	6.4618997171446e-22	Ortholog of S. pombe Stm1 G-protein coupled receptor; PQ-loop domains; constitutive expression independent of MTL or white-opaque status; Hap43-repressed	C2_09870W_A	C2_09870W_A
CAALFM_C305580CA	Amino Acid metabolis and transport	107.138	-0.949119	0.261948	-3.62331	0.000290862	0.000554686	General broad specificity amino acid permease; ketoconazole, flucytosine repressed; Ssy1-dependent histidine induction; regulated by Nrg1, Tup1; colony morphology-related gene regulation by Ssn6; Spider and flow model biofilm induced	C3_05580C_A	GAP2
CAALFM_CR02370WA	Lipid metabolism	1708.67	-0.948118	0.0944074	-10.0428	9.87915274824564e-24	1.30227164845843e-22	Putative C-4 methyl sterol oxidase; C4-demethylation of ergosterol biosynthesis intermediates, based on similarity to S. cerevisiae Erg25; fluconazole-induced; induced in azole-resistant strain; rat catheter and Spider biofilm induced	CR_02370W_A	ERG25
CAALFM_C701840WA	Cytoskeleton	1911	-0.946972	0.0797682	-11.8715	1.66370256989528e-32	4.14959176250644e-31	Actomyosin ring component at bud neck; cell-cycle regulated ser phosphorylation at CDK sites regulate association with Bni1/Bnr1, Iqg1 degradation, and ring disassembly; mutation causes cytokinetic defects; rat catheter biofilm repressed	C7_01840W_A	IQG1
CAALFM_CR01760CA	Translation	13252.1	-0.946831	0.0739455	-12.8044	1.54822929591236e-37	5.50674928859715e-36	Phenylalanyl-tRNA synthetase; possible role in early cell wall biosynthesis; downregulated by phagocytosis by macrophages; possibly essential gene, disruptants not obtained by UAU1 method; protein present in exponential and stationary phase	CR_01760C_A	FRS1
CAALFM_C200160CA	Function Unknown	1673.78	-0.946598	0.164796	-5.74406	9.24331141202147e-09	3.10573196744891e-08	Putative N-terminal acetyltransferase; Hap43p-repressed gene; mutation confers hypersensitivity to toxic ergosterol analog	C2_00160C_A	NAT2
CAALFM_CR01380WA	NA	1191.8	-0.946222	0.0990665	-9.55139	1.27973443312555e-21	1.37365779955672e-20	Ortholog of C. dubliniensis CD36 : Cd36_26390, Debaryomyces hansenii CBS767 : DEHA2C05302g, Pichia stipitis Pignal : PICST_68531 and Candida tropicalis NEW ASSEMBLY : CTRG1_00947	CR_01380W_A	CR_01380W_A
CAALFM_C104600CA	Transcription	3686.8	-0.945631	0.107502	-8.79641	1.41265142856056e-18	1.21479939013985e-17	Protein of unknown function; Spider biofilm repressed	C1_04600C_A	C1_04600C_A
CAALFM_C302180CA	Post-translational modification;protein turnover;chaperone functions	2916.63	-0.944741	0.0568732	-16.6114	5.76649861966391e-62	6.08112687768417e-60	Deoxyhypusine synthase; catalyzes formation of deoxyhypusine, the first step in hypusine biosynthesis; Spider biofilm repressed	C3_02180C_A	C3_02180C_A
CAALFM_C304700WA	Intracellular trafficing and secretion |///| Nuclear structure	579.779	-0.944275	0.140946	-6.69955	2.09055577720215e-11	9.26720558758269e-11	Ortholog(s) have structural constituent of nuclear pore activity	C3_04700W_A	C3_04700W_A
CAALFM_C202430WA	Function Unknown	3194.11	-0.944144	0.0906162	-10.4192	2.02754822548634e-25	3.101168545394e-24	Putative U3 snoRNP protein; Hap43-induce; physically interacts with TAP-tagged Nop1; Spider biofilm induced	C2_02430W_A	UTP21
CAALFM_C106060CA	Lipid metabolism	2705.52	-0.943637	0.134742	-7.00327	2.50048745277569e-12	1.22198618525485e-11	Putative mitochondrial acyl carrier protein involved in fatty acid biosynthesis; shows colony morphology-related gene regulation by Ssn6p; protein newly produced during adaptation to the serum	C1_06060C_A	ACP1
CAALFM_C401530CA	Lipid metabolism	3506.41	-0.943453	0.131372	-7.18153	6.89350735771693e-13	3.54767745952367e-12	C-4 sterol methyl oxidase; involved in ergosterol biosynthesis and biofilm formation; Hap43 and ketoconazole induced; amphotericin B, caspofungin repressed; Spider biofilm repressed	C4_01530C_A	ERG251
CAALFM_CR01830CA	Inorganic ion transport and metabolism	1.34271	-0.943434	2.03241	-0.464195	0.642508	0.693876	Oligopeptide transporter involved in uptake of di-/tripeptides; highly induced during chlamydospore formation in both C. albicans and C. dubliniensis	CR_01830C_A	PTR2
CAALFM_C600600CA	Energy production and conversion	4673.71	-0.9398	0.131025	-7.17265	7.35599327711736e-13	3.76955461114684e-12	Predicted carrier protein; exports citrate from and imports oxoglutarate into the mitochondrion; alkaline induced; Spider biofilm repressed	C6_00600C_A	YHM2
CAALFM_C102080WA	Chromatin Structure and dynamics	588.383	-0.939649	0.119316	-7.87532	3.39878899129512e-15	2.16650271756892e-14	Ortholog of S. cerevisiae Set6, a SET domain protein of unknown function; Hap43-induced; rat catheter and Spider biofilm induced	C1_02080W_A	SET6
CAALFM_C305240CA	Translation	44921.7	-0.938159	0.0727045	-12.9037	4.28888677712099e-38	1.57198161080941e-36	Predicted ribosomal protein; regulated upon yeast-hypha switch; repressed upon phagocytosis by murine macrophage; Spider biofilm repressed	C3_05240C_A	RPL8B
CAALFM_C407060WA	Transcription	3861.85	-0.937421	0.11992	-7.81702	5.40892389970944e-15	3.3804942010087e-14	Ortholog(s) have RNA polymerase III activity, role in tRNA transcription by RNA polymerase III and RNA polymerase III complex, chromatin localization	C4_07060W_A	C4_07060W_A
CAALFM_C111650WA	Transcription	26266.5	-0.93742	0.127832	-7.33323	2.24678804889171e-13	1.21780369358774e-12	Putative GAL4 DNA-binding enhancer protein; soluble protein in hyphae; biofilm induced; macrophage/pseudohyphal-induced; equal level of protein in exponential and stationary growth phase yeast cultures; Spider biofilm repressed	C1_11650W_A	EGD1
CAALFM_CR10550WA	RNA processing and modification	3129.14	-0.937068	0.12816	-7.31171	2.6375651828833e-13	1.41810414260389e-12	Putative nucleolar DEAD-box protein; Hap43-induced; mutation confers hypersensitivity to 5-fluorouracil (5-FU), tubercidin (7-deazaadenosine); Tbf1-induced; repressed in core stress response	CR_10550W_A	DRS1
CAALFM_C208100WA	Energy production and conversion	712.914	-0.936108	0.12039	-7.77562	7.50805725661045e-15	4.63356593115866e-14	Mitochondrial apoptosis-inducing factor; induced by nitric oxide; Spider biofilm induced; rat catheter biofilm repressed	C2_08100W_A	C2_08100W_A
CAALFM_C114260CA	Translation	6876.77	-0.934988	0.143741	-6.50466	7.78668634866737e-11	3.21910396436311e-10	Putative translation initiation factor; repressed upon phagocytosis by murine macrophage; Spider biofilm repressed	C1_14260C_A	TIF35
CAALFM_C207540WA	NA	2800.64	-0.934052	0.106805	-8.74542	2.22180161722602e-18	1.87837546007674e-17	Protein of unknown function; Hap43-repressed gene; repressed by nitric oxide	C2_07540W_A	C2_07540W_A
CAALFM_CR00350WA	Coenzyme metabolis	1962.16	-0.933054	0.128852	-7.24126	4.44534588360885e-13	2.33370952894086e-12	Putative nicotinic acid mononucleotide adenylyltransferase, involved in NAD salvage pathway; Spider biofilm repressed	CR_00350W_A	CR_00350W_A
CAALFM_C306870WA	Carbohydrate metabolism and transport	155441	-0.932302	0.102092	-9.13195	6.72734723690512e-20	6.41079325438927e-19	NAD-linked glyceraldehyde-3-phosphate dehydrogenase; binds fibronectin, laminin; at cell surface; antigenic in infection; farnesol-repressed; stationary phase-enriched; GlcNAc-induced; flow model biofilm induced; Spider biofilm repressed	C3_06870W_A	TDH3
CAALFM_C105770CA	Post-translational modification;protein turnover;chaperone functions	874.41	-0.929232	0.115435	-8.04986	8.28912996500688e-16	5.53007327632146e-15	Putative carboxypeptidase Y precursor; transcript regulated by Nrg1 and Mig1; regulated by Gcn2 and Gcn4	C1_05770C_A	PRC3
CAALFM_CR00250WA	Energy production and conversion	10456.6	-0.928808	0.135308	-6.86438	6.67786497824234e-12	3.09488406971586e-11	Mitochondrial ATPase complex subunit; downregulated by Efg1p; flucytosine induced; caspofungin repressed	CR_00250W_A	ATP17
CAALFM_C102890CA	Amino Acid metabolis and transport	309.798	-0.928259	0.147836	-6.27899	3.4076934210601e-10	1.31727621569082e-09	Protein of unknown function; Hap43-repressed gene	C1_02890C_A	C1_02890C_A
CAALFM_C307470WA	Function Unknown	1012.17	-0.928118	0.122015	-7.60656	2.81482533204516e-14	1.6475087702944e-13	Putative plasma membrane protein; predicted role in cell wall integrity; regulated by Nrg1, Tup1; induced during chlamydospore formation in both C. albicans and C. dubliniensis	C3_07470W_A	C3_07470W_A
CAALFM_C503550WA	Intracellular trafficing and secretion |///| Nuclear structure	7096.34	-0.926706	0.111446	-8.31532	9.15025041293224e-17	6.74046020001663e-16	Ortholog(s) have small GTPase binding, structural constituent of nuclear pore activity	C5_03550W_A	C5_03550W_A
CAALFM_C300460WA	Energy production and conversion	17696	-0.925824	0.0961063	-9.63333	5.78221187098642e-22	6.41270766725081e-21	Putative F0-ATP synthase FO subunit B; caspofungin repressed; protein level decreased in stationary phase yeast cultures; Spider biofilm repressed	C3_00460W_A	ATP5
CAALFM_CR03370CA	Nucleotide metabolism and transport	871.921	-0.925622	0.122366	-7.56435	3.89820202798943e-14	2.24660521478854e-13	Protein similar to S. cerevisiae Kti12p, which associates with Elongator complex; has a role in resistance to killer toxin; predicted Kex2p substrate; Hap43p-induced gene	CR_03370C_A	KTI12
CAALFM_C104510WA	NA	554.938	-0.925076	0.117876	-7.84786	4.23187597565816e-15	2.67484821132295e-14	Putative transcription factor with bZIP DNA-binding motif; rat catheter biofilm induced	C1_04510W_A	C1_04510W_A
CAALFM_C203630WA	NA	7.33496	-0.925003	0.66386	-1.39337	0.163508	0.204263	Ortholog of C. dubliniensis CD36 : Cd36_18340, Candida tenuis NRRL Y-1498 : CANTEDRAFT_124631, Debaryomyces hansenii CBS767 : DEHA2D04356g and Pichia stipitis Pignal : PICST_34839	C2_03630W_A	C2_03630W_A
CAALFM_CR05050WA	Amino Acid metabolis and transport	18165.8	-0.924599	0.100266	-9.22147	2.93044929874821e-20	2.89719255506176e-19	Putative glutamate synthase; regulated by Tsa1, Tsa1B under H2O2 stress conditions; Spider biofilm induced	CR_05050W_A	GLN1
CAALFM_C304580CA	RNA processing and modification	619.775	-0.923732	0.144739	-6.38203	1.74750290855096e-10	6.9380713231835e-10	Transcription factor; regulates SAP2, OPT1 expression and thereby protein catabolism for nitrogen source; activated via amino-acid-induced proteolytic processing; macrophage/pseudohyphal-repressed; Spider biofilm repressed	C3_04580C_A	STP1
CAALFM_CR01100CA	Post-translational modification;protein turnover;chaperone functions	682.951	-0.921755	0.150006	-6.1448	8.00632689641762e-10	2.99663953763178e-09	NA	CR_01100C_A	COX23
CAALFM_C208900WA	NA	3114.08	-0.921502	0.113069	-8.14989	3.64270183088862e-16	2.51392430602429e-15	Has domain(s) with predicted mitochondrial respiratory chain complex I localization	C2_08900W_A	C2_08900W_A
CAALFM_C102990CA	Carbohydrate metabolism and transport	640.074	-0.921385	0.150394	-6.12646	8.98570573621857e-10	3.33449350318516e-09	Exo-1,3-beta-glucanase; 5 glycosyl hydrolase family member; affects sensitivity to chitin and glucan synthesis inhibitors; not required for yeast-to-hypha transition or for virulence in mice; Hap43-induced; Spider biofilm induced	C1_02990C_A	XOG1
CAALFM_CR08590WA	Post-translational modification;protein turnover;chaperone functions	1725.26	-0.920989	0.127879	-7.20201	5.93293515977489e-13	3.08235723815098e-12	Ortholog(s) have ATPase activity, role in response to xenobiotic stimulus, ribosomal large subunit biogenesis and preribosome, large subunit precursor localization	CR_08590W_A	CR_08590W_A
CAALFM_C404800WA	Intracellular trafficing and secretion	9760.48	-0.920676	0.108967	-8.44911	2.93523169652327e-17	2.24474271346074e-16	Ortholog(s) have role in ER-dependent peroxisome organization, endoplasmic reticulum inheritance, endoplasmic reticulum tubular network maintenance and endoplasmic reticulum tubular network organization, more	C4_04800W_A	C4_04800W_A
CAALFM_C307700WA	Amino Acid metabolis and transport	2374.03	-0.920612	0.119303	-7.71657	1.19502113600239e-14	7.22663183954763e-14	Putative serine hydrolase; Spider biofilm repressed	C3_07700W_A	C3_07700W_A
CAALFM_C505270CA	NA	1800.87	-0.920597	0.185964	-4.9504	7.40597919188604e-07	1.95080372140346e-06	Ortholog of C. dubliniensis CD36 : Cd36_54870, C. parapsilosis CDC317 : CPAR2_100250, Debaryomyces hansenii CBS767 : DEHA2D13992g and Pichia stipitis Pignal : PICST_40400	C5_05270C_A	C5_05270C_A
CAALFM_C108770WA	Amino Acid metabolis and transport	567.612	-0.92026	0.142867	-6.44136	1.18406854728406e-10	4.82538036455897e-10	Ornithine cyclodeaminase family protein; Sef1, Sfu1, and Hap43-regulated; ortholog of S. cerevisiae YGL159W and S. pombe SPAP11E10.01; rat catheter biofilm induced	C1_08770W_A	C1_08770W_A
CAALFM_C301420CA	Lipid metabolism	751.175	-0.919817	0.170875	-5.38298	7.32612673478548e-08	2.19528154550327e-07	Sterol carrier domain protein; alkaline downregulated; colony morphology-related gene regulation by Ssn6; Spider biofilm induced	C3_01420C_A	C3_01420C_A
CAALFM_C207340WA	Translation	1986.86	-0.919591	0.0765623	-12.011	3.11044475377907e-33	8.30972596220711e-32	Putative nucleolar protein; Hap43-induced; mutation confers resistance to 5-fluorocytosine (5-FC), 5-fluorouracil (5-FU), and tubercidin (7-deazaadenosine); Spider biofilm induced	C2_07340W_A	NOC4
CAALFM_C108370WA	Energy production and conversion	4828.22	-0.918992	0.1093	-8.40797	4.1716003112387e-17	3.15018711945425e-16	Protein similar to S. cerevisiae Sds24 involved in cell separation during budding; transcript regulated by Mig1 and Tup1; fluconazole-induced; flow model biofilm induced	C1_08370W_A	SDS24
CAALFM_CR05970CA	Post-translational modification;protein turnover;chaperone functions	2075.56	-0.918898	0.108441	-8.47369	2.37733662376727e-17	1.83914677547813e-16	Ortholog(s) have ATPase-coupled transmembrane transporter activity, protein transmembrane transporter activity	CR_05970C_A	CR_05970C_A
CAALFM_C500190CA	Lipid metabolism	44884.9	-0.918688	0.135751	-6.76746	1.31059605671037e-11	5.88788706792679e-11	Beta subunit of fatty-acid synthase; multifunctional enzyme; Hap43, fluconazole-induced; amphotericin B, caspofungin repressed; macrophage/pseudohyphal-induced; flow model and Spider biofilm repressed	C5_00190C_A	FAS1
CAALFM_CR10820WA	RNA processing and modification	1083.33	-0.918535	0.193751	-4.74079	2.12881859982522e-06	5.34293469876801e-06	Putative mRNA-binding protein with a role in mRNA splicing; appears to be essential in a repressible expression assay; repression leads to decreased filamentation, possibly due to altered intron retention	CR_10820W_A	CR_10820W_A
CAALFM_C601980CA	Translation	3997.17	-0.918414	0.0759633	-12.0902	1.18952836260185e-33	3.25011590345441e-32	Mitochondrial ribosomal protein of the small subunit; S. cerevisiae ortholog is essential for viability; Spider biofilm repressed	C6_01980C_A	C6_01980C_A
CAALFM_C602900CA	Coenzyme metabolis	667.562	-0.918223	0.10014	-9.16941	4.75625955736791e-20	4.6099256798842e-19	Ortholog(s) have role in protein lipoylation and mitochondrion localization	C6_02900C_A	C6_02900C_A
CAALFM_C109900WA	Carbohydrate metabolism and transport	15.6311	-0.918024	0.564703	-1.62568	0.104019	0.135572	Secreted lipase; gene family member whose members are expressed differentially in response to carbon source and infection; possible role in nutrition and/or in creating an acidic microenvironment; flow model biofilm induced	C1_09900W_A	LIP3
CAALFM_CR08280WA	NA	974.717	-0.917846	0.14319	-6.40998	1.45540479708776e-10	5.85571501693073e-10	Ortholog of C. dubliniensis CD36 : Cd36_33870, C. parapsilosis CDC317 : CPAR2_204450, C. auris B8441 : B9J08_000583 and Candida tenuis NRRL Y-1498 : CANTEDRAFT_113827	CR_08280W_A	CR_08280W_A
CAALFM_C703930CA	Energy production and conversion	2456.19	-0.917682	0.0953649	-9.62286	6.40282994477405e-22	7.06191023817189e-21	Putative mitochondrial acidic matrix protein; regulated by Ssn6p; protein present in exponential and stationary growth phase yeast cultures	C7_03930C_A	MAM33
CAALFM_C110960WA	Function Unknown	1017.2	-0.917341	0.164585	-5.57367	2.49423964058334e-08	7.93693725756827e-08	Ortholog(s) have inositol phosphoceramide synthase regulator activity, role in inositol phosphoceramide metabolic process and Golgi membrane, inositol phosphoceramide synthase complex localization	C1_10960W_A	C1_10960W_A
CAALFM_CR00970WA	Function Unknown	403.457	-0.916208	0.249868	-3.66676	0.00024564	0.00047462	Putative fungal-specific transmembrane protein	CR_00970W_A	ATO9
CAALFM_C503130WA	Transcription	596.851	-0.915275	0.155509	-5.88567	3.96442515920073e-09	1.37746587467951e-08	Zn2Cys6 transcription factor involved in sterol uptake; flow model biofilm induced; Spider biofilm repressed	C5_03130W_A	SUT1
CAALFM_C500160WA	NA	881.916	-0.914228	0.166614	-5.48712	4.08547548099215e-08	1.25937400596122e-07	Ortholog of C. dubliniensis CD36 : Cd36_50190, C. parapsilosis CDC317 : CPAR2_302680, C. auris B8441 : B9J08_004528 and Candida tenuis NRRL Y-1498 : CANTEDRAFT_109949	C5_00160W_A	C5_00160W_A
CAALFM_C700960WA	Translation	57860.3	-0.91244	0.0950601	-9.59856	8.10725520439716e-22	8.89283048058966e-21	Predicted ribosomal protein; repressed upon phagocytosis by murine macrophage; repressed by nitric oxide; Hap43-induced; Spider biofilm repressed	C7_00960W_A	RPS18
CAALFM_C207890WA	Amino Acid metabolis and transport |///| Nucleotide metabolism and transport	2596.25	-0.91198	0.111771	-8.15936	3.36806686803599e-16	2.33511533376751e-15	Putative 5-phospho-ribosyl-1(alpha)-pyrophosphate synthetase; Hap43-induced; repressed during core stress response	C2_07890W_A	PRS5
CAALFM_CR08640CA	Amino Acid metabolis and transport	4304.26	-0.911579	0.11347	-8.03363	9.46288705861951e-16	6.27830177807526e-15	Ortholog(s) have serine C-palmitoyltransferase activity, role in sphingolipid biosynthetic process and SPOTS complex, endoplasmic reticulum localization	CR_08640C_A	CR_08640C_A
CAALFM_C209720WA	Translation	10769.9	-0.910626	0.128306	-7.09727	1.27242028466256e-12	6.37908117690295e-12	Translation factor eRF3; shows prion-like aggregation in some, not all, studies; partially complements S. cerevisiae sup35 mutant translation defect; species barrier with S. cerevisiae Sup35p prion; gene not regulated by yeast-hyphal switch	C2_09720W_A	SUP35
CAALFM_C703660CA	Translation	11120.8	-0.90961	0.118318	-7.68784	1.49639650688129e-14	8.9858535493141e-14	Protein with similarity to amino acid-tRNA ligase; stationary phase enriched protein; GlcNAc-induced protein	C7_03660C_A	C7_03660C_A
CAALFM_C106750WA	-	232.485	-0.909218	0.162352	-5.60029	2.13996519860002e-08	6.8458386422484e-08	Protein of unknown function; Spider biofilm induced	C1_06750W_A	C1_06750W_A
CAALFM_C210820CA	Cell cycle control and mitosis	2033.46	-0.908691	0.125546	-7.23789	4.55729863932288e-13	2.39039460043367e-12	S. cerevisiae ortholog YMR259C interacts with Trm7 for 2'-O-methylation of C32 of substrate tRNAs; downregulated by fluphenazine treatment or in an azole-resistant strain that overexpresses CDR1 and CDR2	C2_10820C_A	C2_10820C_A
CAALFM_C307900CA	Function Unknown	824.841	-0.907489	0.135785	-6.68326	2.33690256937447e-11	1.02758751605779e-10	Predicted protein of unknown function; overlaps orf19.6185	C3_07900C_A	C3_07900C_A
CAALFM_C107140CA	Translation	2993.04	-0.907385	0.0927767	-9.78031	1.36796922017009e-22	1.61232607498871e-21	Putative translation elongation factor; genes encoding ribosomal subunits, translation factors, and tRNA synthetases are downregulated upon phagocytosis by murine macrophage	C1_07140C_A	RIA1
CAALFM_CR08900CA	RNA processing and modification	1655.54	-0.904382	0.109928	-8.22705	1.91882880933759e-16	1.36336642706008e-15	Ortholog(s) have role in co-transcriptional mRNA 3'-end processing, cleavage and polyadenylation pathway, mRNA processing, sno(s)RNA 3'-end processing, termination of RNA polymerase II transcription, exosome-dependent	CR_08900C_A	CR_08900C_A
CAALFM_C404080CA	Function Unknown	378.633	-0.903951	0.210976	-4.28461	1.83060134578798e-05	4.0739521249654e-05	NA	None	None
CAALFM_C306370CA	RNA processing and modification	2478.4	-0.903903	0.0909728	-9.93597	2.90341692853607e-23	3.6664788145862e-22	Ortholog(s) have role in endonucleolytic cleavage in 5'-ETS of tricistronic rRNA transcript (SSU-rRNA, 5.8S rRNA and LSU-rRNA), more	C3_06370C_A	C3_06370C_A
CAALFM_CR08490WA	Function Unknown	4699.83	-0.902986	0.100162	-9.0153	1.96337075882727e-19	1.81009534222557e-18	Component of 20S pre-rRNA processing unit; repressed by prostaglandins	CR_08490W_A	TSR1
CAALFM_C104650WA	Amino Acid metabolis and transport	37.1885	-0.902679	0.343936	-2.62456	0.00867616	0.0134622	High affinity spermidine transporter; expression is induced by urea; fungal-specific (no human or murine homolog); not required for virulence in a mouse intravenous model	C1_04650W_A	DUR3
CAALFM_C502890WA	Nucleotide metabolism and transport	20366.5	-0.901597	0.0911061	-9.89612	4.32742121475633e-23	5.35228990162557e-22	Nucleoside diphosphate kinase (NDP kinase); homo-hexameric; soluble protein in hyphae; flucytosine induced; biofilm induced; macrophage-induced protein; stationary phase enriched protein; Spider biofilm repressed	C5_02890W_A	YNK1
CAALFM_C400330CA	Function Unknown	7803.29	-0.900534	0.106306	-8.47112	2.43051717884369e-17	1.87546068832214e-16	Ortholog(s) have proton-transporting ATP synthase activity, rotational mechanism, structural molecule activity and role in cristae formation, protein-containing complex assembly, proton motive force-driven ATP synthesis	C4_00330C_A	C4_00330C_A
CAALFM_C701200CA	RNA processing and modification	1598.87	-0.900331	0.0999438	-9.00837	2.09137603344476e-19	1.92221121361414e-18	Putative ATP-dependent DEAD-box RNA helicase; Hap43-induced; rat catheter biofilm induced	C7_01200C_A	DBP7
CAALFM_C603320WA	Function Unknown	1103.14	-0.899919	0.0885199	-10.1663	2.80382362970479e-24	3.8391307148418e-23	Stationary phase enriched protein; Gcn4-regulated; induced by amino acid starvation (3-AT), benomyl or in azole-resistant strain that overexpresses MDR1; flow model biofilm induced; rat catheter biofilm repressed; overlaps orf19.5621	C6_03320W_A	C6_03320W_A
CAALFM_C505290CA	Translation	2295.14	-0.899696	0.101791	-8.83865	9.68859371871715e-19	8.42809505690431e-18	Protein similar to S. cerevisiae Mrp2p, which is a component of the small subunit of the mitochondrial ribosome; transposon mutation affects filamentous growth	C5_05290C_A	MRP2
CAALFM_CR03540WA	Function Unknown	595.793	-0.899656	0.127934	-7.03217	2.03345693444406e-12	9.9862006805092e-12	Protein of unknown function; rat catheter biofilm induced	CR_03540W_A	CR_03540W_A
CAALFM_C104730CA	Amino Acid metabolis and transport	3432.09	-0.899613	0.115927	-7.7602	8.47942877922962e-15	5.20100473387237e-14	Homocitrate synthase, major isoform; lysine biosynthesis; expression increased in a fluconazole-resistant isolate; colony morphology-related gene regulation by Ssn6; ketoconazole-repressed; regulated by Gcn2, Gcn4, Hap43	C1_04730C_A	LYS21
CAALFM_CR03170WA	Translation	11377.1	-0.899584	0.108721	-8.27425	1.29268942439451e-16	9.33937034860026e-16	Putative tRNA-Asp synthetase; genes encoding ribosomal subunits, translation factors, tRNA synthetases are downregulated upon phagocytosis by murine macrophage; protein enriched in stationary phase yeast cultures	CR_03170W_A	DPS1-1
CAALFM_C205470WA	Coenzyme metabolis	2866.29	-0.898585	0.10955	-8.20254	2.35360243732802e-16	1.65661642280781e-15	Putative methyltransferase of ubiquinone biosynthesis; regulated by Gcn4; repressed by amino acid starvation (3-AT), Hap43; induced upon adherence to polystyrene; Spider biofilm repressed	C2_05470W_A	COQ5
CAALFM_C202950WA	Amino Acid metabolis and transport	1199.9	-0.897509	0.138725	-6.46969	9.82015354328223e-11	4.04031094788977e-10	Putative arylformamidase, enzyme of the NAD biosynthesis pathway; Gcn4p-regulated	C2_02950W_A	BNA31
CAALFM_C109020WA	Energy production and conversion	3277.27	-0.896095	0.125412	-7.14522	8.98501258969242e-13	4.58479717119195e-12	Putative reductase or dehydrogenase; Hap43-repressed gene; alkaline repressed	C1_09020W_A	C1_09020W_A
CAALFM_C503350WA	Energy production and conversion	16062.9	-0.896021	0.0716109	-12.5124	6.39035986780923e-36	1.99028254743012e-34	Ubiquinol-cytochrome-c reductase; antigenic; induced by interaction with macrophage; repressed by nitric oxide; in detergent-resistant membrane fraction (possible lipid raft component); levels decrease in stationary phase; Hap43p-repressed	C5_03350W_A	QCR2
CAALFM_C603840CA	Secondary Structure	1803.46	-0.894681	0.0952908	-9.38895	6.06006007401013e-21	6.29136806647235e-20	Protein similar to S. cerevisiae Snq2p transporter; member of PDR subfamily of ABC family; transposon mutation affects filamentation; benomyl-induced transcription; detected at yeast-form cell plasma membrane by mass spec	C6_03840C_A	SNQ2
CAALFM_C201380WA	Carbohydrate metabolism and transport	392.727	-0.893878	0.130733	-6.83742	8.06324049112641e-12	3.7083503130957e-11	Phospholipase B; Hog1-induced; regulated by Ssn6; putative GPI-anchor; repressed during cell wall regeneration; clade-associated gene expression; Hap43-induced; rat catheter and Spider biofilm repressed	C2_01380W_A	PLB4.5
CAALFM_CR00800CA	RNA processing and modification	2696.7	-0.89291	0.0809719	-11.0274	2.81907623450974e-28	5.39664561962995e-27	Putative 90S pre-ribosomal component; repressed in core stress response; repressed by prostaglandins; physically interacts with TAP-tagged Nop1; Hap43-induced	CR_00800C_A	PWP2
CAALFM_C111220CA	Intracellular trafficing and secretion	8694.29	-0.892787	0.0762932	-11.7021	1.2439344835152e-31	2.94381503165743e-30	Predicted component of the Translocase of the Inner Mitochondrial membrane (TIM23 complex); involved in mitochondrial protein import; Spider biofilm repressed	C1_11220C_A	TIM50
CAALFM_C400880WA	Translation	1596.9	-0.892704	0.0807303	-11.0579	2.00843596752785e-28	3.86945788487497e-27	Ortholog(s) have ATP binding, ATP:3'-cytidine-cytidine-tRNA adenylyltransferase activity, CCA tRNA nucleotidyltransferase activity, CTP:tRNA cytidylyltransferase activity, tRNA binding activity	C4_00880W_A	C4_00880W_A
CAALFM_C600120WA	Function Unknown	404.613	-0.892503	0.19439	-4.5913	4.40484748006419e-06	1.06335494789823e-05	Ortholog of S. cerevisiae : MRX7, C. glabrata CBS138 : CAGL0K04785g, C. dubliniensis CD36 : Cd36_19820, C. parapsilosis CDC317 : CPAR2_603375 and C. auris B8441 : B9J08_005197	C6_00120W_A	C6_00120W_A
CAALFM_C206970WA	Nucleotide metabolism and transport	412.709	-0.892198	0.129214	-6.90479	5.02786698157656e-12	2.3797250729336e-11	NA	None	None
CAALFM_C601510WA	Energy production and conversion	106.546	-0.892041	0.200986	-4.43833	9.06614157388677e-06	2.10116934907574e-05	Putative NAPDH dehydrogenase; induced by nitric oxide, benomyl; oxidative stress-induced via Cap1; Hap43p-repressed; rat catheter biofilm induced	C6_01510W_A	OYE23
CAALFM_CR04240CA	Function Unknown	4850.68	-0.891835	0.0764585	-11.6643	1.93994463165875e-31	4.53735687972793e-30	Ortholog of S. cerevisiae Kre33; essential; S. cerevisiae ortholog is essential and is required for biogenesis of the small ribosomal subunit	CR_04240C_A	CR_04240C_A
CAALFM_C204170CA	Energy production and conversion	7458.38	-0.89178	0.167394	-5.32745	9.96037384436298e-08	2.94060942333404e-07	Ortholog of S. cerevisiae : MIN8, C. dubliniensis CD36 : Cd36_02990, C. parapsilosis CDC317 : CPAR2_211020, C. auris B8441 : B9J08_000865 and Candida tenuis NRRL Y-1498 : CANTEDRAFT_116148	C2_04170C_A	C2_04170C_A
CAALFM_C401050CA	Translation	20106.8	-0.891353	0.124944	-7.13403	9.74716607397197e-13	4.95268091890495e-12	Protein with similarity to the ribosomal protein portion of S. cerevisiae Rpl40Bp; colony morphology-related gene regulation by Ssn6; positively regulated by Tbf1; Spider biofilm repressed	C4_01050C_A	RPL40B
CAALFM_C501800CA	Amino Acid metabolis and transport	2153.05	-0.891282	0.0910027	-9.79401	1.19460650788709e-22	1.41912642666192e-21	Amino acid permeases; alkaline, flucytosine induced; regulated by Plc1, Gcn2 and Gcn4; fungal-specific; Spider biofilm induced	C5_01800C_A	HIP1
CAALFM_C307910WA	Secondary Structure	248.887	-0.890525	0.25442	-3.50021	0.00046489	0.000863819	Putative pseudouridine-5'-phosphate glycosidase; overlaps orf19.6186 and orf19.6187; Spider biofilm repressed	C3_07910W_A	C3_07910W_A
CAALFM_C305280CA	Lipid metabolism	1940.2	-0.890491	0.112626	-7.90665	2.64404053333732e-15	1.69982113859793e-14	Predicted fatty acid acyl transferase-related protein domain; repressed by prostaglandins	C3_05280C_A	C3_05280C_A
CAALFM_C200190CA	Function Unknown	1867.33	-0.890466	0.128172	-6.9474	3.72077522530153e-12	1.78781613743306e-11	Putative integral peroxisomal membrane protein; Hap43p-repressed gene	C2_00190C_A	C2_00190C_A
CAALFM_C101780CA	Function Unknown	1798.52	-0.890321	0.0991063	-8.9835	2.62284980842742e-19	2.39604106359533e-18	Putative ion transporter; alkaline induced by Rim101; Plc1-regulated; caspofungin repressed; rat catheter and Spider biofilm induced	C1_01780C_A	HOL4
CAALFM_CR02400WA	Function Unknown	21.3505	-0.890117	0.450218	-1.97708	0.0480326	0.0666184	Phytase, implicated in hyphal morphogenesis and virulence; associated with cell surface; Rim101-repressed; DTT-extractable; N-glycosylated; Hap43-induced	CR_02400W_A	PHO112
CAALFM_C306180CA	Post-translational modification;protein turnover;chaperone functions	20954.7	-0.888877	0.164591	-5.40054	6.64423619856796e-08	2.00092704356673e-07	TSA/alkyl hydroperoxide peroxidase C (AhPC) family protein; similar to thiol-dependent peroxidases of oxidative stress signaling; antigenic; hyphal surface, nucleus; yeast-form nucleus, cytoplasm; biofilm, phagocytosis, peroxide induced	C3_06180C_A	TSA1
CAALFM_C306180CA	Post-translational modification;protein turnover;chaperone functions	20954.7	-0.888877	0.164591	-5.40054	6.64423619856796e-08	2.00092704356673e-07	Putative peroxidase; orf19.7398.1 is contig-truncated fragment of gene identical to TSA1; Tsa1p and Tsa1Bp role under oxidative/reductive stress, hyphal cell wall formation; in hyphal nucleus, cell wall; yeast-form nucleus, cytoplasm	C3_06330W_A	TSA1B
CAALFM_C306330WA	Post-translational modification;protein turnover;chaperone functions	20954.7	-0.888877	0.164591	-5.40054	6.64423619856796e-08	2.00092704356673e-07	TSA/alkyl hydroperoxide peroxidase C (AhPC) family protein; similar to thiol-dependent peroxidases of oxidative stress signaling; antigenic; hyphal surface, nucleus; yeast-form nucleus, cytoplasm; biofilm, phagocytosis, peroxide induced	C3_06180C_A	TSA1
CAALFM_C306330WA	Post-translational modification;protein turnover;chaperone functions	20954.7	-0.888877	0.164591	-5.40054	6.64423619856796e-08	2.00092704356673e-07	Putative peroxidase; orf19.7398.1 is contig-truncated fragment of gene identical to TSA1; Tsa1p and Tsa1Bp role under oxidative/reductive stress, hyphal cell wall formation; in hyphal nucleus, cell wall; yeast-form nucleus, cytoplasm	C3_06330W_A	TSA1B
CAALFM_C400810CA	Coenzyme metabolis	567.303	-0.888488	0.0958693	-9.2677	1.90199294425886e-20	1.90230941563061e-19	Ortholog(s) have N(6)-L-threonylcarbamoyladenine synthase activity, nucleotidase activity, tRNA binding activity and role in mitochondrial tRNA threonylcarbamoyladenosine modification, tRNA threonylcarbamoyladenosine modification	C4_00810C_A	C4_00810C_A
CAALFM_C600750CA	Carbohydrate metabolism and transport	27312.4	-0.887922	0.120471	-7.37041	1.70110257126592e-13	9.34673451177282e-13	Phosphoglycerate kinase; localizes to cell wall and cytoplasm; antigenic in murine/human infection; flow model biofilm, Hog1-, Hap43-, GCN-induced; repressed upon phagocytosis; repressed in Spider biofilms by Bcr1, Ndt80, Rob1, Brg1	C6_00750C_A	PGK1
CAALFM_CR03380WA	Function Unknown	656.375	-0.887243	0.124378	-7.13346	9.78763840737003e-13	4.96485185373007e-12	Putative mitochondrial GTPase; likely essential for respiratory competence and in large ribosomal subunit assembly; mitochondrial translation; Spider biofilm induced	CR_03380W_A	MTG1
CAALFM_C103770WA	Transcription	1185.88	-0.88664	0.0854235	-10.3793	3.07887050452357e-25	4.63836857210305e-24	bZIP transcription factor involved in cell wall damage response; represses the yeast-to-hypha transition; mutants are caspofungin sensitive; induced by osmotic stress via Hog1; activated by Rlm1p; induced by Mnl1 under weak acid stress	C1_03770W_A	SKO1
CAALFM_C103510CA	Function Unknown	1958.99	-0.886507	0.157139	-5.64153	1.68544319870322e-08	5.47040986360963e-08	Protein of unknown function; present in exponential and stationary phase yeast; identified in extracts from biofilm and planktonic cells; flow model biofilm induced gene; GlcNAc-induced protein	C1_03510C_A	C1_03510C_A
CAALFM_C302890CA	NA	68.3849	-0.885057	0.242603	-3.64817	0.000264116	0.000507058	Ortholog of C. dubliniensis CD36 : Cd36_82875 and Candida albicans WO-1 : CAWG_02609	C3_02890C_A	C3_02890C_A
CAALFM_C302890CA	NA	68.3849	-0.885057	0.242603	-3.64817	0.000264116	0.000507058	Ortholog of C. dubliniensis CD36 : Cd36_82980, C. parapsilosis CDC317 : CPAR2_102360, Candida tenuis NRRL Y-1498 : cten_CGOB_00165 and Debaryomyces hansenii CBS767 : DEHA2G00990g	C3_03000W_A	C3_03000W_A
CAALFM_C303000WA	NA	68.3849	-0.885057	0.242603	-3.64817	0.000264116	0.000507058	Ortholog of C. dubliniensis CD36 : Cd36_82875 and Candida albicans WO-1 : CAWG_02609	C3_02890C_A	C3_02890C_A
CAALFM_C303000WA	NA	68.3849	-0.885057	0.242603	-3.64817	0.000264116	0.000507058	Ortholog of C. dubliniensis CD36 : Cd36_82980, C. parapsilosis CDC317 : CPAR2_102360, Candida tenuis NRRL Y-1498 : cten_CGOB_00165 and Debaryomyces hansenii CBS767 : DEHA2G00990g	C3_03000W_A	C3_03000W_A
CAALFM_C603070CA	-	17.7172	-0.885024	0.472152	-1.87445	0.0608686	0.0829663	Protein of unknown function; transcript detected on high-resolution tiling arrays	C6_03070C_A	C6_03070C_A
CAALFM_C702150CA	Amino Acid metabolis and transport	596.371	-0.884985	0.134202	-6.5944	4.26966749751101e-11	1.82538914136121e-10	Ornithine acetyltransferase; Gcn2, Gcn4-regulated; clade-specific gene expression; possibly essential gene, disruptants not obtained by UAU1 method; Spider biofilm induced	C7_02150C_A	ECM42
CAALFM_C503610WA	Carbohydrate metabolism and transport	499.904	-0.88374	0.159505	-5.5405	3.01609244314826e-08	9.47712058325363e-08	Beta-N-acetylhexosaminidase/chitobiase, highly glycosylated enzyme that is secreted to the periplasm and culture medium; required for full virulence; may have role in carbon or nitrogen scavenging; possibly an essential gene (UAU1 method)	C5_03610W_A	HEX1
CAALFM_CR05730CA	Function Unknown	1283.18	-0.883709	0.114399	-7.7248	1.12025165321028e-14	6.7881377897651e-14	Ortholog of S. cerevisiae Mdm36; mitochondrial distribution and morphology protein; Hap43-repressed gene	CR_05730C_A	CR_05730C_A
CAALFM_C403300CA	-	74.1747	-0.883313	0.208849	-4.22944	2.34271803159443e-05	5.1507235142334e-05	Ortholog of C. dubliniensis CD36 : Cd36_62310 and Candida tropicalis NEW ASSEMBLY : CTRG1_CGOB_00040	C4_03300C_A	C4_03300C_A
CAALFM_C104180WA	Chromatin Structure and dynamics	15092.1	-0.881446	0.150935	-5.83989	5.22349408224796e-09	1.79214742741966e-08	Predicted histone H2B; Hap43-induced gene; Spider biofilm repressed	C1_04180W_A	HTB2
CAALFM_CR02220CA	Signal Transduction	116.967	-0.880465	0.193902	-4.54077	5.60482361044115e-06	1.33480961657535e-05	Oligopeptide transporter; transcript induced by macrophage phagocytosis, BSA or peptides; fluconazole-induced; induced by Rim101 at pH 8; virulence-group-correlated expression; Hap43-repressed; Spider biofilm induced	CR_02220C_A	OPT3
CAALFM_C207300CA	Transcription	1023.54	-0.880454	0.0967384	-9.10139	8.91832676633397e-20	8.44221451849347e-19	Putative DNA-directed RNA polymerase I; induced upon adherence to polystyrene	C2_07300C_A	RPA12
CAALFM_C600330CA	Amino Acid metabolis and transport	7442.73	-0.879963	0.131565	-6.68844	2.25556261187751e-11	9.95461590308056e-11	Similar to asparagine and glutamine permease; fluconazole, caspofungin induced; regulated by Nrg1, Mig1, Tup1, Gcn2, Gcn4, and alkaline regulated by Rim101; repressed during chlamydospore formation; rat catheter, flow model biofilm induced	C6_00330C_A	GNP1
CAALFM_C111670WA	Function Unknown	1557.3	-0.879873	0.134736	-6.53037	6.56090405151186e-11	2.74062503499915e-10	Protein of unknown function; induced in core stress response; Gcn2 and Gcn4 regulated; flow model biofilm induced; Spider biofilm induced	C1_11670W_A	C1_11670W_A
CAALFM_C106610CA	Inorganic ion transport and metabolism	9.10255	-0.879578	0.590432	-1.48972	0.136298	0.173248	Putative potassium transporter; similar to Schwanniomyces occidentalis Hak1p; amphotericin B induced; induced upon phagocytosis by macrophage; Hap43-repressed; rat catheter biofilm repressed	C1_06610C_A	HAK1
CAALFM_C304830CA	Secondary Structure	43260.9	-0.879016	0.154052	-5.70598	1.15674128814582e-08	3.82883914264567e-08	Alpha subunit of fatty-acid synthase; required for virulence in mouse systemic infection and rat oropharyngeal infection models; regulated by Efg1; fluconazole-induced; amphotericin B repressed; flow model and Spider biofilm repressed	C3_04830C_A	FAS2
CAALFM_CR03120WA	Function Unknown	952.722	-0.878789	0.168048	-5.22939	1.70067712715485e-07	4.87727586418312e-07	Ortholog of S. cerevisiae Mpm1; a mitochondrial intermembrane space protein of unknown function; Hap43-repressed; Spider biofilm induced	CR_03120W_A	CR_03120W_A
CAALFM_C503540CA	Translation	38669	-0.878741	0.0734532	-11.9633	5.53378095968559e-33	1.45255708946158e-31	Ribosomal protein; macrophage/pseudohyphal-induced after 16 h; repressed upon phagocytosis by murine macrophage; transcript positively regulated by Tbf1; 5'-UTR intron; Hap43-induced; Spider biofilm repressed	C5_03540C_A	RPS25B
CAALFM_C108110WA	Intracellular trafficing and secretion |///| Nuclear structure	7808.14	-0.878665	0.129812	-6.76875	1.29901421191657e-11	5.84048434077798e-11	Ortholog(s) have nuclear import signal receptor activity, nuclear localization sequence binding activity	C1_08110W_A	C1_08110W_A
CAALFM_C306420CA	Amino Acid metabolis and transport |///| Carbohydrate metabolism and transport	1790.14	-0.878501	0.122359	-7.17971	6.98595025467666e-13	3.59217681615581e-12	Has domain(s) with predicted membrane localization	C3_06420C_A	C3_06420C_A
CAALFM_C103820WA	Lipid metabolism	227.566	-0.87833	0.151834	-5.7848	7.25969078826847e-09	2.46821274481232e-08	Phosphatidylinositol transfer protein; induction correlates with CDR1, CDR2 overexpression/azole resistance; fluphenazine, 17-beta-estradiol, ethynyl estradiol, NO induced; farnesol-downregulated in biofilm; rat catheter biofilm induced	C1_03820W_A	PDR16
CAALFM_C200140WA	Amino Acid metabolis and transport	4266.48	-0.878089	0.134891	-6.50962	7.53429162098069e-11	3.12550910515631e-10	Ortholog of Ndt80; meiosis-specific transcription factor; activator of CDR1 induction by antifungal drugs; required for wild-type drug resistance and for Spider biofilm formation; transcript induced by antifungal drug treatment	C2_00140W_A	NDT80
CAALFM_CR08370WA	Secondary Structure	2656.1	-0.877143	0.145163	-6.04246	1.51780153230195e-09	5.52270279096066e-09	Putative glutathione synthase; induced in high iron; heavy metal (cadmium) stress-induced	CR_08370W_A	GSH2
CAALFM_C407090CA	Amino Acid metabolis and transport	4042.2	-0.87607	0.112153	-7.81135	5.65769921447307e-15	3.51690072163368e-14	Predicted enzyme of amino acid biosynthesis; upregulated in biofilm; regulated by Gcn2p and Gcn4p; S. cerevisiae ortholog is Gcn4p regulated	C4_07090C_A	TRP4
CAALFM_C102750CA	Chromatin Structure and dynamics |///| Transcription	2939.21	-0.874361	0.123599	-7.07419	1.50324454592612e-12	7.48633220013412e-12	Component of the RSC chromatin remodeling complex	C1_02750C_A	C1_02750C_A
CAALFM_C210860CA	Coenzyme metabolis	6777.85	-0.874249	0.131968	-6.6247	3.47949230554404e-11	1.5014521355797e-10	Uroporphyrinogen decarboxylase; catalyzes the 5th step in the heme biosynthetic pathway; flow model and Spider biofilm repressed	C2_10860C_A	C2_10860C_A
CAALFM_C503630CA	NA	455.535	-0.872177	0.121289	-7.19088	6.43766327269377e-13	3.33305718623275e-12	Protein of unknown function; from Assembly 19; removed from Assembly 20; restored based on comparative genome analysis; F-12/CO2 early biofilm induced	C5_03630C_A	C5_03630C_A
CAALFM_C500920WA	RNA processing and modification |///| Cell cycle control and mitosis	409.232	-0.871964	0.162768	-5.3571	8.45688333695298e-08	2.51779721339398e-07	Ortholog(s) have role in mRNA splicing, via spliceosome and U4/U6 x U5 tri-snRNP complex, U5 snRNP localization	C5_00920W_A	C5_00920W_A
CAALFM_C114310WA	Nucleotide metabolism and transport	1213.4	-0.871124	0.141751	-6.14545	7.97354310431493e-10	2.98809024937887e-09	Deoxycytidine monophosphate (dCMP) deaminase; role in dUMP and dTMP biosynthesis; Spider biofilm repressed	C1_14310W_A	C1_14310W_A
CAALFM_C400480WA	Amino Acid metabolis and transport	353.473	-0.87062	0.112566	-7.73433	1.0394500730724e-14	6.31762830054416e-14	Putative urea permease; fungal-specific (no human or murine homolog); possibly an essential gene, disruptants not obtained by UAU1 method	C4_00480W_A	DUR4
CAALFM_C110390CA	Translation	46502.4	-0.87046	0.113572	-7.6644	1.79666928419819e-14	1.06822740527353e-13	Putative 60S ribosomal subunit protein; colony morphology-related gene regulation by Ssn6; Spider biofilm repressed	C1_10390C_A	RPL42
CAALFM_C205080CA	Chromatin Structure and dynamics	486.344	-0.870226	0.121812	-7.14402	9.06374675325233e-13	4.62105018946563e-12	Predicted nucleolar S-adenosylmethionine-dependent rRNA methyltransferase; Spider biofilm induced	C2_05080C_A	C2_05080C_A
CAALFM_C405850CA	NA	1307.39	-0.869762	0.103371	-8.41402	3.96181230868727e-17	2.99930148457421e-16	Protein of unknown function; may play a role in regulation of cell size; rat catheter biofilm repressed	C4_05850C_A	C4_05850C_A
CAALFM_C103780CA	Lipid metabolism	5881.48	-0.867825	0.0864514	-10.0383	1.03446251301356e-23	1.36064642576028e-22	HMG-CoA reductase; enzyme of sterol pathway; inhibited by lovastatin; gene not transcriptionally regulated in response to lovastatin and fluconazole	C1_03780C_A	HMG1
CAALFM_CR04510WA	Carbohydrate metabolism and transport	23394.2	-0.867645	0.117755	-7.36825	1.72879391391982e-13	9.47290812814226e-13	Hexokinase II; antigenic in humans; repressed by human neutrophils; Efg1-regulated; fluconazole-induced; gene regulation by Ssn6; present in exponential and stationary growth phase; flow model biofilm induced; Spider biofilm repressed	CR_04510W_A	HXK2
CAALFM_CR07120CA	NA	471.161	-0.867634	0.101513	-8.54701	1.26314397006571e-17	9.94546191989034e-17	Ortholog of C. dubliniensis CD36 : Cd36_32700, C. parapsilosis CDC317 : CPAR2_204280, C. auris B8441 : B9J08_000471 and Candida tenuis NRRL Y-1498 : CANTEDRAFT_113831	CR_07120C_A	CR_07120C_A
CAALFM_C104940CA	-	11.188	-0.867593	0.57037	-1.52111	0.128233	0.163619	Protein of unknown function; exogenously expressed protein is a substrate for Kex2p processing in vitro	C1_04940C_A	C1_04940C_A
CAALFM_CR07940WA	Energy production and conversion |///| Coenzyme metabolis	227.54	-0.867116	0.169626	-5.11193	3.18879999458264e-07	8.85352275632159e-07	Has domain(s) with predicted FAD binding activity	CR_07940W_A	CR_07940W_A
CAALFM_CR08130WA	Post-translational modification;protein turnover;chaperone functions	1331.72	-0.865743	0.114032	-7.59208	3.14806766212707e-14	1.83362739506258e-13	Ortholog(s) have unfolded protein binding activity, role in mitochondrial proton-transporting ATP synthase complex assembly and mitochondrial inner membrane, mitochondrial membrane localization	CR_08130W_A	CR_08130W_A
CAALFM_C208800CA	Post-translational modification;protein turnover;chaperone functions	2385.99	-0.865402	0.0637149	-13.5824	5.09265735183788e-42	2.25087965749246e-40	Putative vacuolar aminopeptidase Y,; regulated by Gcn2 and Gcn4; rat catheter and Spider biofilm repressed	C2_08800C_A	APE3
CAALFM_C400160CA	Amino Acid metabolis and transport	13090.3	-0.862066	0.174684	-4.93501	8.01465641752004e-07	2.09826218317565e-06	Ornithine aminotransferase; arginine metabolism; alkaline induced; mutant sensitivite to toxic ergosterol analog, to amphotericin B; exponential and stationary phase yeast; flow model biofilm induced; rat catheter, Spider biofilm repressed	C4_00160C_A	CAR2
CAALFM_C103550CA	Energy production and conversion |///| Coenzyme metabolis	2702.58	-0.860821	0.150308	-5.72705	1.02190925115215e-08	3.40898088245789e-08	Ortholog(s) have oxidoreductase activity, acting on paired donors, with incorporation or reduction of molecular oxygen, reduced flavin or flavoprotein as one donor, and incorporation of one atom of oxygen activity	C1_03550C_A	COQ6
CAALFM_C205160CA	Translation	3160.33	-0.859877	0.0941618	-9.13192	6.72967982618471e-20	6.41079325438927e-19	Ortholog(s) have large ribosomal subunit rRNA binding, mRNA 3'-UTR binding, mRNA 5'-UTR binding, mRNA regulatory element binding translation repressor activity	C2_05160C_A	C2_05160C_A
CAALFM_C111540CA	Signal Transduction |///| Intracellular trafficing and secretion	4504.44	-0.859257	0.141514	-6.07187	1.26425894755074e-09	4.63255034022113e-09	Protein similar to S. cerevisiae Ede1p, which is involved in endocytosis; activates transcription in 1-hybrid assay in S. cerevisiae	C1_11540C_A	CTA3
CAALFM_C200070CA	RNA processing and modification	4243.13	-0.858132	0.137237	-6.25291	4.02861948741639e-10	1.54735027085367e-09	Putative SSU processome and 90S preribosome component; repressed in core stress response; repressed by prostaglandins	C2_00070C_A	MPP10
CAALFM_C405210WA	Lipid metabolism	986.926	-0.857761	0.108282	-7.92155	2.34573221535248e-15	1.51778216862042e-14	Phosphatidylinositol synthase, essential protein of lipid metabolism; involved in maintenance of endoplasmic reticulum, cell wall integrity and virulence	C4_05210W_A	C4_05210W_A
CAALFM_C204000CA	-	1.1896	-0.856281	1.84451	-0.464232	0.642482	0.693876	Protein of unknown function; Spider biofilm induced	C2_04000C_A	C2_04000C_A
CAALFM_C701600WA	Post-translational modification;protein turnover;chaperone functions |///| Intracellular trafficing and secretion	4121.64	-0.854823	0.0859161	-9.9495	2.53457384104183e-23	3.25541097403898e-22	Conserved mitochondrial inner membrane insertase; mediates insertion of mitochondrial- and nuclear-encoded proteins from the matrix into the inner membrane; Spider biofilm repressed	C7_01600W_A	C7_01600W_A
CAALFM_C114090WA	Post-translational modification;protein turnover;chaperone functions	4581.7	-0.854737	0.125743	-6.79749	1.06455923002673e-11	4.81857344253815e-11	Ortholog(s) have protein-folding chaperone binding, unfolded protein binding activity and role in chaperone-mediated protein complex assembly, protein folding, protein import into mitochondrial intermembrane space, protein refolding	C1_14090W_A	C1_14090W_A
CAALFM_CR01590CA	Amino Acid metabolis and transport	4383.41	-0.853663	0.0555073	-15.3793	2.25391626804712e-53	1.59391655143897e-51	Putative anthranilate synthase with a predicted role in tryptophan biosynthesis; regulated by Gcn2p and Gcn4p	CR_01590C_A	TRP2
CAALFM_CR01310WA	Energy production and conversion	19251	-0.853006	0.0994654	-8.5759	9.83109187911066e-18	7.84790083470574e-17	F1-ATP synthase complex subunit; caspofungin repressed; flucytosine and macrophage/pseudohyphal-induced; present in exponential and stationary growth phases; Hap43p-induced gene	CR_01310W_A	ATP3
CAALFM_C201210CA	Amino Acid metabolis and transport	1556.24	-0.852944	0.124145	-6.87052	6.39675442080381e-12	2.97607514113403e-11	Putative choline/ethanolamine transporter; mutation confers hypersensitivity to toxic ergosterol analog; colony morphology-related gene regulation by Ssn6; clade-associated gene expression	C2_01210C_A	HNM1
CAALFM_C102710WA	Translation	10072.5	-0.852699	0.102629	-8.30852	9.6900387466479e-17	7.12749365724984e-16	Putative tRNA-Phe synthetase; downregulated upon phagocytosis by murine macrophage; protein present in exponential and stationary growth phase yeast cultures; Spider biofilm repressed	C1_02710W_A	FRS2
CAALFM_C111380WA	Translation	2445.93	-0.852249	0.0750561	-11.3548	7.01796038281914e-30	1.47499859654286e-28	Ortholog(s) have rRNA (pseudouridine) methyltransferase activity	C1_11380W_A	NEP1
CAALFM_C110930CA	Coenzyme metabolis	1103.76	-0.852123	0.11389	-7.48197	7.32175655004367e-14	4.14027080172272e-13	Putative ubiquitin activating protein; Hap43-repressed; induced by prostaglandins; clade-associated gene expression	C1_10930C_A	UBA4
CAALFM_CR06760CA	Energy production and conversion	17057.1	-0.851842	0.131785	-6.46388	1.02052046340918e-10	4.18441235030872e-10	Putative succinate-CoA ligase beta subunit; regulated by Mig1, Tup1; induced in high iron; protein present in exponential and stationary growth phase yeast cells; Spider biofilm repressed	CR_06760C_A	LSC2
CAALFM_C305160CA	RNA processing and modification	2733.72	-0.850966	0.116331	-7.31501	2.57359748155558e-13	1.38619126000274e-12	Ortholog(s) have role in assembly of large subunit precursor of preribosome, maturation of 5.8S rRNA from tricistronic rRNA transcript (SSU-rRNA, 5.8S rRNA and LSU-rRNA), more	C3_05160C_A	DBP10
CAALFM_CR02240CA	Signal Transduction	27.0891	-0.850704	0.41375	-2.05608	0.0397743	0.0561097	Oligopeptide transporter; induced upon phagocytosis by macrophage; macrophage/pseudohyphal-repressed after 16h; fluconazole-induced; virulence-group-correlated expression; Hap43-repressed	CR_02240C_A	OPT2
CAALFM_C102930CA	Translation	1311.03	-0.849652	0.100257	-8.47475	2.3557774948026e-17	1.8248168197498e-16	Ortholog(s) have threonine-tRNA ligase activity, role in mitochondrial threonyl-tRNA aminoacylation and mitochondrion localization	C1_02930C_A	MST1
CAALFM_C400220CA	RNA processing and modification	11486.6	-0.849533	0.155462	-5.46456	4.64052108224553e-08	1.42099705682007e-07	Putative TREX complex component with a predicted role in nuclear mRNA export; transcription is regulated by Mig1; Hap43-induced gene; Spider biofilm repressed	C4_00220C_A	SUB2
CAALFM_C404500CA	Translation	1140.51	-0.84866	0.123574	-6.86762	6.52832831480041e-12	3.03025339770388e-11	Ortholog(s) have protein-lysine N-methyltransferase activity and role in peptidyl-lysine trimethylation	C4_04500C_A	C4_04500C_A
CAALFM_C105110CA	Amino Acid metabolis and transport	16502.8	-0.848603	0.0879172	-9.6523	4.80640304617082e-22	5.39016580420388e-21	3-deoxy-D-arabinoheptulosonate-7-phosphate synthase; aromatic amino acid biosynthesis; GCN-regulated; feedback-inhibited by tyrosine if produced in S. cerevisiae Aro3p and Aro4p catalyze same reaction; protein decreases in stationary phase	C1_05110C_A	ARO4
CAALFM_C200150WA	Energy production and conversion	1241.26	-0.848528	0.150678	-5.63141	1.78740602244049e-08	5.77950381973629e-08	Putative mitochondrial carrier protein; Hap43-repressed; rat catheter biofilm induced	C2_00150W_A	LEU5
CAALFM_CR08610WA	Energy production and conversion	2388.35	-0.848376	0.165246	-5.13401	2.83630494771428e-07	7.90404684316667e-07	Highly conserved subunit of mitochondrial pyruvate carrier; Hap43-repressed; Spider biofilm repressed	CR_08610W_A	CR_08610W_A
CAALFM_CR03530WA	Cell wall/membrane/envelop biogenesis	11335.6	-0.848076	0.116164	-7.3007	2.86275808144855e-13	1.53232758927758e-12	NA	CR_03530W_A	MIC60
CAALFM_C700090CA	Function Unknown	1116.31	-0.847475	0.101237	-8.37124	5.70145668977287e-17	4.24677275863999e-16	Surface antigen on elongating hyphae and buds; strain variation in repeat number; ciclopirox, filament induced, alkaline induced by Rim101; Efg1-, Cph1, Hap43-regulated; required for WT RPMI biofilm formation; Bcr1-induced in a/a biofilms	C7_00090C_A	CSA1
CAALFM_C106470WA	Translation	23659.6	-0.84747	0.168723	-5.02284	5.09137431847544e-07	1.37177279374074e-06	Ortholog of S. cerevisiae Rpl39; a component of the 60S ribosomal subunit; Hap43-induced; Spider biofilm repressed	C1_06470W_A	C1_06470W_A
CAALFM_C203130WA	Function Unknown	1686.35	-0.846529	0.0969717	-8.72965	2.55452419401321e-18	2.14458728075606e-17	Ortholog(s) have protein-arginine omega-N monomethyltransferase activity and role in peptidyl-arginine methylation	C2_03130W_A	C2_03130W_A
CAALFM_C102790WA	Translation	10246.9	-0.846125	0.10353	-8.17276	3.01416386106689e-16	2.1067603452178e-15	Putative translation initiation factor eIF3, p39 subunit; mutation confers hypersensitivity to roridin A, verrucarin A; downregulated upon phagocytosis by murine macrophages; Spider biofilm repressed	C1_02790W_A	TIF34
CAALFM_C100390WA	Inorganic ion transport and metabolism	8461.03	-0.844745	0.137694	-6.13494	8.5193757342824e-10	3.17286044230307e-09	Putative sodium transporter; induced by ciclopirox olamine; alkaline induced by Rim101; repressed by high-level peroxide stress; induced in oral candidiasis clinical isolates; possibly essential gene; rat catheter and Spider biofilm induced	C1_00390W_A	ENA2
CAALFM_C303590WA	Post-translational modification;protein turnover;chaperone functions	3026.96	-0.844178	0.123977	-6.80915	9.81750418791514e-12	4.47407260603168e-11	Ortholog(s) have role in inner mitochondrial membrane organization, mitochondrion inheritance, mitochondrion organization, negative regulation of proteolysis, protein folding	C3_03590W_A	C3_03590W_A
CAALFM_CR01950WA	Transcription	1957.77	-0.84319	0.0905772	-9.30908	1.28944430211194e-20	1.3070572849907e-19	Ortholog(s) have RNA polymerase I activity, role in nucleolar large rRNA transcription by RNA polymerase I, transcription by RNA polymerase I, transcription initiation at RNA polymerase I promoter and RNA polymerase I complex localization	CR_01950W_A	CR_01950W_A
CAALFM_C113900CA	Post-translational modification;protein turnover;chaperone functions	3509.68	-0.84313	0.0989221	-8.52317	1.55244108413522e-17	1.21348808280063e-16	Putative serine palmitoyltransferase component; mutation confers hypersensitivity to aureobasidin A	C1_13900C_A	LCB2
CAALFM_C100100CA	Lipid metabolism	1265.72	-0.843111	0.17474	-4.82494	1.4004372702808e-06	3.5882474133239e-06	Cardiolipin synthase; ortholog of S. cerevisiae Crd1; transcript is upregulated in clinical isolates from HIV+ patients with oral candidiasis; mutants are viable; Spider biofilm repressed	C1_00100C_A	C1_00100C_A
CAALFM_CR08380CA	Function Unknown	14.3847	-0.841849	0.510718	-1.64836	0.099278	0.129831	Protein of unknown function; decreased transcription is observed in an azole-resistant strain that overexpresses MDR1	CR_08380C_A	CR_08380C_A
CAALFM_C101170CA	Function Unknown	872.06	-0.841827	0.115402	-7.29472	2.99288691980292e-13	1.6005554515067e-12	Putative Zn(II)2Cys6 transcription factor	C1_01170C_A	ZCF17
CAALFM_C209900CA	Intracellular trafficing and secretion	3543.92	-0.8417	0.0708327	-11.8829	1.45199745853981e-32	3.66720870726169e-31	Protein involved in mitochondrial matrix protein import	C2_09900C_A	TIM23
CAALFM_C600190WA	Transcription	2237.56	-0.841276	0.145279	-5.79078	7.00600604104002e-09	2.38601146247544e-08	Ortholog of S. cerevisiae Rtt106; histone chaperone that regulates chromatin structure in transcribed and silenced chromosomal regions; affects transcriptional elongation; Hap43-repressed; Spider biofilm repressed	C6_00190W_A	RTT106
CAALFM_CR01320CA	Inorganic ion transport and metabolism	1735.57	-0.840081	0.108496	-7.74299	9.71055681329316e-15	5.91989421954414e-14	Predicted vacuolar protein; rat catheter biofilm repressed; flow model biofilm repressed	CR_01320C_A	CR_01320C_A
CAALFM_C501140CA	Function Unknown	3924.48	-0.839931	0.0738031	-11.3807	5.21792954656309e-30	1.11784542370912e-28	Pentatricopeptide repeat protein; likely binds RNA; involved in translation-related assembly of mitochondrially encoded respiratory complex I subunits; localizes to the mitochondrion	C5_01140C_A	C5_01140C_A
CAALFM_CR10780CA	Lipid metabolism	1115.21	-0.839449	0.0934503	-8.98284	2.63867869931046e-19	2.40684334773219e-18	Protein similar to S. cerevisiae Iah1p, which is involved in acetate metabolism; mutation confers hypersensitivity to tunicamycin; transposon mutation affects filamentous growth	CR_10780C_A	IAH1
CAALFM_CR00200WA	Carbohydrate metabolism and transport	4170.84	-0.839446	0.202657	-4.1422	3.43989274359569e-05	7.42182170917219e-05	Phosphoenolpyruvate carboxykinase; glucose, C-source, yeast-hypha, Hap43 regulated; fluconazole, phagocytosis, H2O2, oral candidasis, Spider/rat catheter/flow model biofilm induced; repressed in biofilm by Bcr1, Tec1, Ndt80, Rob1, Brg1	CR_00200W_A	PCK1
CAALFM_C108630WA	Function Unknown	1124.23	-0.839205	0.0922912	-9.09302	9.63249295136036e-20	9.07537854712024e-19	Ortholog(s) have RNA binding activity, role in mRNA processing, mitochondrial translation and mitochondrion localization	C1_08630W_A	C1_08630W_A
CAALFM_C210760CA	Replication and repair	1886.76	-0.838375	0.13195	-6.35375	2.10124344219612e-10	8.28234382363336e-10	Phosphorylated protein of unknown function	C2_10760C_A	C2_10760C_A
CAALFM_C301410CA	Energy production and conversion	2541.57	-0.838276	0.147107	-5.69839	1.20940879792644e-08	3.98779829091378e-08	Putative NADH-ubiquinone oxidoreductase; in detergent-resistant membrane fraction (possible lipid raft component); predicted N-terminal acetylation; nitric oxide-repressed; plasma membrane-localized; protein decreases in stationary phase	C3_01410C_A	ALI1
CAALFM_CR01980CA	Energy production and conversion	1921.04	-0.838253	0.131483	-6.37539	1.82492819776348e-10	7.23591253084187e-10	Mitochondrial carnitine carrier protein	CR_01980C_A	CRC1
CAALFM_CR04230WA	Nucleotide metabolism and transport	1005.19	-0.837475	0.141953	-5.89966	3.64259863065545e-09	1.27004990538689e-08	Ortholog(s) have ribosylnicotinamide kinase activity and role in NAD biosynthesis via nicotinamide riboside salvage pathway, NAD biosynthetic process, nicotinamide riboside metabolic process	CR_04230W_A	CR_04230W_A
CAALFM_C400340WA	Signal Transduction	2920.48	-0.83738	0.150857	-5.55082	2.84336150462036e-08	8.95308853026347e-08	Protein phosphatase, type 2C; has S/T phosphatase activity, Mn2+/Mg2+ dependent; predicted membrane-spanning segment and mitochondrion-targeting signal	C4_00340W_A	PTC7
CAALFM_C704300WA	Transcription	8783.59	-0.837108	0.139959	-5.98111	2.21619878497027e-09	7.95317665460078e-09	Putative transcription elongation factor; transposon mutation affects filamentous growth; transcript induced in an RHE model of oral candidiasis and in clinical isolates from oral candidiasis	C7_04300W_A	SPT6
CAALFM_CR05680CA	-	569.414	-0.835774	0.197482	-4.23215	2.31471154185022e-05	5.09847236279285e-05	Protein of unknown function; 2 predicted transmembrane domains; transcript detected on high-resolution tiling arrays; flow model biofilm induced; Spider biofilm repressed	CR_05680C_A	CR_05680C_A
CAALFM_C204030CA	Lipid metabolism	4137.19	-0.83561	0.116264	-7.18716	6.61540122944787e-13	3.41398997488037e-12	Putative mitochondrial acyl carrier protein	C2_04030C_A	ACP12
CAALFM_C701880CA	Energy production and conversion	246.47	-0.83554	0.13852	-6.0319	1.6204110537433e-09	5.88181814254286e-09	Ortholog(s) have FAD transmembrane transporter activity, role in FAD transport and mitochondrion localization	C7_01880C_A	C7_01880C_A
CAALFM_C600690WA	NA	520.987	-0.834853	0.128981	-6.47268	9.62774383924114e-11	3.96657767084842e-10	Ortholog of C. dubliniensis CD36 : Cd36_60600, C. parapsilosis CDC317 : CPAR2_602890, C. auris B8441 : B9J08_001866 and Candida tenuis NRRL Y-1498 : CANTEDRAFT_135512	C6_00690W_A	C6_00690W_A
CAALFM_C103610CA	Post-translational modification;protein turnover;chaperone functions	529.715	-0.834576	0.103889	-8.03336	9.48411801131111e-16	6.2854502057322e-15	Predicted subunit of the mitochondrial inner membrane peptidase complex involved in protein targeting to mitochondria	C1_03610C_A	IMP1
CAALFM_CR02860WA	Intracellular trafficing and secretion	6094.83	-0.834401	0.142906	-5.83881	5.25753118370759e-09	1.80279634599351e-08	Small GTPase of Rho family; regulates beta-1,3-glucan synthesis activity and binds Gsc1p; essential; expected to be geranylgeranylated by geranylgeranyltransferase type I; plasma membrane-localized	CR_02860W_A	RHO1
CAALFM_C303920WA	-	504.501	-0.832826	0.154108	-5.40418	6.51052638603639e-08	1.96262658507847e-07	Ortholog of C. parapsilosis CDC317 : CPAR2_502850, Candida tenuis NRRL Y-1498 : CANTEDRAFT_135869, Debaryomyces hansenii CBS767 : DEHA2F18260g and Pichia stipitis Pignal : psti_CGOB_00119	C3_03920W_A	C3_03920W_A
CAALFM_C100500CA	Carbohydrate metabolism and transport	3613.75	-0.832099	0.156706	-5.30992	1.09672161986986e-07	3.21580178392085e-07	Putative monomeric glyoxalase I; oxidative stress-induced via Cap1; flow model and rat catheter biofilm repressed	C1_00500C_A	GLO1
CAALFM_C111040WA	Translation	25680.4	-0.831883	0.107962	-7.70536	1.30472817323227e-14	7.88213170783836e-14	Ribosomal protein L29; induced upon germ tube formation; colony morphology-related gene regulation by Ssn6; intron in 5'-UTR; Spider biofilm repressed	C1_11040W_A	RPL29
CAALFM_C108100WA	Signal Transduction	5267.49	-0.831297	0.0952576	-8.72683	2.61917522866415e-18	2.19579669449096e-17	Member of the DRG family of GTP-binding proteins; involved in regulation of invasive filamentous growth	C1_08100W_A	DRG1
CAALFM_C604650WA	Post-translational modification;protein turnover;chaperone functions	3106.95	-0.831099	0.138514	-6.00009	1.97204983302427e-09	7.09395065607952e-09	Has domain(s) with predicted metalloexopeptidase activity and role in proteolysis	C6_04650W_A	C6_04650W_A
CAALFM_C110710CA	Intracellular trafficing and secretion	174.422	-0.830465	0.18326	-4.53163	5.85306520496565e-06	1.39172369252565e-05	Protein similar to S. cerevisiae Yor378w; MFS family transporter; transposon mutation affects filamentous growth; null mutants are viable; fungal-specific (no human or murine homolog)	C1_10710C_A	C1_10710C_A
CAALFM_CR02430CA	Post-translational modification;protein turnover;chaperone functions	2743.4	-0.83025	0.109854	-7.55779	4.09959654313994e-14	2.35589625437994e-13	Predicted protein of rapamycin resistance; Spider biofilm induced	CR_02430C_A	CR_02430C_A
CAALFM_C200230WA	Post-translational modification;protein turnover;chaperone functions	618.208	-0.830072	0.149005	-5.57078	2.53607580106215e-08	8.05738321508227e-08	Ortholog(s) have arginyl-tRNA--protein transferase activity and role in protein arginylation	C2_00230W_A	C2_00230W_A
CAALFM_C407230CA	Transcription	2270.86	-0.829491	0.136292	-6.08613	1.1566946160124e-09	4.25774117382153e-09	Subunit of the NuA4 histone acetyltransferase complex; soluble protein in hyphae; Spider biofilm repressed	C4_07230C_A	VID21
CAALFM_C600170CA	Post-translational modification;protein turnover;chaperone functions	3834.47	-0.829249	0.131253	-6.31792	2.65107629144077e-10	1.03545286470763e-09	Ortholog(s) have cysteine-type deubiquitinase activity, mRNA binding activity	C6_00170C_A	C6_00170C_A
CAALFM_C110270CA	Intracellular trafficing and secretion	1612.15	-0.827826	0.089778	-9.22081	2.94857714033224e-20	2.910327945901e-19	Putative phosphatidylinositol transporter; rat catheter and Spider biofilm repressed	C1_10270C_A	SFH5
CAALFM_C110700CA	Amino Acid metabolis and transport	1665.94	-0.827272	0.129283	-6.39891	1.56490657804208e-10	6.25858512349365e-10	Putative nitrilase; regulated by Gcn2p and Gcn4p; protein present in exponential and stationary growth phase yeast cultures	C1_10700C_A	NIT3
CAALFM_C304530CA	Transcription	1670.57	-0.826965	0.123653	-6.68779	2.26562255618742e-11	9.98435277510455e-11	TEA/ATTS transcription factor; white cell pheromone response, hyphal gene regulation; required for Spider and RPMI biofilm formation; regulates BCR1; Cph2 regulated transcript; alkaline, rat catheter, Spider, flow model biofilm induced	C3_04530C_A	TEC1
CAALFM_C600030WA	Function Unknown	1048.47	-0.826487	0.152691	-5.41282	6.20408866623707e-08	1.8730676530764e-07	Member of a family of telomere-proximal genes of unknown function; may be spliced in vivo; overlaps orf19.6337.1, which is a region annotated as blocked reading frame	C6_00030W_A	TLO13
CAALFM_C700310CA	Signal Transduction	485.208	-0.826471	0.164656	-5.01939	5.18350716363732e-07	1.39597050002795e-06	Protein of unknown function; induced by nitric oxide; Spider biofilm repressed	C7_00310C_A	C7_00310C_A
CAALFM_C700550CA	Translation	5178.75	-0.825001	0.100315	-8.22409	1.96670766241657e-16	1.39408959419647e-15	tRNA-Gln synthetase; prospective drug target; tRNA synthetases are downregulated upon phagocytosis by murine macrophages; protein present in exponential and stationary growth phase yeast cultures	C7_00550C_A	GLN4
CAALFM_C600080CA	NA	538.901	-0.824838	0.163797	-5.03575	4.75989909537529e-07	1.2876576715707e-06	Protein of unknown function; opaque-specific transcript; fluconazole-repressed; induced in cyr1 mutant and in oralpharyngeal candidasis; Spider biofilm induced	C6_00080C_A	C6_00080C_A
CAALFM_C100310WA	Lipid metabolism	754.23	-0.824427	0.134856	-6.11337	9.75487363982048e-10	3.6106247197636e-09	NA	C1_00310W_A	PNS1
CAALFM_C202780CA	Intracellular trafficing and secretion	364.789	-0.824277	0.143927	-5.72704	1.02195700385778e-08	3.40898088245789e-08	Ortholog(s) have GTPase activator activity	C2_02780C_A	BUB2
CAALFM_C402130WA	Energy production and conversion |///| Post-translational modification;protein turnover;chaperone functions	680.65	-0.823963	0.0914695	-9.00806	2.09726210866908e-19	1.92467824965035e-18	Cytochrome c1 heme lyase; transcript regulated by Nrg1; induced in high iron	C4_02130W_A	CYT2
CAALFM_C110470WA	Translation	4158.89	-0.823494	0.0654889	-12.5746	2.91428410512178e-36	9.31795838079098e-35	Mitochondrial ribosomal protein of the small subunit; Spider biofilm repressed	C1_10470W_A	C1_10470W_A
CAALFM_C700330CA	Coenzyme metabolis	1183.47	-0.822711	0.0992485	-8.28941	1.13815904232604e-16	8.2726408747543e-16	Ortholog(s) have L-threonylcarbamoyladenylate synthase, single-stranded telomeric DNA binding activity	C7_00330C_A	C7_00330C_A
CAALFM_C703020CA	Cell wall/membrane/envelop biogenesis	313.943	-0.822234	0.116384	-7.06484	1.60799016598013e-12	7.98152674459665e-12	Putative glutamine amidotransferase (GATase II); role in glutathione catabolism;	C7_03020C_A	DUG3
CAALFM_CR08560CA	Post-translational modification;protein turnover;chaperone functions	3830.94	-0.82215	0.101322	-8.11427	4.88733293390682e-16	3.33459231165879e-15	Ortholog(s) have SUMO conjugating enzyme activity, SUMO transferase activity, role in DNA repair, mitotic spindle elongation, protein sumoylation and condensed nuclear chromosome, heterochromatin, nucleus localization	CR_08560C_A	CR_08560C_A
CAALFM_C202970CA	Energy production and conversion	79407.2	-0.822085	0.128595	-6.39283	1.62840213575774e-10	6.49523904315843e-10	NAD-aldehyde dehydrogenase; decreased expression in fluconazole-resistant isolate, or in hyphae; biofilm induced; fluconazole-downregulated; protein abundance is affected by URA3 expression in the CAI-4 strain; stationary phase enriched	C2_02970C_A	ALD5
CAALFM_C111320CA	NA	353.217	-0.820906	0.204051	-4.02303	5.74534606390885e-05	0.000120626	Protein of unknown function; hypoxia, Hap43-repressed; ketoconazole induced; induced in oralpharyngeal candidasis; 16h flow model biofilm repressed, late-stage flow model biofilm induced; rat catheter and Spider biofilm induced	C1_11320C_A	C1_11320C_A
CAALFM_C306320WA	Function Unknown	350.97	-0.819369	0.184751	-4.43498	9.20799580516221e-06	2.13127696514555e-05	ALS family protein; hypermutable contingency gene; growth-regulated, downregulated in biofilm; two variable repeat regions; expression in S. cerevisiae does not confer adhesiveness; ALS family includes adhesins, cell-surface glycoproteins	C3_06320W_A	ALS7
CAALFM_C103440CA	Energy production and conversion	2430.58	-0.819105	0.111498	-7.34639	2.03633625174886e-13	1.10973864091227e-12	Predicted aldehyde dehydrogenase domain; virulence-group-correlated expression	C1_03440C_A	C1_03440C_A
CAALFM_C505430WA	Post-translational modification;protein turnover;chaperone functions	126.249	-0.817215	0.247969	-3.29564	0.000981987	0.00173865	Putative peroxisomal ubiquitin conjugating enzyme; regulated by Sef1, Sfu1, and Hap43; rat catheter biofilm induced; Spider biofilm induced	C5_05430W_A	PEX4
CAALFM_C103350CA	Secondary Structure	9631.32	-0.816993	0.113674	-7.18713	6.61669991804297e-13	3.41398997488037e-12	Member of RNase L inhibitor (RLI) subfamily of ABC family; predicted not to be a transporter; regulated by Sef1p, Sfu1p, and Hap43p	C1_03350C_A	RLI1
CAALFM_C702910WA	Inorganic ion transport and metabolism	44887.5	-0.816779	0.107628	-7.5889	3.22631432991001e-14	1.87556822408985e-13	Predicted P-type ATPase sodium pump; Gcn4p-regulated; flucytosine, amphotericin B, or ketoconazole-induced; osmotic stress-induced; overlaps orf19.5170.1, which is annotated as a blocked reading frame; Spider biofilm induced	C7_02910W_A	ENA21
CAALFM_CR04580WA	Translation	3659.04	-0.815629	0.0767584	-10.6259	2.25760105591651e-26	3.7591246390898e-25	Ortholog(s) have structural constituent of ribosome activity and mitochondrial large ribosomal subunit localization	CR_04580W_A	CR_04580W_A
CAALFM_C209920WA	Function Unknown	169.425	-0.813358	0.17721	-4.5898	4.43662456191043e-06	1.06930834970504e-05	Ortholog(s) have role in mitochondrial genome maintenance, mitochondrion organization	C2_09920W_A	C2_09920W_A
CAALFM_CR03610CA	Post-translational modification;protein turnover;chaperone functions |///| Inorganic ion transport and metabolism |///| Intracellular trafficing and secretion	4022.87	-0.813005	0.0738233	-11.0129	3.31308240331552e-28	6.30219567288911e-27	Putative polyphosphate synthetase; downregulated in core caspofungin response; Hog1p-induced; transcription is opaque-specific; fungal-specific (no human or murine homolog)	CR_03610C_A	VTC3
CAALFM_C208670CA	Function Unknown	1670.13	-0.812272	0.116281	-6.98544	2.83969634328077e-12	1.382263778698e-11	Small subunit (SSU) processome component; mutation confers resistance to 5-fluorocytosine (5-FC); physically interacts with TAP-tagged Nop1p	C2_08670C_A	UTP15
CAALFM_C303680WA	Amino Acid metabolis and transport	1465.67	-0.811861	0.125575	-6.46517	1.01186397693013e-10	4.15458631511406e-10	Ortholog(s) have sphinganine-1-phosphate aldolase activity and role in calcium-mediated signaling, cellular response to starvation, sphingolipid metabolic process	C3_03680W_A	C3_03680W_A
CAALFM_C105210CA	NA	2188.32	-0.811517	0.0880258	-9.21908	2.99652678311482e-20	2.94797422148988e-19	Protein of unknown function; repressed by prostaglandins	C1_05210C_A	C1_05210C_A
CAALFM_C403030CA	Function Unknown	2830.82	-0.81149	0.094115	-8.62232	6.56119000627585e-18	5.3368488670804e-17	Putative U3 snoRNP protein; Hap43p-induced gene; physically interacts with TAP-tagged Nop1p	C4_03030C_A	NAN1
CAALFM_CR03840CA	NA	359.839	-0.810627	0.184261	-4.39933	1.08583556817493e-05	2.48835592844054e-05	Ortholog of C. dubliniensis CD36 : Cd36_29080, C. parapsilosis CDC317 : CPAR2_202490, Candida tenuis NRRL Y-1498 : CANTEDRAFT_112323 and Debaryomyces hansenii CBS767 : DEHA2F19184g	CR_03840C_A	CR_03840C_A
CAALFM_C110690WA	Function Unknown	1199.99	-0.810313	0.147777	-5.48335	4.17356897229186e-08	1.28521122399828e-07	Ortholog(s) have triglyceride lipase activity, role in cellular lipid metabolic process and mitochondrion localization	C1_10690W_A	C1_10690W_A
CAALFM_C307780CA	Intracellular trafficing and secretion |///| Nuclear structure	3792.68	-0.810005	0.13857	-5.84544	5.05232566889637e-09	1.73738727664394e-08	FG-nucleoporin component of central core of the nuclear pore complex (NPC); contributes to nucleocytoplasmic transport; rat catheter biofilm repressed	C3_07780C_A	NUP159
CAALFM_C300200CA	Energy production and conversion |///| Transcription	3945.27	-0.809322	0.14481	-5.58887	2.28548539339202e-08	7.29583255426417e-08	Putative 2-enoyl thioester reductase; protein present in exponential and stationary growth phase yeast cultures; rat catheter biofilm repressed	C3_00200C_A	ETR1
CAALFM_C701030CA	Function Unknown	4154.82	-0.809228	0.0722135	-11.2061	3.80765341577205e-29	7.62926822740194e-28	Ortholog(s) have role in maturation of SSU-rRNA from tricistronic rRNA transcript (SSU-rRNA, 5.8S rRNA, LSU-rRNA) and nucleus, preribosome, small subunit precursor localization	C7_01030C_A	C7_01030C_A
CAALFM_C503770CA	Energy production and conversion	23.2194	-0.808555	0.384833	-2.10106	0.0356361	0.0506403	Protein similar to Candida boidinii formate dehydrogenase; virulence-group-correlated expression; Hap43-repressed; Spider biofilm repressed	C5_03770C_A	C5_03770C_A
CAALFM_CR02200CA	Replication and repair	1788.53	-0.808545	0.129562	-6.24061	4.35878603244683e-10	1.66989565589789e-09	Protein involved in homologous recombination and DNA repair; flucytosine induced; slow growth and increased white-to-opaque switching frequency in null mutant	CR_02200C_A	RAD51
CAALFM_C307620CA	RNA processing and modification	386.259	-0.808136	0.160868	-5.02359	5.07143925574201e-07	1.36701441104328e-06	Putative initiator tRNA methionine ribosyltransferase; fungal-specific (no human or murine homolog)	C3_07620C_A	RIT1
CAALFM_C107190WA	Function Unknown	2063.84	-0.808006	0.176003	-4.59088	4.41388124487167e-06	1.06510799530002e-05	Leucine-rich-repeat domain protein of RAM cell wall integrity signaling network; role in cell separation, azole sensitivity; required for hyphal growth; lacks orthologs in higher eukaryotes	C1_07190W_A	SOG2
CAALFM_C503670CA	Signal Transduction |///| Cytoskeleton	552.067	-0.80772	0.102097	-7.91128	2.54752183692015e-15	1.63952395735835e-14	Ortholog(s) have cytoplasm, nucleus localization	C5_03670C_A	C5_03670C_A
CAALFM_C204310WA	Lipid metabolism	6980.02	-0.807328	0.13223	-6.10549	1.02488821627676e-09	3.79114034956282e-09	Acetyl-CoA acetyltransferase; role in ergosterol biosynthesis; soluble in hyphae; changes in protein abundance associated with azole resistance; fluconazole or ketoconazole induced; macrophage-downregulated protein; GlcNAc-induced protein	C2_04310W_A	ERG10
CAALFM_C601110WA	Lipid metabolism	5921.19	-0.807244	0.0767804	-10.5137	7.47190278933675e-26	1.17267905134995e-24	Delta-12 fatty acid desaturase, involved in production of linoleic acid, which is a major component of membranes	C6_01110W_A	FAD2
CAALFM_CR04200WA	Post-translational modification;protein turnover;chaperone functions	11474.4	-0.80676	0.0996623	-8.09493	5.7296548068717e-16	3.87848592839029e-15	Putative type I HSP40 co-chaperone; heavy metal (cadmium) stress-induced	CR_04200W_A	YDJ1
CAALFM_C109460WA	Lipid metabolism	4183.08	-0.806112	0.11704	-6.88748	5.6789159728786e-12	2.67313734635656e-11	Ortholog(s) have mevalonate kinase activity and role in ergosterol biosynthetic process, farnesyl diphosphate biosynthetic process, mevalonate pathway, isopentenyl diphosphate biosynthetic process, mevalonate pathway	C1_09460W_A	ERG12
CAALFM_CR04010CA	Translation	3850.07	-0.805376	0.0925218	-8.70472	3.18369599172466e-18	2.64325919975925e-17	Putative mitochondrial ribosomal protein; Spider biofilm repressed	CR_04010C_A	MRPL40
CAALFM_C209530WA	Function Unknown	1020.44	-0.805211	0.132863	-6.06047	1.3572518120799e-09	4.95953838444514e-09	GPI-anchored cell wall adhesin; Efg1-regulated; mutant suppresses cell adhesion, filamentation, invasive growth defects of S. cerevisiae flo8 or flo11 mutant; biofilm induced; required for biofilm formation; Bcr1-repressed in a/a biofilms	C2_09530W_A	EAP1
CAALFM_CR04150WA	Translation	232.036	-0.804751	0.128447	-6.26524	3.72258703080248e-10	1.4343891437278e-09	Ortholog(s) have S-adenosylmethionine-dependent methyltransferase activity and role in translational readthrough	CR_04150W_A	CR_04150W_A
CAALFM_C403160CA	Function Unknown	77.1177	-0.804728	0.221498	-3.63313	0.000280009	0.000535518	Protein of unknown function; Hap43p-repressed gene	C4_03160C_A	C4_03160C_A
CAALFM_C307440WA	Carbohydrate metabolism and transport	18206.8	-0.804646	0.129754	-6.20133	5.59879817619188e-10	2.123304469217e-09	Triose-phosphate isomerase; antigenic in mouse/human; mutation affects filamentation; macrophage-repressed; protein in exponential and stationary growth phase yeast; possibly essential; flow model biofilm induced; Spider biofilm repressed	C3_07440W_A	TPI1
CAALFM_CR09160CA	Lipid metabolism	11374.7	-0.804541	0.122572	-6.56381	5.24495717507644e-11	2.22180673568601e-10	3-hydroxy-3-methylglutaryl coenzyme A synthase; ergosterol biosynthesis; sumoylation target; Tn mutation affects filamentation; amphotericin B, caspofungin repressed; exponential, stationary growth phase expressed; Spider biofilm repressed	CR_09160C_A	ERG13
CAALFM_C207950WA	Intracellular trafficing and secretion	1146.03	-0.804375	0.153469	-5.24129	1.5945370178743e-07	4.58820584702845e-07	Ortholog(s) have role in positive regulation of TORC1 signaling and GATOR2 complex, Seh1-associated complex, nuclear periphery, nuclear pore, nuclear pore outer ring localization	C2_07950W_A	SEH1
CAALFM_C207390CA	NA	1762.01	-0.803998	0.0909136	-8.84354	9.2731650053984e-19	8.07840505035504e-18	Protein of unknown function; Spider biofilm repressed	C2_07390C_A	C2_07390C_A
CAALFM_C603690WA	Function Unknown	959.221	-0.803057	0.11933	-6.72973	1.69975817576385e-11	7.57955963984905e-11	ALS family adhesin; highly variable; expression in S. cerevisiae causes adhesion to human epithelium, endothelium or ECM, endothelial invasiveness by endocytosis and, at high abundance, ECM-induced aggregation; can form amyloid fibrils	C6_03690W_A	ALS5
CAALFM_C703000CA	Translation	2177.44	-0.802406	0.0769719	-10.4247	1.91346388660931e-25	2.94164486506612e-24	Ortholog(s) have structural constituent of ribosome activity and mitochondrial large ribosomal subunit localization	C7_03000C_A	C7_03000C_A
CAALFM_C302190CA	Energy production and conversion	2622.44	-0.802042	0.095417	-8.40566	4.25473476489508e-17	3.20893483962162e-16	Putative ubiquinone oxidoreductase; repressed by nitric oxide; Hap43p-repressed	C3_02190C_A	C3_02190C_A
CAALFM_C108560WA	Post-translational modification;protein turnover;chaperone functions	7089.97	-0.801937	0.0951898	-8.42461	3.61965641176071e-17	2.75414616342957e-16	Chaperonin-containing T-complex subunit, induced by alpha pheromone in SpiderM medium; stationary phase enriched protein	C1_08560W_A	TCP1
CAALFM_C300370CA	Function Unknown	1149.25	-0.801567	0.158915	-5.04399	4.55924330184917e-07	1.23727365631672e-06	Small-subunit processome component; repressed by prostaglandins	C3_00370C_A	BUD21
CAALFM_C108580CA	Inorganic ion transport and metabolism	2169.45	-0.801135	0.120668	-6.63919	3.15421466465179e-11	1.3679642387606e-10	Putative H+/Ca2+ antiporter; Spider biofilm repressed	C1_08580C_A	VCX1
CAALFM_C103220CA	Post-translational modification;protein turnover;chaperone functions	30467.3	-0.800706	0.108634	-7.37069	1.69745678890716e-13	9.33523582627716e-13	Sole 14-3-3 protein in C. albicans; role in hyphal growth; possibly regulated by host interaction; localizes to yeast-form cell surface, not hyphae; alternatively spliced 5' UTR intron; Spider biofilm repressed	C1_03220C_A	BMH1
CAALFM_C104890WA	Translation	16420.1	-0.800605	0.109813	-7.29065	3.08462927604872e-13	1.6466879732086e-12	P-loop ATPase with similarity to human OLA1 and bacterial YchF; Spider biofilm repressed	C1_04890W_A	YBN5
CAALFM_CR03400WA	Translation	2278.27	-0.800566	0.0870147	-9.20035	3.56790135251438e-20	3.48159984252662e-19	Protein similar to isoleucyl-tRNA synthetase; isoleucyl-tRNA synthetase is the target of drugs including the cyclic beta-amino acid icofungipen/PLD-118/BAY-10-8888 and mupirocin	CR_03400W_A	CR_03400W_A
CAALFM_C113860CA	Carbohydrate metabolism and transport	41177.1	-0.800268	0.130474	-6.13353	8.59494281438545e-10	3.19704215700934e-09	6-phosphogluconate dehydrogenase; soluble in hyphae; farnesol, macrophage-induced protein; antigenic in mice; dual localization to cytosol and peroxisomes depends on alternative splicing; rat catheter and Spider biofilm repressed	C1_13860C_A	GND1
CAALFM_C200010WA	Function Unknown	676.369	-0.799388	0.14264	-5.60424	2.09176748348496e-08	6.69878228195424e-08	Member of a family of telomere-proximal genes of unknown function; may be spliced in vivo	C2_00010W_A	TLO5
CAALFM_C403380CA	Amino Acid metabolis and transport	1074.27	-0.799247	0.117444	-6.80535	1.0080476338463e-11	4.5765667122735e-11	Putative D-amino acid oxidase; rat catheter biofilm induced	C4_03380C_A	DAO2
CAALFM_CR05180CA	Energy production and conversion	7474.07	-0.797844	0.126064	-6.32889	2.46928308989416e-10	9.67591959149528e-10	Succinate dehydrogenase, Fe-S subunit; localizes to surface of yeast cells, but not hyphae; induced in high iron and during log phase aerobic growth; repressed by nitric oxide, Hap43	CR_05180C_A	SDH2
CAALFM_C300560CA	RNA processing and modification	2112.08	-0.796726	0.0771504	-10.3269	5.32448891428477e-25	7.88312878417876e-24	Putative protein with a predicted role in 40S ribosomal subunit biogenesis; rat catheter biofilm induced	C3_00560C_A	SOF1
CAALFM_C104580CA	NA	388.643	-0.796719	0.1247	-6.38911	1.66856475627538e-10	6.64221374170286e-10	Ortholog of Rmd6 involved in S. cerevisiae sporulation; flow model biofilm induced	C1_04580C_A	C1_04580C_A
CAALFM_C302940CA	Function Unknown	5542.87	-0.796475	0.105778	-7.52967	5.08673792439707e-14	2.90373994905516e-13	NADH-ubiquinone oxidoreductase subunit; Hap43p-repressed gene; repressed by nitric oxide; identified in detergent-resistant membrane fraction (possible lipid raft component)	C3_02940C_A	NUO2
CAALFM_CR00640WA	Lipid metabolism	25675.4	-0.795667	0.132239	-6.01688	1.77814051675679e-09	6.43104852360114e-09	Putative acetyl-coenzyme-A carboxylases; regulated by Efg1; amphotericin B repressed; caspofungin repressed; 5'-UTR intron; gene used for strain identification by multilocus sequence typing; Hap43-induced; flow model biofilm repressed	CR_00640W_A	ACC1
CAALFM_C114390WA	Transcription	1763.99	-0.795368	0.134407	-5.9176	3.26672692171199e-09	1.14899330172094e-08	Putative RNA polymerase subunit ABC10-alpha of RNA polymerase complexes I, II, and III; flucytosine induced; Spider biofilm induced	C1_14390W_A	RPC10
CAALFM_C203110WA	NA	8.79525	-0.794921	0.603261	-1.31771	0.187602	0.23208	Protein of unknown function; upregulated in a cyr1 or ras1 null mutant; induced by nitric oxide	C2_03110W_A	C2_03110W_A
CAALFM_C206080CA	Nucleotide metabolism and transport	1541.47	-0.794905	0.116371	-6.83076	8.44646443089965e-12	3.87274581953759e-11	Ortholog(s) have 8-oxo-dGDP phosphatase activity, thiamine diphosphokinase activity and role in thiamine biosynthetic process, thiamine metabolic process	C2_06080C_A	C2_06080C_A
CAALFM_C400380WA	Energy production and conversion	1744.83	-0.794868	0.17888	-4.44358	8.84761033788728e-06	2.05260462142186e-05	Ortholog(s) have D-arabinose 1-dehydrogenase [NAD(P)+] activity and role in dehydro-D-arabinono-1,4-lactone biosynthetic process	C4_00380W_A	C4_00380W_A
CAALFM_CR08100CA	Signal Transduction	2190.09	-0.794789	0.12522	-6.34712	2.19386050074307e-10	8.62478448003046e-10	Putative serine kinase with a predicted role in the processing of the 20S pre-rRNA into mature 18S rRNA; null mutants are hypersensitive to caspofungin	CR_08100C_A	RIO2
CAALFM_C210540WA	Transcription	461.437	-0.794633	0.167934	-4.73181	2.2252712726422e-06	5.57105606824335e-06	Transcription factor with zinc finger DNA-binding motif, involved in glucose repression; possible ortholog of S. cerevisiae Mig2p	C2_10540W_A	C2_10540W_A
CAALFM_C406830CA	Post-translational modification;protein turnover;chaperone functions	7295.4	-0.794218	0.12475	-6.36648	1.93420042085863e-10	7.65907689708908e-10	Putative cytosolic chaperonin Cct ring complex subunit; mutation confers hypersensitivity to cytochalasin D; GlcNAc-induced protein; Spider biofilm repressed	C4_06830C_A	CCT6
CAALFM_C210570WA	RNA processing and modification	1644.16	-0.794106	0.110559	-7.18265	6.83741160390801e-13	3.52182357764277e-12	RecQ-related DNA helicase; Bloom's syndrome-related gene; haploinsufficient for wild-type lifespan; upregulated in farnesol treated biofilm	C2_10570W_A	SGS1
CAALFM_CR00180CA	Carbohydrate metabolism and transport	1204.2	-0.794031	0.138674	-5.72587	1.02903471779839e-08	3.42878474982602e-08	Chitinase; putative N-terminal catalytic domain; has secretory signal sequence; lacks S/T region and N-glycosylation motifs of Chs2p and Chs3p; alkaline downregulated; expression not detected in yeast-form or hyphal cells	CR_00180C_A	CHT1
CAALFM_CR03350CA	Energy production and conversion	1730.71	-0.793516	0.0778925	-10.1873	2.25903075535554e-24	3.11445730973444e-23	NA	CR_03350C_A	ATP25
CAALFM_C404150CA	Energy production and conversion	18681.9	-0.793033	0.0857628	-9.24682	2.3127654485061e-20	2.30547812785575e-19	Putative pyruvate dehydrogenase; fluconazole-induced; protein level decreases in stationary phase cultures; Spider biofilm repressed	C4_04150C_A	PDB1
CAALFM_C601420CA	Energy production and conversion	847.211	-0.793019	0.094355	-8.40464	4.29193531140953e-17	3.23293523269207e-16	Putative oxidoreductase; Hap43-repressed gene	C6_01420C_A	C6_01420C_A
CAALFM_C407120CA	Replication and repair	1543.79	-0.792549	0.123883	-6.39758	1.5786228071092e-10	6.30086433833558e-10	Putative DNA mismatch repair factor; transcript regulated by Nrg1; flucytosine repressed; transcript regulated by tyrosol and cell density	C4_07120C_A	MSH2
CAALFM_C108170CA	Function Unknown	733.98	-0.792224	0.0964762	-8.2116	2.1825803682457e-16	1.54165576892185e-15	Protein similar but not orthologous to S. cerevisiae Bul1; a protein involved in selection of substrates for ubiquitination; mutants are viable; macrophage/pseudohyphal-induced; rat catheter biofilm induced	C1_08170C_A	BUL1
CAALFM_C106970CA	Signal Transduction	1017.14	-0.791448	0.140742	-5.62341	1.87224811754143e-08	6.03112724251958e-08	Protein of unknown function; protein newly produced during adaptation to the serum	C1_06970C_A	C1_06970C_A
CAALFM_C204590CA	Energy production and conversion	7106.59	-0.791297	0.108859	-7.26904	3.62039394828469e-13	1.91568556541719e-12	Putative ubiquinol cytochrome c reductase; macrophage and pseudohyphal-induced protein; colony morphology-related gene regulation by Ssn6; Hap43-repressed; Spider biofilm repressed	C2_04590C_A	QCR8
CAALFM_C200790CA	Lipid metabolism	1847.46	-0.79088	0.0901731	-8.77069	1.77578494535922e-18	1.52054747956613e-17	Ortholog(s) have CTP-dependent diacylglycerol kinase activity and role in mitotic nuclear membrane biogenesis, phosphatidic acid biosynthetic process, regulation of isopentenyl diphosphate biosynthetic process, mevalonate pathway	C2_00790C_A	C2_00790C_A
CAALFM_C406680CA	Function Unknown	4216.22	-0.789491	0.131037	-6.02495	1.69166894276481e-09	6.12936830317015e-09	Ortholog(s) have role in endoplasmic reticulum to Golgi vesicle-mediated transport, nuclear protein quality control by the ubiquitin-proteasome system and protein-containing complex disassembly, more	C4_06680C_A	C4_06680C_A
CAALFM_C700510WA	Coenzyme metabolis	383.215	-0.788698	0.173178	-4.55425	5.25720654788311e-06	1.25550530629024e-05	Copper fist transcription factor; regulator of CTR1 copper transporter; induces CTR1 in low-copper conditions; required for copper regulation of SOD1 and SOD3; Spider biofilm induced	C7_00510W_A	MAC1
CAALFM_C111190WA	Intracellular trafficing and secretion	907.363	-0.787447	0.112768	-6.98287	2.89216536554337e-12	1.406537703259e-11	Putative Ras superfamily GTPase; induced by nitric oxide independent of Yhb1p	C1_11190W_A	ARL3
CAALFM_C114270WA	Amino Acid metabolis and transport	456.551	-0.787066	0.119744	-6.57288	4.93525195973912e-11	2.09356383415609e-10	NA	C1_14270W_A	BNA7
CAALFM_C108600CA	Translation	4249.92	-0.786988	0.0882561	-8.91709	4.78701123510853e-19	4.26012373452594e-18	Ortholog of S. cerevisiae Gcd6; catalytic epsilon subunit of the translation initiation factor eIF2B; genes encoding translation factors are repressed by phagocytosis by murine macrophages	C1_08600C_A	GCD6
CAALFM_C108790WA	Function Unknown	4220.74	-0.786102	0.125986	-6.23958	4.38760572493516e-10	1.67986611545129e-09	Putative polyamine transporter; MFS-MDR family; induced by Sfu1, regulated upon white-opaque; decreased expression in hyphae vs yeast-form cells; regulated by Nrg1; Spider biofilm repressed	C1_08790W_A	TPO3
CAALFM_C700560CA	Coenzyme metabolis	574.669	-0.785688	0.114839	-6.84163	7.82976446051397e-12	3.60649150744441e-11	tRNA guanylyltransferase, with role in tRNA modification; catalyzes reverse (3'-5') nucleotide polymerization	C7_00560C_A	THG1
CAALFM_C109430WA	Function Unknown	2235.03	-0.785081	0.124943	-6.28353	3.30980782930345e-10	1.28273725737866e-09	Putative membrane protein; induced by alpha pheromone in SpiderM medium; Hap4-induced gene; Spider biofilm induced	C1_09430W_A	C1_09430W_A
CAALFM_CR03110WA	Translation	979.311	-0.784139	0.0793056	-9.88756	4.71378938984203e-23	5.80626803736484e-22	Ortholog(s) have role in mitochondrial translation and mitochondrion localization	CR_03110W_A	CR_03110W_A
CAALFM_C103940WA	Energy production and conversion |///| Intracellular trafficing and secretion	7896.13	-0.783853	0.103555	-7.56946	3.7478481546819e-14	2.16826903347381e-13	Putative succinate dehydrogenase; localized to the mitochondrial membrane; Hap43p-repressed gene	C1_03940W_A	C1_03940W_A
CAALFM_C604320CA	-	77.1971	-0.783493	0.232697	-3.36701	0.000759871	0.00136754	Ortholog of C. dubliniensis CD36 : Cd36_64660, C. parapsilosis CDC317 : CPAR2_601110, Candida tenuis NRRL Y-1498 : CANTEDRAFT_119969 and Debaryomyces hansenii CBS767 : DEHA2A05896g	C6_04320C_A	C6_04320C_A
CAALFM_CR04210CA	Function Unknown	1412.6	-0.782842	0.111267	-7.03569	1.98283617767276e-12	9.75354195089274e-12	Putative antibiotic resistance transporter; regulated by white-opaque switch, Nrg1, Tup1; Hap43, caspofungin repressed; repressed during chlamydospore formation; flow model biofilm induced; Spider biofilm repressed	CR_04210C_A	QDR1
CAALFM_C700040CA	Function Unknown	689.519	-0.782703	0.131813	-5.93796	2.88582946372217e-09	1.02039534743729e-08	Protein of unknown function; Spider biofilm repressed	C7_00040C_A	C7_00040C_A
CAALFM_C700400WA	Amino Acid metabolis and transport	839.035	-0.781829	0.129977	-6.01512	1.79757366394135e-09	6.49351880646121e-09	Isopropyl malate dehydrogenase; leucine biosynthesis; induced by human whole blood or PMNs; protein level decreases in stationary phase; GlcNAc-induced protein; flow model biofilm repressed	C7_00400W_A	LEU2
CAALFM_C105870WA	Function Unknown	201.096	-0.781642	0.16667	-4.68977	2.73514209821551e-06	6.78256565691972e-06	Protein similar to pirin; induced by Mnl1 under weak acid stress; Hap43-repressed; Spider biofilm induced	C1_05870W_A	PRN3
CAALFM_C205170WA	Function Unknown	1295.35	-0.780968	0.154232	-5.06359	4.11442687657078e-07	1.12622130942928e-06	Ortholog(s) have mitochondrial inner membrane localization	C2_05170W_A	C2_05170W_A
CAALFM_C304860WA	Cell cycle control and mitosis |///| Transcription	1378.24	-0.780898	0.096307	-8.10842	5.12807928302292e-16	3.49092690489816e-15	C2H2 transcription factor involved in regulation of biofilm formation and cell wall homeostasis; regulates carbon source-dependent and oxidative stress responses; a repressor of START and negatively regulates CAS5 in cell wall biogenesis	C3_04860W_A	SFP1
CAALFM_CR08330WA	Function Unknown	660.232	-0.780499	0.140947	-5.53755	3.06732497240198e-08	9.63306708939829e-08	Ortholog(s) have nuclear import signal receptor activity, role in inositol metabolic process, protein import into nucleus and nuclear envelope localization	CR_08330W_A	CR_08330W_A
CAALFM_C207600CA	Energy production and conversion	3018.89	-0.780203	0.1017	-7.6716	1.69866456416884e-14	1.01396948313991e-13	S. cerevisiae ortholog Mcs7 has a role in reciprocal meiotic recombination; Spider biofilm repressed	C2_07600C_A	MSC7
CAALFM_C200610CA	Energy production and conversion	6636.46	-0.780089	0.118392	-6.58901	4.42756659885608e-11	1.88618730161048e-10	F1F0 ATP synthase complex subunit; fungal-specific; gene has intron	C2_00610C_A	ATP18
CAALFM_CR00760CA	Function Unknown	623.884	-0.779684	0.146664	-5.31613	1.05999620924053e-07	3.11571501894612e-07	Putative GPI-anchored adhesin-like protein; Rim101-repressed; constitutive expression independent of MTL or white-opaque status	CR_00760C_A	HYR4
CAALFM_C400100CA	Function Unknown	661.044	-0.778533	0.129391	-6.01688	1.77805410632106e-09	6.43104852360114e-09	F-box domain-containing protein; flow model biofilm induced	C4_00100C_A	C4_00100C_A
CAALFM_C107580CA	Function Unknown	1.87451	-0.777937	1.67142	-0.465435	0.64162	0.693291	Pry family pathogenesis-related protein; extracellular; opaque specific transcript; repressed by alpha pheromone in SpiderM medium; possibly essential, disruptants not obtained by UAU1 method; Spider biofilm induced	C1_07580C_A	PRY1
CAALFM_C700030WA	NA	1851.39	-0.777478	0.135425	-5.74104	9.40988381033107e-09	3.15464649101506e-08	Protein of unknown function; Spider biofilm repressed	C7_00030W_A	C7_00030W_A
CAALFM_C303190CA	Transcription	1168.98	-0.777169	0.0844114	-9.20693	3.35598685302086e-20	3.28547833444762e-19	Ortholog(s) have role in protein maturation by [2Fe-2S] cluster transfer, protein maturation by [4Fe-4S] cluster transfer and mitochondrial matrix localization	C3_03190C_A	CAF17
CAALFM_C401830CA	Amino Acid metabolis and transport	619.371	-0.776687	0.106227	-7.31157	2.64039573390408e-13	1.41835735089342e-12	Predicted metallocarboxypeptidase; role in proteolysis; rat catheter biofilm repressed	C4_01830C_A	C4_01830C_A
CAALFM_C402290WA	Coenzyme metabolis	2611.53	-0.776585	0.126314	-6.14807	7.84300995105805e-10	2.9428422481779e-09	Ortholog(s) have role in protein lipoylation	C4_02290W_A	LAB5
CAALFM_CR04770CA	NA	407.695	-0.775761	0.156254	-4.96474	6.87943193644136e-07	1.82138792832293e-06	Ortholog of C. dubliniensis CD36 : Cd36_30140, C. parapsilosis CDC317 : CPAR2_204040, C. auris B8441 : B9J08_001978 and Candida tenuis NRRL Y-1498 : CANTEDRAFT_114703	CR_04770C_A	CR_04770C_A
CAALFM_C100330CA	Cell cycle control and mitosis |///| Transcription	1414.34	-0.775398	0.137244	-5.64978	1.6065177271414e-08	5.23402604761353e-08	Putative CCR4-Not complex transcription factor; ortholog of S. cerevisiae Cdc36; Hap43-repressed gene	C1_00330C_A	C1_00330C_A
CAALFM_C703140WA	Cell cycle control and mitosis	76.2929	-0.774564	0.228161	-3.39481	0.000686757	0.00124528	Ortholog of Candida albicans WO-1 : CAWG_05647	C7_03140W_A	C7_03140W_A
CAALFM_C109470CA	Function Unknown	2073.2	-0.77427	0.12684	-6.1043	1.03253931603202e-09	3.81709337556488e-09	Putative tricarboxylate carrier family protein; localized to the mitochondrial membrane	C1_09470C_A	C1_09470C_A
CAALFM_C100060WA	Function Unknown	11994.3	-0.773789	0.151423	-5.11012	3.21956843940234e-07	8.92246467922888e-07	Transcriptional corepressor; represses filamentous growth; regulates switching; role in germ tube induction, farnesol response; in repression pathways with Nrg1, Rfg1; farnesol upregulated in biofilm; rat catheter, Spider biofilm repressed	C1_00060W_A	TUP1
CAALFM_C305130CA	Coenzyme metabolis	17.0362	-0.773621	0.462781	-1.67168	0.0945878	0.124359	Thiamine biosynthetic enzyme precursor; repressed during the mating process; stationary phase enriched protein; Spider biofilm induced	C3_05130C_A	THI4
CAALFM_C504630WA	Transcription	805.234	-0.77348	0.121782	-6.35134	2.1344598021408e-10	8.40225138878083e-10	Protein with putative rDNA and ssRNA binding activity; possibly involved in splicing; does not appear to be essential in a repressible expression assay; repression leads to decreased filamentation, possibly due to altered intron retention	C5_04630W_A	SPT4
CAALFM_C300820WA	Lipid metabolism	1240.16	-0.773274	0.0719548	-10.7467	6.14418015716739e-27	1.06128353231992e-25	Putative glycerol-3-phosphate O-acyltransferase; fungal-specific (no human or murine homolog)	C3_00820W_A	SCT1
CAALFM_C202320CA	Post-translational modification;protein turnover;chaperone functions	4900.96	-0.773144	0.142858	-5.41197	6.23348214928875e-08	1.88005324633089e-07	Putative peptidyl-prolyl cis-trans isomerase; macrophage-induced protein; protein levels decrease in stationary phase yeast cultures; predicted mitochondrial localization; overlaps orf19.1551	C2_02320C_A	CPR3
CAALFM_C209610WA	Energy production and conversion	744.755	-0.77242	0.108458	-7.12183	1.06505985821531e-12	5.37537767231927e-12	Ortholog(s) have NAD transmembrane transporter activity, pyruvate secondary active transmembrane transporter activity, role in NAD transmembrane transport, mitochondrial pyruvate transmembrane transport and mitochondrion localization	C2_09610W_A	C2_09610W_A
CAALFM_C203160CA	Nucleotide metabolism and transport	10894	-0.772139	0.115649	-6.67658	2.44576665781656e-11	1.07153814724019e-10	Ribonucleotide reductase large subunit; induced in low iron; transposon mutation affects filamentous growth; farnesol upregulated in biofilm; regulated by cell cycle, tyrosol, cell density; regulated by Sef1, Sfu1, and Hap43	C2_03160C_A	RNR1
CAALFM_C303300CA	RNA processing and modification	2001.1	-0.771851	0.152679	-5.05537	4.29558963896559e-07	1.16994967466344e-06	NA	C3_03300C_A	BBP
CAALFM_C700230WA	Amino Acid metabolis and transport	975.023	-0.771159	0.168426	-4.57862	4.68057681534941e-06	1.12404903064584e-05	Putative vacuolar transporter of large neutral amino acids; possibly transcriptionally regulated upon hyphal formation; not the true Avt1 ortholog of S. cerevisiae	C7_00230W_A	C7_00230W_A
CAALFM_C600730WA	NA	6.64188	-0.770817	0.753956	-1.02236	0.306609	0.361804	Ortholog of C. dubliniensis CD36 : Cd36_60640, C. parapsilosis CDC317 : CPAR2_602930, C. auris B8441 : B9J08_001862, Candida tenuis NRRL Y-1498 : CANTEDRAFT_115038 and Pichia stipitis Pignal : PICST_31932	C6_00730W_A	C6_00730W_A
CAALFM_CR08680CA	Amino Acid metabolis and transport	1309.64	-0.770645	0.146316	-5.26699	1.386800750525e-07	4.01544282823014e-07	NA	CR_08680C_A	NPR3
CAALFM_C303470WA	Amino Acid metabolis and transport	187.5	-0.770616	0.180318	-4.27365	1.92302095197634e-05	4.26699111935392e-05	Succinate semialdehyde dehydrogenase; for utilization of gamma-aminobutyrate (GABA) as a nitrogen source; part of 4-aminobutyrate and glutamate degradation pathways; rat catheter biofilm induced	C3_03470W_A	C3_03470W_A
CAALFM_CR05250CA	-	517.295	-0.769237	0.15283	-5.03329	4.82140475916183e-07	1.30195256097582e-06	Protein encoded in retrotransposon Zorro3 with a potential zinc finger; lacks an ortholog in S. cerevisiae; transposon mutation affects filamentous growth	CR_05250C_A	FGR13
CAALFM_C300320WA	Function Unknown	10443.2	-0.768504	0.134605	-5.70935	1.13411667279349e-08	3.76431547220414e-08	Glycerol 3-phosphatase; roles in osmotic tolerance, glycerol accumulation in response to salt; Spider/flow model biofilm induced; regulated by macrophage, stress, yeast-hyphal switch, pheromone, Gcn4, Hog1, Nrg1, Tup1	C3_00320W_A	RHR2
CAALFM_C404340CA	Inorganic ion transport and metabolism	778.537	-0.766104	0.127311	-6.01759	1.77028710525322e-09	6.41035890944403e-09	Frataxin; may be required for iron storage or delivery; role in oxidative stress resistance; transcript regulated by Nrg1, repressed if iron absent induced by macrophage interaction; Hap43-repressed gene	C4_04340C_A	YFH1
CAALFM_C307930CA	-	91.6279	-0.766086	0.25727	-2.97775	0.00290371	0.00483229	Putative adhesin-like protein	C3_07930C_A	C3_07930C_A
CAALFM_C602280WA	NA	1303.29	-0.765274	0.0950418	-8.05197	8.14714886554637e-16	5.44139020342214e-15	S. cerevisiae ortholog Stb1 has a role in regulation of MBF-specific transcription at Start; induced in a cyr1 null mutant; Spider biofilm induced	C6_02280W_A	C6_02280W_A
CAALFM_C400430WA	Inorganic ion transport and metabolism	406.274	-0.764493	0.141607	-5.39871	6.71223396360114e-08	2.0203925065201e-07	Ammonium permease and regulator of nitrogen starvation-induced filamentation; 11 predicted transmembrane regions; in low nitrogen cytoplasmic C-terminus activates Ras/cAMP and MAPK signal transduction pathways to induce filamentation	C4_00430W_A	MEP2
CAALFM_C701820CA	Inorganic ion transport and metabolism	1905.89	-0.764327	0.113174	-6.75353	1.44290667503481e-11	6.4629746822908e-11	Predicted ortholog of S. cerevisiae Tfp3/Vma11; c' subunit of the V0 subcomplex of the vacuolar ATPase; required for hemoglobin-iron utilization; Spider biofilm repressed	C7_01820C_A	VMA11
CAALFM_C400510CA	Translation	1445.95	-0.762532	0.108301	-7.04089	1.91017814458546e-12	9.41926236841937e-12	Putative ribosomal protein; Hap43-induced; essential gene; heterozygous mutation confers hypersensitivity to 5-fluorocytosine (5-FC), 5-fluorouracil (5-FU), and tubercidin (7-deazaadenosine); Spider biofilm induced	C4_00510C_A	RLP24
CAALFM_C100880WA	Function Unknown	258.812	-0.761728	0.158021	-4.82043	1.43246179137467e-06	3.66405439487368e-06	Protein of unknown function; Spider biofilm induced	C1_00880W_A	C1_00880W_A
CAALFM_C108490WA	Amino Acid metabolis and transport	2018.04	-0.759443	0.103545	-7.33439	2.22728620931075e-13	1.20832287041217e-12	NA	C1_08490W_A	BNA5
CAALFM_C101380CA	Translation	1165.27	-0.759175	0.0763201	-9.94725	2.59247025141527e-23	3.32267349280537e-22	Putative tRNA methyltransferase; repressed by prostaglandins; Spider biofilm induced	C1_01380C_A	TRM2
CAALFM_C204550CA	Energy production and conversion	8554.29	-0.759157	0.0811291	-9.3574	8.17206861978579e-21	8.41135350574185e-20	Nicotinamide adenine dinucleotide dehydrogenase complex I subunit of the mitochondrial electron transport chain; required for wild-type filamentous growth; alkaline repressed; Hap43-repressed; Spider biofilm repressed	C2_04550C_A	NDH51
CAALFM_C303570CA	Amino Acid metabolis and transport	4.91793	-0.759119	0.964831	-0.78679	0.431405	0.489555	Has domain(s) with predicted oxidoreductase activity	C3_03570C_A	C3_03570C_A
CAALFM_C108460CA	Transcription	1310.82	-0.758783	0.0907045	-8.36544	5.98910449575139e-17	4.45000088058858e-16	Zn2-Cys6 transcript factor; regulator of ergosterol biosynthetic genes and sterol uptake; binds ERG2 promoter; induced by ergosterol depletion, by azoles, anaerobicity; macrophage/pseudohyphal-repressed; flow model biofilm induced	C1_08460C_A	UPC2
CAALFM_C407030WA	Amino Acid metabolis and transport	1241.13	-0.758505	0.0873433	-8.68418	3.81478954712828e-18	3.15415405334087e-17	Putative 3'-phosphoadenylsulfate reductase; sulfur amino acid metabolism; reports differ on regulation during biofilm formation; fungal-specific; possibly an essential gene, disruptants not obtained by UAU1 method; Hap43p-repressed gene	C4_07030W_A	MET16
CAALFM_C601060CA	Amino Acid metabolis and transport	375.863	-0.757962	0.12557	-6.03615	1.57835666849682e-09	5.73609548629649e-09	Basic amino acid permease; arginine metabolism; regulated by Nrg1/Tup1; caspofungin, flucytosine induced; colony morphology-related regulation by Ssn6; Hap43-repressed; rat catheter and Spider biofilm induced; promoter bound by Efg1	C6_01060C_A	CAN2
CAALFM_C307940WA	Function Unknown	1269.05	-0.757035	0.175328	-4.31783	1.57571850500784e-05	3.54212562961934e-05	Chalcone related protein family; flow model biofilm induced	C3_07940W_A	C3_07940W_A
CAALFM_C103280WA	Translation	4136.36	-0.755715	0.0844808	-8.9454	3.70590436272e-19	3.32977445804333e-18	Ortholog(s) have structural constituent of ribosome activity and mitochondrial small ribosomal subunit localization	C1_03280W_A	C1_03280W_A
CAALFM_C208310WA	Intracellular trafficing and secretion	957.314	-0.75566	0.0936805	-8.06635	7.24295420388428e-16	4.85908456691389e-15	Mitochondrial inner membrane protein; predicted role in protein import; Hap43-repressed gene; flow model biofilm induced; Spider biofilm repressed	C2_08310W_A	TIM22
CAALFM_C208850CA	Amino Acid metabolis and transport	974.901	-0.755514	0.0925037	-8.16739	3.15143635807625e-16	2.19250971624957e-15	Predicted 2-hydroxyacid dehydrogenase; Hap43-repressed gene	C2_08850C_A	C2_08850C_A
CAALFM_C203300WA	Coenzyme metabolis	3242.36	-0.755262	0.110136	-6.85757	7.00436267443424e-12	3.23870954123263e-11	Putative porphobilinogen synthase; induced in high iron; protein level decrease in stationary phase cultures; Spider biofilm repressed	C2_03300W_A	HEM2
CAALFM_C400310CA	Carbohydrate metabolism and transport |///| Cell wall/membrane/envelop biogenesis	2754.87	-0.754006	0.119183	-6.32647	2.50830725738216e-10	9.82243317532517e-10	Alpha-1,6-mannosyltransferase involved in biosynthesis and organization of cell wall polysaccharides	C4_00310C_A	MNN10
CAALFM_C302320WA	Coenzyme metabolis	10107.6	-0.753994	0.0821469	-9.1786	4.36729613602292e-20	4.24100437376959e-19	Putative acetolactate synthase; regulated by Gcn4p; induced by amino acid starvation (3-AT treatment); stationary phase enriched protein	C3_02320W_A	ILV2
CAALFM_C108080CA	Energy production and conversion |///| Cell cycle control and mitosis	3774.59	-0.753698	0.10698	-7.04522	1.85170417411064e-12	9.14592751896391e-12	Ortholog of C. dubliniensis CD36 : Cd36_07590, C. parapsilosis CDC317 : CPAR2_206680, C. auris B8441 : B9J08_004229 and Candida tenuis NRRL Y-1498 : CANTEDRAFT_104385	C1_08080C_A	C1_08080C_A
CAALFM_C404780WA	Post-translational modification;protein turnover;chaperone functions	3750.05	-0.753639	0.120863	-6.2355	4.50340174312857e-10	1.72091213464373e-09	Protein mannosyltransferase; required for virulence in mice, adhesion to endothelium; role in hyphal growth signaling, hygromycin B sensitivity; no major role in cellular PMT activity; Hap4-repressed; Bcr1-repressed in RPMI a/a biofilms	C4_04780W_A	PMT6
CAALFM_C105140WA	Transcription	1358.98	-0.753458	0.136565	-5.51722	3.44404632752833e-08	1.07543701167651e-07	Transcription factor; recruits Hda1 to hypha-specific promoters; Tn mutation affects filamentation; Hap43-repressed; Spider and flow model biofilm induced; required for Spider biofilm formation; Bcr1-repressed in RPMI a/a biofilms	C1_05140W_A	BRG1
CAALFM_C600280WA	Transcription	4958.82	-0.753418	0.0890574	-8.45992	2.67565950755175e-17	2.05669939896337e-16	Myc-bHLH transcription factor; promotes hyphal growth; directly regulates Tec1 to induce hypha-specific genes; probably homodimeric, phosphorylated; required for colonization of the mouse GI tract; rat catheter and Spider biofilm induced	C6_00280W_A	CPH2
CAALFM_C405640CA	Amino Acid metabolis and transport	901.979	-0.752697	0.113028	-6.65939	2.7496690463873e-11	1.19943836268752e-10	Ortholog(s) have 1-(5-phosphoribosyl)-5-[(5-phosphoribosylamino)methylideneamino]imidazole-4-carboxamide isomerase activity and role in histidine biosynthetic process	C4_05640C_A	C4_05640C_A
CAALFM_C306440WA	Intracellular trafficing and secretion |///| Nuclear structure	5132.26	-0.752372	0.126097	-5.96663	2.42203306059627e-09	8.66082137254263e-09	Ortholog(s) have structural constituent of nuclear pore activity	C3_06440W_A	C3_06440W_A
CAALFM_C112180CA	-	1136.66	-0.752346	0.117894	-6.38153	1.75324521792137e-10	6.95627525077582e-10	Protein of unknown function; Hap43-repressed gene	C1_12180C_A	C1_12180C_A
CAALFM_CR08050CA	Function Unknown	2113.78	-0.751929	0.131945	-5.69879	1.20664090689256e-08	3.98085537394685e-08	Putative thiamine biosynthesis enzyme; decreased expression in an ssr1 null mutant; protein present in exponential and stationary growth phase yeast cultures	CR_08050C_A	CR_08050C_A
CAALFM_C400190WA	Function Unknown	150.115	-0.751768	0.225546	-3.33311	0.000858823	0.00153277	Ortholog(s) have role in ascospore-type prospore membrane formation, spore membrane bending pathway and cytoplasm, prospore membrane localization	C4_00190W_A	C4_00190W_A
CAALFM_C200180CA	Secondary Structure	213.4	-0.751078	0.147646	-5.08702	3.63724243103906e-07	1.00383215119264e-06	Predicted uricase; ortholog of S. pombe SPCC1223.09; Spider biofilm induced	C2_00180C_A	C2_00180C_A
CAALFM_C604590CA	Carbohydrate metabolism and transport	442.861	-0.750468	0.162248	-4.62545	3.73792422243013e-06	9.11507606532557e-06	Glucosamine-6-phosphate deaminase; required for normal hyphal growth and mouse virulence; converts glucosamine 6-P to fructose 6-P; reversible reaction in vitro; gene and protein is GlcNAc-induced; Spider biofilm induced	C6_04590C_A	NAG1
CAALFM_C110800CA	Amino Acid metabolis and transport	1991.61	-0.750059	0.109516	-6.84888	7.44312701777638e-12	3.4363008067476e-11	Cystine transporter; present in pathogenic yeasts (no human or murine homolog); Spider biofilm induced	C1_10800C_A	ALP1
CAALFM_C205340CA	Transcription	2781.59	-0.749656	0.0720917	-10.3986	2.51507387590137e-25	3.81770431011191e-24	Putative RNA polymerase; protein level decreases in stationary phase cultures; Hap43p-induced gene	C2_05340C_A	RPC40
CAALFM_C603460WA	Intracellular trafficing and secretion |///| Nuclear structure	2504.42	-0.749621	0.0996211	-7.52472	5.28336804192535e-14	3.013123842506e-13	Nucleoporin component of central core of the nuclear pore complex; mRNA binds She3	C6_03460W_A	C6_03460W_A
CAALFM_C404310WA	Post-translational modification;protein turnover;chaperone functions	1609.84	-0.749436	0.107813	-6.95126	3.62048143129791e-12	1.74101711068254e-11	Cytochrome oxidase assembly protein; transcript regulated by Nrg1; protein repressed during the mating process; Hap43-repressed gene; rat catheter biofilm induced	C4_04310W_A	COX11
CAALFM_C101050CA	Lipid metabolism	3031.28	-0.749188	0.144024	-5.20185	1.97319149591858e-07	5.59210470625487e-07	Putative enoyl reductase involved in very long chain fatty acid elongation; possibly an essential gene, disruptants not obtained by UAU1 method	C1_01050C_A	C1_01050C_A
CAALFM_C303050CA	Function Unknown	1023.59	-0.749094	0.149403	-5.01392	5.33309407639678e-07	1.43304552942428e-06	Putative GPI-anchored protein; regulated by Nrg1, Tup1; rat catheter biofilm repressed	C3_03050C_A	PGA18
CAALFM_CR04050CA	RNA processing and modification	2793.66	-0.749027	0.117762	-6.36052	2.01076116427992e-10	7.94131758113444e-10	Nuclear export protein; has NTF2-like domain; interacts with Mtr2p via the NTF2-like domain	CR_04050C_A	MEX67
CAALFM_C701220WA	Translation	2062.51	-0.748977	0.0892005	-8.39655	4.5977144982612e-17	3.45461584329051e-16	Putative translation initiator; downregulated in the presence of human whole blood or polymorphonuclear (PMN) cells	C7_01220W_A	GCN3
CAALFM_CR08880CA	NA	1.9279	-0.748559	1.17705	-0.63596	0.524803	0.583182	Protein of unknown function; rat catheter and Spider biofilm induced	CR_08880C_A	CR_08880C_A
CAALFM_C114430CA	Function Unknown	1182.02	-0.747812	0.136756	-5.46822	4.54572988343364e-08	1.394101139251e-07	Protein with a predicted NADP-dependent oxidoreductase or aldo-keto reductase domain; Hap43-repressed; Spider biofilm repressed	C1_14430C_A	C1_14430C_A
CAALFM_CR00230WA	Function Unknown	4579.47	-0.747761	0.134537	-5.55802	2.72847726956893e-08	8.63658602810892e-08	Ortholog(s) have structural constituent of nuclear pore activity, role in nuclear pore organization, regulation of nucleocytoplasmic transport and nuclear periphery, nuclear pore, nuclear pore inner ring localization	CR_00230W_A	CR_00230W_A
CAALFM_C208040CA	Translation	40005.1	-0.747144	0.102215	-7.30954	2.68060810025513e-13	1.43867279380657e-12	Ribosomal protein S10; downregulated in the presence of human whole blood or PMNs; Spider biofilm repressed	C2_08040C_A	RPS10
CAALFM_C108810CA	RNA processing and modification	2950.74	-0.746234	0.09052	-8.24386	1.66741441605424e-16	1.19319381605977e-15	Putative DEAD-box protein; required for efficient splicing of mitochondrial Group I and II introns; Hap43-induced; rat catheter biofilm induced	C1_08810C_A	MSS116
CAALFM_C103380WA	Carbohydrate metabolism and transport	3603.28	-0.745611	0.0855954	-8.71089	3.01511144466173e-18	2.51490415461832e-17	Trehalose-6-phosphate (Tre6P) phosphatase; mutant heat sensitive, accumulates Tre6P, decreased mouse virulence; possible drug target; 2 conserved phospohydrolase motifs; no mammalian homolog; Hap43-repressed; flow model biofilm induced	C1_03380W_A	TPS2
CAALFM_C206440CA	Function Unknown	595.918	-0.744232	0.116943	-6.36406	1.96484964129751e-10	7.77532007494362e-10	Protein with homology to peroxisomal membrane proteins; Sef1p-, Sfu1p-, and Hap43p-regulated gene	C2_06440C_A	C2_06440C_A
CAALFM_C500900CA	Nucleotide metabolism and transport	2077.36	-0.743832	0.0698317	-10.6518	1.7104533392643e-26	2.87193715707199e-25	Dihydroorotase; protein present in exponential and stationary growth phase yeast cultures	C5_00900C_A	URA4
CAALFM_C100640CA	Transcription |///| Replication and repair	4178.23	-0.742912	0.0834973	-8.89744	5.71488167034288e-19	5.04813393361965e-18	Putative mitochondrial RNA polymerase; repressed in core stress response; Spider biofilm induced	C1_00640C_A	RPO41
CAALFM_C400060WA	Inorganic ion transport and metabolism	736.236	-0.74283	0.155097	-4.78945	1.6723686063985e-06	4.24698254882187e-06	Putative protein of unknown function; Hap43p-repressed gene	C4_00060W_A	C4_00060W_A
CAALFM_C202690WA	Amino Acid metabolis and transport	2463.94	-0.74256	0.0999761	-7.42737	1.10774238320733e-13	6.1654069124623e-13	Ortholog(s) have L-phosphoserine phosphatase activity and role in L-serine biosynthetic process	C2_02690W_A	SER2
CAALFM_CR06950CA	Inorganic ion transport and metabolism	603.38	-0.74204	0.15078	-4.92134	8.59551892061466e-07	2.2392560282516e-06	Putative cytosolic copper metallochaperone; flucytosine induced; Ssr1-repressed; rat catheter biofilm induced	CR_06950C_A	ATX1
CAALFM_C500550CA	NA	535.443	-0.74193	0.0942738	-7.86994	3.54808434855241e-15	2.25927277745218e-14	Predicted ORF from Assembly 19; removed from Assembly 20; subsequently reinstated in Assembly 21 and merged with orf19.2224, based on comparative genome analysis; flow model biofilm repressed	C5_00550C_A	C5_00550C_A
CAALFM_C600850WA	Amino Acid metabolis and transport	778.086	-0.741391	0.119449	-6.20675	5.40908699206082e-10	2.0539495836562e-09	Putative glutathione peroxidase; induced by peroxide, exposure to neutrophils and macrophage blood fractions; repressed during infection of macrophages; Spider biofilm induced; flow model biofilm repressed	C6_00850W_A	C6_00850W_A
CAALFM_C111230WA	NA	454.984	-0.741332	0.115807	-6.40144	1.53917035214132e-10	6.16385941820218e-10	Protein lacking an ortholog in S. cerevisiae; transposon mutation affects filamentous growth	C1_11230W_A	FGR39
CAALFM_C600960WA	Amino Acid metabolis and transport	230.226	-0.741254	0.163165	-4.54298	5.54639325133312e-06	1.32141775005007e-05	Basic amino acid permease; complements lysine transport mutation; 10 predicted transmembrane regions, 3 predicted N-glycosylation sites; phagocytosis by macrophages induces transcript; rat catheter, Spider and flow model biofilm induced	C6_00960W_A	CAN1
CAALFM_C206250CA	Replication and repair	1689.99	-0.741195	0.111095	-6.67174	2.52784715449251e-11	1.10588713578271e-10	Putative hexameric MCM complex subunit; predicted role in control of cell division; periodic mRNA expression. peak at cell-cycle M/G1 phase; regulated by tyrosol, cell density, Plc1; repressed by alpha pheromone in SpiderM medium	C2_06250C_A	CDC46
CAALFM_C209460CA	Function Unknown	664.598	-0.741105	0.100566	-7.36935	1.71460620643625e-13	9.40373896613898e-13	Zinc cluster DNA-binding transcription factor; positive regulator of filamentous growth; Spider biofilm induced	C2_09460C_A	C2_09460C_A
CAALFM_C702220CA	Signal Transduction	201.762	-0.740918	0.202751	-3.65433	0.000257857	0.000496469	Predicted protein serine/threonine kinase and/or protein tyrosine kinase; Spider biofilm induced	C7_02220C_A	C7_02220C_A
CAALFM_C202420CA	Translation	1823.15	-0.740162	0.0817759	-9.0511	1.41536640014243e-19	1.32519741919878e-18	Protein of unknown function	C2_02420C_A	DUS3
CAALFM_CR07760WA	Translation	905.972	-0.740141	0.164572	-4.49735	6.88043340649475e-06	1.61808627568231e-05	Ortholog(s) have structural constituent of ribosome activity and mitochondrial small ribosomal subunit localization	CR_07760W_A	CR_07760W_A
CAALFM_C600370CA	RNA processing and modification	8461.6	-0.73985	0.0955492	-7.74313	9.69959460465296e-15	5.9192145348801e-14	Ortholog of S. cerevisiae Nop58; involved in pre-rRNA process; Tn mutation affects filamentous growth; macrophage/pseudohyphal-induced; physically interacts with TAP-tagged Nop1; Spider biofilm repressed	C6_00370C_A	NOP5
CAALFM_CR09120CA	Cytoskeleton	9336.75	-0.7395	0.142592	-5.18613	2.1471231942332e-07	6.06501763183072e-07	Alpha-tubulin; gene has intron; complements cold-sensitivity of S. cerevisiae tub1 mutant; C. albicans has single alpha-tubulin gene, whereas S. cerevisiae has two (TUB1, TUB3); farnesol-upregulated in biofilm; sumoylation target	CR_09120C_A	TUB1
CAALFM_C109250WA	Inorganic ion transport and metabolism	889.193	-0.738618	0.130103	-5.67718	1.36933099281893e-08	4.49293045733329e-08	Copper transporter; CPx P1-type ATPase; mediates Cu resistance; similar to Menkes and Wilson disease proteins; copper-induced; Tbf1-activated; suppresses Cu sensitivity of S. cerevisiae cup1 mutant; flow model biofilm induced	C1_09250W_A	CRP1
CAALFM_C302850CA	Function Unknown	280.929	-0.738025	0.136107	-5.42238	5.88117984478821e-08	1.78634522723709e-07	Plasma membrane-associated protein; upregulated in an azole-resistant strain that overexpresses MDR1; Hap43-repressed; Spider biofilm induced	C3_02850C_A	C3_02850C_A
CAALFM_C210330CA	Function Unknown	46.0526	-0.736232	0.336833	-2.18575	0.0288342	0.0417141	NA	None	None
CAALFM_C701760CA	Energy production and conversion	2312.33	-0.73621	0.0932139	-7.89808	2.83240881666443e-15	1.81509695063645e-14	Protein with similarity to NifU; possible role in iron-sulfur cluster biogenesis; induced in low iron; rat catheter biofilm induced; rat catheter and Spider biofilm induced	C7_01760C_A	ISU1
CAALFM_C104480CA	Signal Transduction	1146.35	-0.736169	0.124595	-5.90849	3.45264768283186e-09	1.2076373964408e-08	Putative guanine nucleotide exchange factor; induced by Mnl1 under weak acid stress; Spider biofilm induced	C1_04480C_A	TUS1
CAALFM_C208050CA	Intracellular trafficing and secretion	340.741	-0.73599	0.176671	-4.16588	3.10154078434982e-05	6.73531851688107e-05	Transporter of ferrichrome siderophores, not ferrioxamine B; required for human epithelial cell invasion in vitro, not for mouse systemic infection; regulated by iron, Sfu1, Rfg1, Tup1, Hap43; rat catheter and Spider biofilm induced	C2_08050C_A	SIT1
CAALFM_CR07650WA	Signal Transduction	5621.25	-0.73546	0.10999	-6.68661	2.28402450211104e-11	1.00507110411343e-10	Putative catalytic subunit of type 1 serine/threonine protein phosphatase; regulated by Shp1; induced in high iron; alternatively spliced intron in 5' UTR	CR_07650W_A	GLC7
CAALFM_C100460WA	Function Unknown	2601.13	-0.734056	0.11384	-6.44816	1.1321496675554e-10	4.62006222109674e-10	Putative TIM23 translocase complex subunit; membrane-localized; Hap43-repressed	C1_00460W_A	C1_00460W_A
CAALFM_C307890WA	Intracellular trafficing and secretion	1271.13	-0.733852	0.146803	-4.9989	5.7658222436778e-07	1.54037144474432e-06	Predicted mitochondrial intermembrane space protein with role in protein import into mitochondrial inner membrane and cytosol	C3_07890W_A	TIM8
CAALFM_C503900WA	-	26116.9	-0.733499	0.13594	-5.39577	6.82309405607025e-08	2.05273365220412e-07	Regulator of sorbose utilization; putative GPI-anchor; hypha and cell wall regeneration induced; colony morphology-related gene regulation by Ssn6; induced by Tbf1, Hap43; Spider biofilm induced	C5_03900W_A	PGA56
CAALFM_C500290WA	Translation	696.769	-0.7318	0.132839	-5.50893	3.61029031784792e-08	1.12268262289621e-07	Ortholog(s) have tRNA dihydrouridine synthase activity and role in tRNA modification	C5_00290W_A	DUS4
CAALFM_C301980CA	Function Unknown	2999.59	-0.730245	0.09225	-7.91593	2.45402865019623e-15	1.58444320261327e-14	Predicted component of the TOM (translocase of outer membrane) complex, involved in protein import into mitochondria	C3_01980C_A	TOM6
CAALFM_C301660WA	-	630.725	-0.730173	0.135485	-5.38933	7.07200298352437e-08	2.12336712956868e-07	Protein of unknown function; transcript detected on high-resolution tiling arrays	C3_01660W_A	C3_01660W_A
CAALFM_C303010CA	Translation	2569.73	-0.728883	0.13069	-5.57719	2.44441200113844e-08	7.78250028540421e-08	Ortholog(s) have D-leucyl-tRNA(Leu) deacylase activity, D-tyrosyl-tRNA(Tyr) deacylase activity and role in D-leucine catabolic process, D-tyrosine catabolic process, tRNA metabolic process	C3_03010C_A	DTD2
CAALFM_CR01580CA	Transcription	1024.41	-0.72823	0.144661	-5.03403	4.80282199751888e-07	1.29810085553444e-06	Protein with a predicted role in telomeric gene silencing and filamentation; repressed by high-level peroxide stress; Spider biofilm induced	CR_01580C_A	DOT6
CAALFM_C504140WA	-	49.9317	-0.728173	0.271509	-2.68195	0.00731949	0.0115026	Protein of unknown function; decreased transcription is observed upon fluphenazine treatment or in an azole-resistant strain that overexpresses CDR1 and CDR2; transcription is repressed in response to alpha pheromone in SpiderM medium	C5_04140W_A	C5_04140W_A
CAALFM_C601770WA	Replication and repair	330.209	-0.728103	0.135753	-5.36344	8.16530799887865e-08	2.43460646732438e-07	Putative transcription factor with zinc finger DNA-binding motif; Hap43p-repressed gene	C6_01770W_A	RAD18
CAALFM_C112380CA	Translation	3960.94	-0.727642	0.0793566	-9.16927	4.76254175213457e-20	4.6099256798842e-19	Putative tRNA-Trp synthetase; genes encoding ribosomal subunits, translation factors, tRNA synthetases are downregulated upon phagocytosis by murine macrophages	C1_12380C_A	WRS1
CAALFM_C505480WA	Lipid metabolism	2792.33	-0.727353	0.147894	-4.91806	8.74057907128613e-07	2.27444245876627e-06	Putative delta-4 sphingolipid desaturase; planktonic growth-induced gene	C5_05480W_A	DES1
CAALFM_C106580WA	Translation	48739.7	-0.727336	0.0911766	-7.97722	1.49666826962039e-15	9.77877496596541e-15	Putative ribosomal protein; repressed upon phagocytosis by murine macrophage; Spider biofilm repressed	C1_06580W_A	RPS23A
CAALFM_C300730WA	Translation	2489.8	-0.72662	0.0623727	-11.6497	2.30400308203857e-31	5.34724421858449e-30	Ortholog(s) have mRNA binding activity and role in negative regulation of translation, nuclear-transcribed mRNA catabolic process, deadenylation-dependent decay, protein localization	C3_00730W_A	C3_00730W_A
CAALFM_C114500CA	Transcription	5449.43	-0.725494	0.153105	-4.73853	2.1527786062203e-06	5.39856161952032e-06	Putative polyamine acetyltransferase; acetylates polyamines (e.g. putrescine, spermidine, spermine) and aralkylamines (e.g. tryptamine, phenylethylamine); Spider biofilm repressed	C1_14500C_A	C1_14500C_A
CAALFM_C203560CA	Function Unknown	2827.39	-0.725436	0.103761	-6.99142	2.72123679623105e-12	1.3266305257214e-11	Ortholog(s) have structural constituent of ribosome activity, role in mitochondrial cytochrome c oxidase assembly and mitochondrial large ribosomal subunit localization	C2_03560C_A	C2_03560C_A
CAALFM_C702100WA	Translation	6704.14	-0.724947	0.0947532	-7.6509	1.99581547685716e-14	1.18079201096343e-13	Putative curved DNA-binding protein orthologous to S. pombe Cdb4; stationary phase enriched protein; rat catheter and Spider biofilm repressed	C7_02100W_A	C7_02100W_A
CAALFM_CR04300WA	Translation	5125.69	-0.724473	0.0927803	-7.80848	5.78828958684312e-15	3.59436040356549e-14	Ortholog(s) have tRNA (cytidine-5-)-methyltransferase activity, tRNA binding activity, role in tRNA methylation, tRNA wobble base cytosine methylation and nucleus localization	CR_04300W_A	CR_04300W_A
CAALFM_C110990CA	Transcription	1536.71	-0.723974	0.116853	-6.19558	5.80716142122838e-10	2.19954929445519e-09	Transcription factor with bZIP motif involved in regulation of galactose catabolism genes; performs role analogous to Gal4p in S. cerevisiae; regulates carbon source-dependent stress response; regulates sphingolipid homeostasis	C1_10990C_A	RTG3
CAALFM_C100410CA	Energy production and conversion	1305.99	-0.723081	0.115496	-6.26066	3.8336367885281e-10	1.47623259038068e-09	Hexadecenal dehydrogenase; involved in the conversion of sphingosine 1-phosphate breakdown product hexadecenal to hexadecenoic acid; Spider biofilm induced	C1_00410C_A	C1_00410C_A
CAALFM_C405630WA	Transcription	3136.55	-0.722603	0.113954	-6.34119	2.27996689106213e-10	8.94574476643242e-10	Putative RNA polymerase II subunit B44; heterozygous null mutant exhibits resistance to parnafungin in the C. albicans fitness test; Spider biofilm repressed	C4_05630W_A	C4_05630W_A
CAALFM_C301810CA	Carbohydrate metabolism and transport	14279.5	-0.722533	0.0674112	-10.7183	8.35318884133961e-27	1.4346005178655e-25	Alpha-1,2-mannosyl transferase; predicted type II Golgi membrane protein; adds 2nd mannose during cell-wall mannoprotein biosynthesis; required for wild-type virulence and adherence to epithelial cells; Hap43-induced	C3_01810C_A	MNT1
CAALFM_C202820CA	Function Unknown	802.862	-0.720645	0.100043	-7.20333	5.87595318773236e-13	3.05539399753107e-12	Protein of unknown function; rat catheter and Spider biofilm induced	C2_02820C_A	C2_02820C_A
CAALFM_C101140CA	Post-translational modification;protein turnover;chaperone functions |///| Signal Transduction	1079.7	-0.719875	0.0829944	-8.67378	4.18013402508935e-18	3.43731677494009e-17	Putative regulatory subunit of the serine/threonine type 1 protein phosphatase; colocalizes with the catalytic glycogen synthases Glc7p and Gsy1p during glycogen synthesis; null mutant fails to accumulate gycogen; flow model biofilm induced	C1_01140C_A	C1_01140C_A
CAALFM_CR10660WA	Cell cycle control and mitosis |///| Transcription |///| Signal Transduction	1784.28	-0.719734	0.125132	-5.75181	8.82950222275122e-09	2.97001331062997e-08	Putative alpha subunit (catalytic subunit) of protein kinase CK2; Cka1p and Cka2p have a common target with respect to fluconazole resistance; synthetically lethal with CKA2; flucytosine induced	CR_10660W_A	CKA1
CAALFM_C205190WA	Nucleotide metabolism and transport	973.438	-0.71919	0.0993799	-7.23677	4.59498596140179e-13	2.40806108230045e-12	Putative thymidylate synthase; flucytosine induced; rat catheter biofilm repressed; Spider biofilm repressed	C2_05190W_A	CDC21
CAALFM_C505080WA	Transcription	887.134	-0.718584	0.106786	-6.7292	1.70598941732296e-11	7.59607584261355e-11	Putative homeodomain transcription factor, involved in copper homeostasis and control of filamentous growth; null mutant is an adenine auxotroph and shows increased copper resistance; promoter bound by Bcr1, Tec1, Efg1, Ndt80 and Brg1	C5_05080W_A	GRF10
CAALFM_C113870WA	Coenzyme metabolis	4306.49	-0.717234	0.089506	-8.01325	1.11713206193318e-15	7.37110957659752e-15	ATP sulfurlyase; sulfate assimilation; repressed by Met, Cys, Sfu1, or in fluconazole-resistant isolate; Hog1, caspofungin, white phase-induced; induced on biofilm formation, even in presence of Met and Cys; Spider, F-12/CO2 biofilm induced	C1_13870W_A	MET3
CAALFM_CR10490WA	Translation	9213.53	-0.717125	0.131777	-5.44197	5.26937533052854e-08	1.60538343192129e-07	Translation initiation factor eIF4E; genes encoding ribosomal subunits, translation factors, tRNA synthetases downregulated by phagocytosis by macrophage; alternatively spliced intron in 5' UTR; protein levels decrease in stationary phase	CR_10490W_A	EIF4E
CAALFM_C701750WA	Function Unknown	393.825	-0.716323	0.117577	-6.09239	1.11239646980848e-09	4.09970274679262e-09	Mitochondrial outer membrane protein, component of vacuole and mitochondria patches (vCLAMPs); involved in mitophagy; mutants are defective in mitochondrial function and virulence; regulated by Sef1p, Sfu1p, and Hap43p	C7_01750W_A	C7_01750W_A
CAALFM_C307250WA	Translation	2977.05	-0.715859	0.111289	-6.43245	1.25564395235038e-10	5.10322907206093e-10	Putative translation initiation factor; genes encoding ribosomal subunits, translation factors, and tRNA synthetases are downregulated upon phagocytosis by murine macrophage	C3_07250W_A	GCD2
CAALFM_C304760CA	RNA processing and modification	2185.9	-0.71505	0.0862063	-8.29465	1.08908978066751e-16	7.94480421309759e-16	Putative helicase; repressed by prostaglandins	C3_04760C_A	SEN1
CAALFM_C207070WA	Energy production and conversion	275.313	-0.714749	0.152233	-4.69511	2.66463109995313e-06	6.61590150426198e-06	Probable quinone oxidoreductase; involved in protection from oxidative stress; induced by quinones, benomyl treatment, nitric oxide, and Spider biofilm; null mutant shows increased susceptibility to killing by neutrophils	C2_07070W_A	C2_07070W_A
CAALFM_C402050WA	Function Unknown	2847.53	-0.714062	0.0820065	-8.70739	3.10960075988142e-18	2.58889337502039e-17	Putative HMG1/2-related protein; transcript regulated by Mig1	C4_02050W_A	HGH1
CAALFM_C601430CA	Function Unknown	1015.61	-0.713023	0.0796893	-8.94754	3.63503514423024e-19	3.27098746286946e-18	Putative ammonia transport protein; regulated by Nrg1 and Tup1; regulated by Ssn6; induced by human neutrophils	C6_01430C_A	FRP6
CAALFM_CR00490WA	Translation	5150.56	-0.712369	0.103596	-6.8764	6.13834878491811e-12	2.86917686984003e-11	Putative mitochondrial ribosomal protein of the large subunit; Hap43p-repressed gene; ortholog of S. cerevisiae MRPL9	CR_00490W_A	CR_00490W_A
CAALFM_C109120WA	Lipid metabolism	1020.02	-0.711772	0.0953185	-7.4673	8.1855488159662e-14	4.60705373902367e-13	Inositol phosphoryl transferase; catalyzes the synthesis of the most abundant sphingolipid, mannose-(inositol-P)2-ceramide, M(IP)2C, from MIPC; required for wild-type membrane localization of Cdr1; Spider biofilm induced	C1_09120W_A	IPT1
CAALFM_C105360CA	Replication and repair	1358.9	-0.71155	0.131351	-5.41718	6.05455923514552e-08	1.83529780950377e-07	Putative non-canonical poly(A) polymerase; repressed by nitric oxide; Spider biofilm induced	C1_05360C_A	C1_05360C_A
CAALFM_C602480WA	Secondary Structure	2024.65	-0.711177	0.104522	-6.80407	1.0170425278476e-11	4.61391896972974e-11	Similar to alcohol dehydrogenases; induced by benomyl treatment, nitric oxide; induced in core stress response; oxidative stress-induced via Cap1; Spider biofilm repressed	C6_02480W_A	C6_02480W_A
CAALFM_C209020WA	Replication and repair	3762.63	-0.710497	0.0770362	-9.2229	2.89163226198721e-20	2.86825107703055e-19	Phosphorylated protein described as having role in control of cell division; RNA abundance regulated by tyrosol and cell density; merged with orf19.201 in Assembly 20; unmerged from orf19.201 in a revision of Assembly 21	C2_09020W_A	CDC47
CAALFM_C307320WA	Function Unknown	1817.77	-0.710338	0.128769	-5.51636	3.4608683759957e-08	1.07956823083083e-07	TOR signaling pathway component; required for growth and hyphal formation at alkaline pH, for full virulence in a mouse model of systemic infection and for SD and Spider medium biofilm formation; role in chlamydospore formation	C3_07320W_A	MDS3
CAALFM_C100140WA	Function Unknown	4455.86	-0.709865	0.132676	-5.35035	8.77863836148704e-08	2.60713414974795e-07	Kelch repeat domain-containing protein; localizes to sites of polarized growth; mutant colonies exhibit slightly decreased filamentation ratio; not required for buccal epithelial cell adherence or virulence in mice	C1_00140W_A	KEL1
CAALFM_C302030WA	Signal Transduction	1728.69	-0.708866	0.117969	-6.00892	1.86761276483638e-09	6.73438532059478e-09	Ortholog(s) have serine-type endopeptidase activity, role in regulation of mitochondrion organization, signal peptide processing and mitochondrial inner membrane localization	C3_02030W_A	C3_02030W_A
CAALFM_CR04250WA	Amino Acid metabolis and transport	5.41975	-0.708532	0.822019	-0.861941	0.38872	0.446853	Protein with a DNA-binding domain, similar to S. cerevisiae meiosis-specific transcription factor Ndt80p; regulates genes of N-acetylglucosamine (GlcNAc) catabolism; required for GlcNAc-induced hyphal growth	CR_04250W_A	RON1
CAALFM_C210240WA	Energy production and conversion	1185.26	-0.707682	0.0941341	-7.51781	5.57027880906127e-14	3.17073351527153e-13	Glycerol-3-phosphate dehydrogenase; glycerol biosynthesis; regulated by Efg1; regulated by Tsa1, Tsa1B under H2O2 stress conditions; Sflow model and Spider biofilm induced	C2_10240W_A	GPD1
CAALFM_C210460CA	Amino Acid metabolis and transport	2156.4	-0.707648	0.114443	-6.18342	6.27256588867998e-10	2.36836642945071e-09	Ortholog(s) have methylenetetrahydrofolate reductase (NAD(P)H) activity and role in methionine biosynthetic process	C2_10460C_A	C2_10460C_A
CAALFM_C406970CA	Inorganic ion transport and metabolism	9.92021	-0.707599	0.589234	-1.20088	0.229798	0.279335	Putative zinc transporter; acts with Pra1 in sequestration of zinc from host tissues during infection; hyphal, macrophage-induced; alkaline induced upon adherence to polystyrene; induced in oralpharyngeal candidasis; Spider biofilm induced	C4_06970C_A	ZRT1
CAALFM_C505250CA	Translation	2985.37	-0.70731	0.0979389	-7.22195	5.1246416774112e-13	2.67862792373206e-12	Ortholog(s) have structural constituent of ribosome activity and mitochondrial small ribosomal subunit localization	C5_05250C_A	C5_05250C_A
CAALFM_C301630WA	Energy production and conversion	7283.22	-0.705751	0.133609	-5.2822	1.27641003468458e-07	3.71010673041055e-07	Subunit of vacuolar H+-ATPase; stationary phase enriched protein; sumoylation target; Spider biofilm repressed	C3_01630W_A	TFP1
CAALFM_C501940WA	RNA processing and modification |///| Nucleotide metabolism and transport	1726.36	-0.705618	0.144035	-4.89893	9.6360624492153e-07	2.49544535044537e-06	Putative bifunctional enzyme with both deaminase activity and pseudouridine synthase activity; likely catalyzes the third step in riboflavin biosynthesis; null mutant is inviable unless riboflavin is provided	C5_01940W_A	C5_01940W_A
CAALFM_CR10690WA	Function Unknown	489.486	-0.705372	0.128098	-5.5065	3.66042404770164e-08	1.13533585917103e-07	Putative RNase MRP and nuclear RNase P component; decreased repressed by prostaglandins; Spider biofilm induced	CR_10690W_A	POP3
CAALFM_C405780CA	Inorganic ion transport and metabolism |///| Secondary Structure	4412.87	-0.704853	0.103883	-6.78509	1.16017166513309e-11	5.24345254068795e-11	Oxidoreductase; iron utilization; Sfu1/Sef1/Hap43/Nrg1/Tup1/Rim101 regulated; alkaline/low iron/fluphenazine/ciclopirox olamine, flucytosine, fluconazole, Spider/flow model/rat catheter biofilm induced; caspofungin/amphotericin B repressed	C4_05780C_A	CFL2
CAALFM_C108750WA	Energy production and conversion	658.979	-0.704795	0.16615	-4.24193	2.21605226309034e-05	4.8937142371183e-05	Putative mitochondrial carrier protein; Gcn4-regulated; F-12/ CO2 early biofilm induced; Spider biofilm induced	C1_08750W_A	YMC2
CAALFM_C406790WA	Transcription	1456.95	-0.70407	0.0900697	-7.81695	5.41191352650947e-15	3.3804942010087e-14	Ortholog of S. cerevisiae Gpn3 a GTPase with a role in biogenesis of RNA pol II and polIII; possibly an essential gene, disruptants not obtained by UAU1 method	C4_06790W_A	C4_06790W_A
CAALFM_C108040WA	-	175.397	-0.703831	0.157616	-4.46548	7.989017208547e-06	1.86638097320544e-05	Ortholog of C. parapsilosis CDC317 : CPAR2_804320, Candida tenuis NRRL Y-1498 : CANTEDRAFT_114112, Debaryomyces hansenii CBS767 : DEHA2G14938g and Candida guilliermondii ATCC 6260 : PGUG_02885	C1_08040W_A	C1_08040W_A
CAALFM_C107230WA	Inorganic ion transport and metabolism	2010.12	-0.70308	0.100917	-6.96689	3.24015191004097e-12	1.56942410404966e-11	HAD-family 2-phosphoglycolate phosphatase, likely involved in a metabolic repair system, not in protein dephosphorylation; involved in regulation of white-opaque switch; hyphal repressed; induced in core stress response	C1_07230W_A	PHO15
CAALFM_CR04170WA	RNA processing and modification	3585.53	-0.702805	0.0918557	-7.65118	1.99138289883131e-14	1.17933030589901e-13	Ortholog(s) have rRNA (cytosine-C5-)-methyltransferase activity	CR_04170W_A	CR_04170W_A
CAALFM_C110760WA	Intracellular trafficing and secretion	621.018	-0.702742	0.137228	-5.12099	3.03930956666538e-07	8.45800453945631e-07	ESCRT I protein sorting complex protein; involved in proteolytic activation of Rim101, which regulates pH response; ortholog of S. cerevisiae Stp22/Vps23	C1_10760W_A	VPS23
CAALFM_C109810WA	Translation	1893.59	-0.702265	0.124367	-5.64673	1.63529455629639e-08	5.31913180622166e-08	GlcNAc-induced protein	C1_09810W_A	C1_09810W_A
CAALFM_CR02130WA	Post-translational modification;protein turnover;chaperone functions	2209.53	-0.702186	0.119917	-5.85559	4.75319946900215e-09	1.63832484957595e-08	Cytoplasmic glutathione S-transferase; regulated by Nrg1, Tup1; induced in core stress response, in cyr1 or ras1 mutant (yeast or hyphal cells); Tn mutation affects filamentous growth; stationary phase enriched; Spider biofilm induced	CR_02130W_A	ECM4
CAALFM_C100710CA	Cytoskeleton	9101.73	-0.701898	0.0900479	-7.79472	6.4549286551177e-15	4.00005939648582e-14	Beta-tubulin; functional homolog of ScTub2; overproduction makes S. cerevisiae inviable; has two introns; GlcNAc, hypha fluconazole-induced; slow growth, ectopic expression increases white-to opaque switch; rat catheter biofilm repressed	C1_00710C_A	TUB2
CAALFM_C702960CA	Coenzyme metabolis	552.69	-0.70155	0.133412	-5.25852	1.45216584653211e-07	4.19460302907472e-07	Ortholog(s) have GTPase activity, enzyme activator activity, zinc chaperone activity and role in cellular response to zinc ion starvation, protein maturation	C7_02960C_A	C7_02960C_A
CAALFM_C407240WA	Function Unknown	1642.47	-0.699393	0.153944	-4.54316	5.5417310952902e-06	1.32083051601068e-05	Ortholog(s) have role in vesicle-mediated transport and Golgi membrane localization	C4_07240W_A	C4_07240W_A
CAALFM_C503280WA	Translation	12298	-0.698967	0.072289	-9.66907	4.08085736174122e-22	4.637057391574e-21	Putative translation elongation factor; downregulated upon phagocytosis by murine macrophages; Hap43-induced gene; Spider biofilm repressed	C5_03280W_A	CAM1-1
CAALFM_CR08430WA	Function Unknown	2163.33	-0.698788	0.137194	-5.09343	3.5164818359768e-07	9.71842405335933e-07	Protein similar to S. cerevisiae Vac14p; a protein involved in regulated synthesis of PtdIns(3,5)P(2); transposon mutation affects filamentous growth	CR_08430W_A	CR_08430W_A
CAALFM_CR10140WA	Energy production and conversion	9302.83	-0.698728	0.0528108	-13.2308	5.82786699559519e-40	2.30469134937649e-38	Putative NADH-ubiquinone oxidoreductase; identified in detergent-resistant membrane fraction (possible lipid raft component); predicted N-terminal acetylation; repressed by nitric oxide	CR_10140W_A	CR_10140W_A
CAALFM_CR10250CA	Secondary Structure	12920.2	-0.698186	0.120859	-5.77687	7.61037449970251e-09	2.58160051454355e-08	Glutathione-dependent formaldehyde dehydrogenase; glycine catabolism; repressed by Efg1 in yeast, not hyphal growth conditions; induced by Mnl1 under weak acid stress; Spider biofilm repressed	CR_10250C_A	FDH3
CAALFM_C108820CA	Translation	249.818	-0.698081	0.184061	-3.79266	0.000149045	0.000296365	Ortholog(s) have aminoacyl-tRNA hydrolase activity and role in mitochondrial translation	C1_08820C_A	C1_08820C_A
CAALFM_C703420CA	Function Unknown	473.612	-0.697924	0.115005	-6.06864	1.29000147661282e-09	4.72241100847727e-09	Putative membrane transporter; Hap43p-induced gene; mutation confers hypersensitivity to toxic ergosterol analog; shows colony morphology-related gene regulation by Ssn6p	C7_03420C_A	SNG3
CAALFM_C302480CA	Amino Acid metabolis and transport	3188.53	-0.697195	0.0841827	-8.28193	1.21195216251897e-16	8.77716198662832e-16	Cytochrome-c peroxidase N terminus; Rim101, alkaline pH repressed; induced in low iron or by macrophage interaction; oxygen-induced activity; regulated by Sef1, Sfu1, and Hap43; Spider biofilm induced; rat catheter biofilm repressed	C3_02480C_A	CCP1
CAALFM_C107550WA	RNA processing and modification |///| Chromatin Structure and dynamics |///| Post-translational modification;protein turnover;chaperone functions	1163.85	-0.697141	0.0849655	-8.20499	2.30615410649823e-16	1.62512219626739e-15	Ortholog(s) have histone H3K4 methyltransferase activity and role in mRNA 3'-end processing, sno(s)RNA 3'-end processing, telomere maintenance	C1_07550W_A	SWD2
CAALFM_C403490CA	-	12.6436	-0.695895	0.58449	-1.1906	0.23381	0.283353	Ortholog of Candida albicans WO-1 : CAWG_03459	C4_03490C_A	C4_03490C_A
CAALFM_C101200WA	Transcription	1075.5	-0.695315	0.104724	-6.63947	3.14817276118756e-11	1.36632970884465e-10	Putative transcription factor with zinc cluster DNA-binding motif; hyperactive mutation causes YOR1 overexpression and resistance to beauvericin; Hap43p-repressed gene	C1_01200W_A	STB5
CAALFM_CR06070WA	Secondary Structure	2187.61	-0.69522	0.126248	-5.5068	3.65417129593446e-08	1.13398160350346e-07	NA	None	None
CAALFM_C307920WA	Secondary Structure	2308.72	-0.694608	0.16444	-4.22409	2.39910359577122e-05	5.266987477787e-05	possible pseudouridine monophosphate glycosidase; overlaps orf19.6185 and orf19.618; has intron; Spider biofilm repressed	C3_07920W_A	C3_07920W_A
CAALFM_C206330CA	Amino Acid metabolis and transport	854.406	-0.694296	0.100218	-6.92786	4.27264672129452e-12	2.04156434353747e-11	Putative vacuolar transporter; promoter bound by a1p and alpha2p by ChIP-chip analysis	C2_06330C_A	AVT1
CAALFM_C204010CA	Function Unknown	26.6324	-0.693462	0.356401	-1.94573	0.0516867	0.0713735	Small heat shock protein; role in stress response and virulence; fluconazole-downregulated; induced in cyr1 or ras1 mutant; stationary phase enriched protein; detected in some, not all, biofilm extracts; Spider biofilm induced	C2_04010C_A	HSP21
CAALFM_C200360CA	Amino Acid metabolis and transport	4929.08	-0.692939	0.0970879	-7.13723	9.52273379628776e-13	4.84683766718761e-12	Ortholog(s) have role in negative regulation of transcription by RNA polymerase II and cytosol localization	C2_00360C_A	C2_00360C_A
CAALFM_C103690WA	Intracellular trafficing and secretion	1990.8	-0.692734	0.173978	-3.98174	6.8413641780434e-05	0.000141903	Ortholog(s) have protein-containing complex binding activity, role in endoplasmic reticulum to Golgi vesicle-mediated transport, protein secretion and Golgi membrane, cis-Golgi network, cytoplasm localization	C1_03690W_A	C1_03690W_A
CAALFM_C402080WA	Energy production and conversion	267.828	-0.692697	0.16434	-4.21503	2.49741460234629e-05	5.474820997339e-05	Protein with a mitochondrial carrier protein domain; possibly an essential gene, disruptants not obtained by UAU1 method; Spider biofilm repressed	C4_02080W_A	C4_02080W_A
CAALFM_C210070WA	Energy production and conversion	60.2111	-0.690872	0.260567	-2.65142	0.00801546	0.0125243	Predicted dehydrogenase; transcript upregulated in an RHE model of oral candidiasis; virulence-group-correlated expression; Spider biofilm repressed	C2_10070W_A	C2_10070W_A
CAALFM_C402750WA	Function Unknown	135.83	-0.690666	0.207039	-3.33591	0.000850197	0.00151918	Ortholog of S. cerevisiae Hit1; protein of unknown function required for high temperature growth; flow model biofilm induced; Spider biofilm induced	C4_02750W_A	HIT1
CAALFM_C101250WA	Function Unknown	2970.93	-0.690529	0.0911328	-7.57717	3.53167226493129e-14	2.04911988267394e-13	NA	C1_01250W_A	AIM9
CAALFM_C500420CA	Translation	1333.91	-0.689627	0.0846039	-8.15124	3.6020820071981e-16	2.48874884428366e-15	Predicted mitochondrial ribosomal protein	C5_00420C_A	MRP17
CAALFM_C113610CA	Carbohydrate metabolism and transport	1215.61	-0.689418	0.0812425	-8.48593	2.14006046683237e-17	1.66200303179966e-16	Scaffold protein of Snf1p complex; similar to S. cerevisiae Gal83p and Sip2p; interacts with Snf4p; interaction with Snf1p complex is regulated by carbon source, decreased on ethanol; N-terminal myristoylation; Hog1p-downregulated	C1_13610C_A	KIS2
CAALFM_C301560WA	RNA processing and modification	2362.31	-0.68923	0.0745691	-9.24283	2.40054934651955e-20	2.3890235301207e-19	Ortholog of S. cerevisiae Prp43, an RNA helicase in the DEAH-box family that functions in both RNA polymerase I and polymerase II transcript metabolism; Hap43-induced gene	C3_01560W_A	C3_01560W_A
CAALFM_C601970CA	Translation	47802	-0.687296	0.116302	-5.90956	3.43028312813189e-09	1.200898770134e-08	Putative rRNA-binding ribosomal protein component of the 60S ribosomal subunit; Hap43-induced; colony morphology-related gene regulation by Ssn6	C6_01970C_A	RPL25
CAALFM_C703120WA	Intracellular trafficing and secretion	2880.43	-0.687075	0.0672286	-10.22	1.61391320286133e-24	2.29887020436006e-23	Predicted component of the mitochondrial TIM22 complex; involved in protein import into mitochondrial inner membrane; Spider biofilm repressed	C7_03120W_A	TIM54
CAALFM_C407100CA	RNA processing and modification	1902.98	-0.686905	0.110885	-6.19478	5.83657089733121e-10	2.209296452384e-09	Predicted RNA-dependent ATPase RNA helicase; Hap43-induced gene; mutation leads to decreased filamentation, possibly due to altered intron retention	C4_07100C_A	C4_07100C_A
CAALFM_C600760WA	Post-translational modification;protein turnover;chaperone functions	1009.79	-0.686645	0.0972128	-7.06332	1.62571324920603e-12	8.05619319124273e-12	NA	C6_00760W_A	FES1
CAALFM_C100450CA	Function Unknown	2778.26	-0.686265	0.102458	-6.698	2.11289076348122e-11	9.35931199652587e-11	Mitochondrial protein; component of the mitochondrial inner membrane organizing system ; role in maintenance of crista junctions and inner membrane architecture; Spider biofilm repressed	C1_00450C_A	C1_00450C_A
CAALFM_C114490CA	Function Unknown	616.063	-0.686052	0.162961	-4.20991	2.55468470622454e-05	5.5901578043623e-05	Predicted component of the sorting and assembly machinery (SAM complex) of the mitochondrial outer membrane, involved in protein import into mitochondria	C1_14490C_A	SAM35
CAALFM_C505370CA	RNA processing and modification	856.811	-0.685701	0.151453	-4.52749	5.96878657089211e-06	1.41755733218619e-05	Putative RNA-dependent ATPase; induced upon adherence to polystyrene; induced by Mnl1p under weak acid stress	C5_05370C_A	PRP22
CAALFM_C401650CA	Post-translational modification;protein turnover;chaperone functions	787.121	-0.685237	0.125835	-5.44553	5.16505250445059e-08	1.57759809980958e-07	Putative cleavage and polyadenylation factor; heterozygous null mutant exhibits hypersensitivity to parnafungin and cordycepin in the C. albicans fitness test; possibly an essential gene, disruptants not obtained by UAU1 method	C4_01650C_A	C4_01650C_A
CAALFM_CR02110WA	Replication and repair	2349.34	-0.683897	0.0835266	-8.18778	2.6609758149325e-16	1.86206351845858e-15	Putative MCM DNA replication initiation complex component; mRNA expression peak at cell-cycle M/G1 phase; regulated by tyrosol and cell density; repressed by alpha pheromone in SpiderM medium; Hap43-induced gene	CR_02110W_A	MCM6
CAALFM_C200280CA	Post-translational modification;protein turnover;chaperone functions	219.428	-0.683502	0.155798	-4.38711	1.14866486678117e-05	2.6303331482749e-05	Putative pre-mRNA-splicing factor; possibly an essential gene, disruptants not obtained by UAU1 method	C2_00280C_A	CWC24
CAALFM_C203410WA	Intracellular trafficing and secretion	3498.95	-0.683351	0.109281	-6.25314	4.02273782049963e-10	1.54607909456671e-09	Ortholog(s) have role in COPII-coated vesicle cargo loading and COPII vesicle coat localization	C2_03410W_A	C2_03410W_A
CAALFM_C104420CA	Nucleotide metabolism and transport	3976.33	-0.68258	0.118852	-5.74309	9.29649950369849e-09	3.12011493672427e-08	Ortholog(s) have UMP/dUMP kinase activity, adenylate kinase activity, role in 'de novo' pyrimidine nucleobase biosynthetic process, nucleobase-containing compound metabolic process and cytoplasm, nucleus localization	C1_04420C_A	URA6
CAALFM_C400020WA	Energy production and conversion	5198.52	-0.682513	0.183585	-3.7177	0.000201049	0.000392499	Putative vacuolar H+-ATPase subunit; required for proper vacuolar ATPase assembly and vacuolar functions; Spider biofilm repressed	C4_00020W_A	VMA6
CAALFM_C501290CA	Secondary Structure	1349.86	-0.68147	0.0980354	-6.95127	3.62024052887105e-12	1.74101711068254e-11	Ortholog(s) have 3-demethoxyubiquinol 3-hydroxylase activity, role in ubiquinone biosynthetic process and mitochondrial inner membrane, mitochondrion localization	C5_01290C_A	C5_01290C_A
CAALFM_C108360CA	Energy production and conversion |///| Lipid metabolism	42162.9	-0.681236	0.100919	-6.75029	1.47546204580156e-11	6.6038736837775e-11	Fatty acid desaturase, essential protein involved in oleic acid synthesis; required for aerobic hyphal growth and chlamydospore formation; subject to hypoxic regulation; fluconazole-induced; caspofungin repressed; Hap43p-induced	C1_08360C_A	OLE1
CAALFM_C703970CA	Signal Transduction	675.618	-0.680444	0.1897	-3.58695	0.000334566	0.000634609	Ortholog of C. dubliniensis CD36 : Cd36_73640, C. parapsilosis CDC317 : CPAR2_702340, C. auris B8441 : B9J08_000280 and Candida tenuis NRRL Y-1498 : CANTEDRAFT_112965	C7_03970C_A	C7_03970C_A
CAALFM_C209290WA	Intracellular trafficing and secretion	515.757	-0.680205	0.206892	-3.28772	0.00101001	0.00178459	Ortholog(s) have role in vacuolar proton-transporting V-type ATPase complex assembly and endoplasmic reticulum membrane localization	C2_09290W_A	C2_09290W_A
CAALFM_C406910WA	Secondary Structure	27.1553	-0.679954	0.478468	-1.42111	0.155286	0.194951	PDR-subfamily ABC transporter (half-size); similar to WHITE subfamily proteins; repressed by fluphenazine treatment or in an azole-resistant strain that overexpresses CDR1 and CDR2; induced by nitric oxide; rat catheter biofilm induced	C4_06910W_A	C4_06910W_A
CAALFM_CR03980WA	Function Unknown	544.552	-0.679614	0.133835	-5.07801	3.81400660776863e-07	1.04732725990394e-06	Protein of unknown function; rat catheter and Spider biofilm induced	CR_03980W_A	CR_03980W_A
CAALFM_C102840WA	Signal Transduction	926.144	-0.679254	0.104555	-6.49662	8.21433407203485e-11	3.39356440597948e-10	High affinity cyclic nucleotide phosphodiesterase; moderates signaling by cAMP; required for virulence, switching, cell wall, hyphal, not pseudohyphal growth; expressed shortly after hyphal induction; rat catheter and Spider biofilm induced	C1_02840W_A	PDE2
CAALFM_C406800WA	Replication and repair	3295.33	-0.6792	0.114142	-5.95049	2.67343619685586e-09	9.49765069698616e-09	Putative chromatin remodelling complex protein; heterozygous null mutant displays sensitivity to virgineone; Spider biofilm repressed; sumoylation regulated by Hsp90p	C4_06800W_A	RVB1
CAALFM_C103300CA	Post-translational modification;protein turnover;chaperone functions	2094.15	-0.678029	0.0993629	-6.82377	8.86842927021756e-12	4.06311953835959e-11	Putative mitochondrial processing protease; Hap43-repressed; transcript regulated by Nrg1; oxidative stress-induced via Cap1	C1_03300C_A	MAS1
CAALFM_C504980WA	NA	70.3073	-0.677939	0.211667	-3.20286	0.0013607	0.00236734	Putative adhesin-like protein; induced by Mnl1 under weak acid stress; rat catheter and Spider biofilm induced	C5_04980W_A	C5_04980W_A
CAALFM_C105340CA	Transcription	1317.97	-0.677899	0.13133	-5.16179	2.44604380772933e-07	6.85782151504711e-07	Zn(II)2Cys6 transcription factor, required for adaptation to reactive sulfur species; regulates sulfite tolerance through expression of SSU1 and CDG1; Hap43-repressed; Spider biofilm induced	C1_05340C_A	ZCF2
CAALFM_C702690CA	Lipid metabolism	1129.15	-0.677661	0.135334	-5.00733	5.5190862160103e-07	1.47839693602665e-06	Diacylglycerol cholinephosphotransferase and ethanolaminephosphotransferase, catalyzes the final step in Kennedy pathway of phosphatidylcholine and phosphatidylethanolamine biosynthesis	C7_02690C_A	C7_02690C_A
CAALFM_C207310WA	Post-translational modification;protein turnover;chaperone functions	8150.96	-0.677049	0.12597	-5.3747	7.67109434209992e-08	2.29407701942103e-07	T-complex protein 1, epsilon subunit; protein present in exponential and stationary growth phase yeast cultures; Spider biofilm repressed	C2_07310W_A	CCT5
CAALFM_C300550CA	Cell cycle control and mitosis	3079.52	-0.676975	0.0806276	-8.39632	4.60693681685225e-17	3.45461584329051e-16	Putative serine/threonine kinase; predicted role in cellular ion homeostasis; Spider biofilm repressed	C3_00550C_A	HRK1
CAALFM_C400230WA	NA	1666.16	-0.676804	0.123821	-5.46597	4.6037543090796e-08	1.41045704138009e-07	Ortholog of C. dubliniensis CD36 : Cd36_40300, C. parapsilosis CDC317 : CPAR2_402190, C. auris B8441 : B9J08_003511 and Candida tenuis NRRL Y-1498 : cten_CGOB_00197	C4_00230W_A	C4_00230W_A
CAALFM_C207360WA	Function Unknown	833.344	-0.676714	0.124202	-5.44851	5.07928965164842e-08	1.55219166731361e-07	Ortholog(s) have RNA methyltransferase activity and role in 7-methylguanosine cap hypermethylation, RNA methylation, meiotic cell cycle, nucleologenesis, regulation of telomere maintenance via telomerase, tRNA processing	C2_07360W_A	C2_07360W_A
CAALFM_CR10010CA	Function Unknown	3491.44	-0.675685	0.0711697	-9.494	2.22329168499142e-21	2.3570028780394e-20	Putative mRNA maturation factor; fungal-specific (no human or murine homolog)	CR_10010C_A	MSS51
CAALFM_CR05630WA	RNA processing and modification	1208.16	-0.675598	0.114622	-5.89416	3.76597484594289e-09	1.31230578544711e-08	Protein similar to S. cerevisiae Dbp8p, an ATP-dependent helicase involved in rRNA processing; oxidative stress-repressed via Cap1p; flucytosine repressed; likely to be essential for growth, based on insertional mutagenesis	CR_05630W_A	DBP8
CAALFM_C602590CA	Cell cycle control and mitosis	955.655	-0.675111	0.126595	-5.33285	9.66837785109643e-08	2.8612460842226e-07	Putative mitotic exit network component; periodic mRNA expression, peak at cell-cycle G2/M phase	C6_02590C_A	MOB1
CAALFM_CR08470WA	Function Unknown	483.428	-0.675106	0.142191	-4.74789	2.0555219865056e-06	5.16760462604985e-06	Protein involved in N-glycosylation; Spider biofilm induced; rat catheter biofilm repressed	CR_08470W_A	CR_08470W_A
CAALFM_C500820WA	Translation	3546.08	-0.674678	0.0785699	-8.58697	8.92906875233885e-18	7.19472282443818e-17	Ortholog(s) have structural constituent of ribosome activity and mitochondrial large ribosomal subunit localization	C5_00820W_A	C5_00820W_A
CAALFM_C403250CA	-	760.785	-0.674294	0.0899381	-7.49731	6.51410941582564e-14	3.69747985821793e-13	Predicted ORF in retrotransposon Tca4 with similarity to the Gag region encoding nucleocapsid-like protein; overlaps blocked reading frame orf19.2668.1; yeast-enriched transcript; rat catheter biofilm induced	C4_03250C_A	RHD2
CAALFM_C405200CA	-	3.92278	-0.674003	0.90911	-0.741388	0.458458	0.516937	Ortholog of C. dubliniensis CD36 : Cd36_44860, Candida tropicalis NEW ASSEMBLY : CTRG1_04054, Candida tropicalis MYA-3404 : CTRG_04054 and Candida albicans WO-1 : CAWG_03295	C4_05200C_A	C4_05200C_A
CAALFM_CR06700CA	Carbohydrate metabolism and transport	2171.8	-0.67396	0.109352	-6.16321	7.12856135117283e-10	2.67811139261874e-09	Putative 6-phosphogluconolactonase; present in exponential and stationary growth phase yeast cultures; macrophage-downregulated protein; Spider biofilm repressed	CR_06700C_A	SOL3
CAALFM_C702030WA	Post-translational modification;protein turnover;chaperone functions	42510.3	-0.673862	0.0845875	-7.96645	1.63292738687648e-15	1.06343732638294e-14	Essential chaperone, regulates several signal transduction pathways and temperature-induced morphogenesis; activated by heat shock, stress; localizes to surface of hyphae, not yeast cells; mediates echinocandin and biofilm azole resistance	C7_02030W_A	HSP90
CAALFM_C100950CA	Cell cycle control and mitosis	3020.39	-0.673009	0.116861	-5.75906	8.45837316555941e-09	2.85476030871295e-08	Polo-like kinase; member of conserved Mcm1 regulon; depletion causes defects in spindle elongation and Cdc35-dependent filamentation; virulence-group-correlated expression; likely essential (UAU1 method); Spider biofilm repressed	C1_00950C_A	CDC5
CAALFM_C501190WA	NA	1452.98	-0.671768	0.109582	-6.13029	8.77173511602956e-10	3.26078539161742e-09	Predicted protein of unknown function; merged with orf19.1952 in Assembly 21	C5_01190W_A	C5_01190W_A
CAALFM_C307670WA	Function Unknown	205.854	-0.671728	0.188736	-3.5591	0.000372132	0.000699901	P-Loop domain-containing protein of unknown function; transposon mutation affects filamentous growth; Spider biofilm induced	C3_07670W_A	C3_07670W_A
CAALFM_C300060WA	Function Unknown	189.979	-0.671629	0.171015	-3.92731	8.5901370778504e-05	0.00017575	Member of a family of telomere-proximal genes of unknown function; may be spliced in vivo; rat catheter biofilm repressed	C3_00060W_A	TLO7
CAALFM_C104360CA	Function Unknown	8683.39	-0.671353	0.128315	-5.23207	1.6761860927331e-07	4.81623068997067e-07	Has domain(s) with predicted ATPase inhibitor activity, role in negative regulation of ATP-dependent activity and mitochondrion localization	C1_04360C_A	C1_04360C_A
CAALFM_C601900CA	Function Unknown	1208.93	-0.671252	0.114903	-5.84191	5.16065542089557e-09	1.77159907110241e-08	Putative 2-deoxyglucose-6-phosphatase; haloacid dehalogenase hydrolase/phosphatase superfamily; similar to S. cerevisiae Dog1, Dog2, Hor1, Rhr2; regulated by Nrg1, Tup1; Spider biofilm repressed	C6_01900C_A	DOG1
CAALFM_CR03830CA	Replication and repair	1303.37	-0.671206	0.0944903	-7.10344	1.21692169962641e-12	6.11104121675384e-12	Phosphorylated protein of unknown function; transcription is periodic with a peak at M/G1 phase of the cell cycle	CR_03830C_A	MCM2
CAALFM_C503810CA	-	230.719	-0.670854	0.138983	-4.82688	1.38691598908822e-06	3.55511812810632e-06	Ortholog of C. dubliniensis CD36 : Cd36_53540, Debaryomyces hansenii CBS767 : DEHA2G07854g, Pichia stipitis Pignal : PICST_32162 and Candida tropicalis NEW ASSEMBLY : CTRG1_03193	C5_03810C_A	C5_03810C_A
CAALFM_CR00340CA	Function Unknown	283.431	-0.670013	0.162545	-4.12201	3.75581269770239e-05	8.06004645694005e-05	Has domain(s) with predicted role in mitochondrial respiratory chain complex I assembly and mitochondrion localization	CR_00340C_A	CR_00340C_A
CAALFM_C200850WA	Translation	1798.01	-0.669719	0.0832138	-8.04817	8.40438700465702e-16	5.60075058591944e-15	Putative phenylalanine-tRNA ligase; protein level decreases in stationary phase cultures; Hap43p-repressed gene	C2_00850W_A	MSF1
CAALFM_C504300CA	Amino Acid metabolis and transport	4847.32	-0.669479	0.0840978	-7.96072	1.71041025030148e-15	1.1126922093682e-14	NA	None	None
CAALFM_C404770CA	Carbohydrate metabolism and transport	592.634	-0.668676	0.154697	-4.32248	1.54285964848143e-05	3.47493381059751e-05	Alpha-1,2-mannosyltransferase; required for normal cell wall mannan; regulated by Tsa1, Tsa1B at 37 deg; repressed in core stress response; NO, Hog1 induced; confers sensitivity to cell wall perturbing agents; Spider biofilm repressed	C4_04770C_A	MNN22
CAALFM_C404730WA	Transcription	1560.13	-0.668139	0.11909	-5.61036	2.01903863755755e-08	6.47276866685782e-08	Putative Myb-like transcription factor; ortholog S. cerevisiae Bas1, a regulator of purine biosynthetic genes; mutant exhibits adenine auxotrophy and abnormal colony morphology	C4_04730W_A	BAS1
CAALFM_C402280WA	Secondary Structure	3530.62	-0.667715	0.0860738	-7.75747	8.66397081532221e-15	5.30877967083607e-14	Ortholog(s) have isopentenyl-diphosphate delta-isomerase activity and role in ergosterol biosynthetic process, farnesyl diphosphate biosynthetic process	C4_02280W_A	IDI1
CAALFM_C108210CA	Secondary Structure	5264.17	-0.667327	0.0974636	-6.84694	7.54473364475703e-12	3.47786763333087e-11	Vacuolar membrane transporter; MRP subfamily of ABC family; may transport organic anions conjugated to glutathione, glucuronate, or sulfate; needed for virulence in mouse peritonitis; Spider biofilm induced; flow model biofilm repressed	C1_08210C_A	MLT1
CAALFM_C207370WA	Transcription	597.133	-0.666866	0.120154	-5.55009	2.85527207842655e-08	8.98588505938325e-08	Ortholog of C. dubliniensis CD36 : Cd36_21640, C. parapsilosis CDC317 : CPAR2_105040, Candida tenuis NRRL Y-1498 : CANTEDRAFT_112352 and Debaryomyces hansenii CBS767 : DEHA2C08008g	C2_07370W_A	C2_07370W_A
CAALFM_CR10670WA	Post-translational modification;protein turnover;chaperone functions	6777.79	-0.666696	0.137663	-4.84295	1.279285697417e-06	3.29186058526267e-06	Putative peptidyl-prolyl cis-trans isomerase; macrophage/pseudohyphal-repressed; heavy metal (cadmium) stress-induced; heterozygous null mutant displays sensitivity to virgineone; rat catheter biofilm induced	CR_10670W_A	CPR6
CAALFM_C500950CA	Chromatin Structure and dynamics	1513.82	-0.666011	0.116464	-5.71862	1.07395205587945e-08	3.57053418578062e-08	Putative lysine methyltransferase of the SMYD family; contains characteristic SET and MYND domains	C5_00950C_A	SET5
CAALFM_C208070CA	Energy production and conversion	1751.17	-0.665771	0.0997833	-6.67217	2.52049771929497e-11	1.103475002963e-10	Mitochondrial carrier family member, involved in iron homeostasis; putative membrane transporter localized to the mitochondrial membrane; transcription under control of Atf2p; regulated by Sef1p, Sfu1p, and Hap43p	C2_08070C_A	MRS4
CAALFM_C203280WA	Nuclear structure	5306.38	-0.665225	0.094545	-7.03607	1.97742543266706e-12	9.73489293674177e-12	Essential component of the nuclear pore complex; sumoylation target; stationary phase enriched protein; rat catheter biofilm repressed	C2_03280W_A	NSP1
CAALFM_CR03720WA	Coenzyme metabolis	22970.3	-0.665076	0.11555	-5.75575	8.62567444173163e-09	2.90959197919466e-08	Transaldolase; protein present in exponential and stationary growth phase yeast cultures; oxidative stress-induced via Cap1; induced by nitric oxide independent of Yhb1p; sumoylation target; rat catheter biofilm repressed	CR_03720W_A	TAL1
CAALFM_C102030CA	Energy production and conversion	357.538	-0.664135	0.12183	-5.45132	4.99968887325364e-08	1.52864342915197e-07	Ortholog(s) have role in DNA damage response	C1_02030C_A	C1_02030C_A
CAALFM_CR03070WA	Translation	1416.85	-0.663781	0.101838	-6.518	7.12486534479026e-11	2.96384536937953e-10	Endonuclease involved in regulation of translation; stimulates translation of protein O-mannosyltransferase family which includes PMT1, PMT2, PMT4, PMT5, and PMT6; peloto ortholog; Hap43-repressed gene	CR_03070W_A	DOM34
CAALFM_C210830WA	NA	607.997	-0.66178	0.158394	-4.17805	2.94016433093975e-05	6.41034740416352e-05	Ortholog of C. dubliniensis CD36 : Cd36_24540, C. parapsilosis CDC317 : CPAR2_407710, C. auris B8441 : B9J08_001500 and Candida tenuis NRRL Y-1498 : CANTEDRAFT_116924	C2_10830W_A	C2_10830W_A
CAALFM_C307560WA	Function Unknown	2788.34	-0.659669	0.108586	-6.07507	1.23932293081844e-09	4.54519227403884e-09	Putative transcription factor/corepressor; regulation of filamentation and virulence; interacts with Tup1; regulates hypha-specific gene expression; contains 4 tetratricopeptide repeat (TPR) motifs; flucytosine repressed; Tbp1-induced	C3_07560W_A	TCC1
CAALFM_CR10640WA	Defense mechanisms	782.224	-0.659434	0.161671	-4.07887	4.52560090523099e-05	9.62270500224388e-05	Has domain(s) with predicted antiporter activity, xenobiotic transmembrane transporter activity, role in transmembrane transport, xenobiotic detoxification by transmembrane export across the plasma membrane and membrane localization	CR_10640W_A	CR_10640W_A
CAALFM_C206950CA	Replication and repair	1000.42	-0.659361	0.098728	-6.67856	2.41306683491236e-11	1.05977817594843e-10	NA	C2_06950C_A	ATP23
CAALFM_C200470WA	Function Unknown	2051.85	-0.659344	0.0933343	-7.06432	1.61401635872043e-12	8.00482865698724e-12	Putative nuclear pore membrane glycoprotein	C2_00470W_A	POM152
CAALFM_C107170CA	Transcription	540.798	-0.658874	0.116638	-5.64887	1.61503467026232e-08	5.25892383691593e-08	Predicted Zn(II)2Cys6 transcription factor; ortholog of S. cerevisiae Gsm1; flow model biofilm induced	C1_07170C_A	ZCF23
CAALFM_C600970CA	Nucleotide metabolism and transport |///| Inorganic ion transport and metabolism	1112.28	-0.658719	0.102005	-6.45768	1.06320533312824e-10	4.34790254514963e-10	NA	None	None
CAALFM_CR09880WA	-	8699.59	-0.657525	0.0953942	-6.89271	5.47393619770669e-12	2.58069258701293e-11	RNA polymerase II regulator; role in filamentation, epithelial cell escape, dissemination in RHE model; induced by fluconazole, high cell density; Efg1/hyphal regulated; role in adhesion, hyphal growth on solid media; Spider biofilm induced	CR_09880W_A	DEF1
CAALFM_C504440CA	Energy production and conversion	167.9	-0.657114	0.157415	-4.1744	2.98767660542341e-05	6.50449984614274e-05	Putative succinate-fumarate transporter; involved in repression of growth on sorbose; alkaline induced; rat catheter biofilm induced; Spider biofilm induced	C5_04440C_A	SFC1
CAALFM_C101440CA	Function Unknown	3.5538	-0.65623	0.949619	-0.691046	0.489537	0.54838	Similar to Pox18, a peroxisomal protein; induced during chlamydospore formation in C. albicans and C. dubliniensis; A21 sequence updated based on new sequence and analysis, the allelic orf19.10841 was reinstated; Spider biofilm induced	C1_01440C_A	POX18
CAALFM_C208570WA	Function Unknown	986.755	-0.655608	0.0937015	-6.99677	2.61923742057045e-12	1.27897937733948e-11	Putative mannosyltransferase of Golgi; member of Mnn9p family; similar to S. cerevisiae Anp1p; fungal-specific (no human or murine homolog)	C2_08570W_A	ANP1
CAALFM_C403140CA	Function Unknown	742.996	-0.655444	0.106716	-6.14196	8.15068599360025e-10	3.04687646191114e-09	Predicted hexameric RecA-like ATPase Elp456 Elongator subcomplex subunit; required for modification of wobble nucleosides in tRNA; Spider biofilm induced	C4_03140C_A	C4_03140C_A
CAALFM_C305200WA	Translation	23450.6	-0.655152	0.117787	-5.56218	2.6642851430818e-08	8.44228676598035e-08	Putative ribosomal protein S19; protein level decreases in stationary phase cultures; Spider biofilm repressed	C3_05200W_A	RPS19A
CAALFM_C201090CA	Function Unknown	874.642	-0.655007	0.115834	-5.65469	1.56125944890739e-08	5.09209470829207e-08	Ortholog(s) have protein-macromolecule adaptor activity, role in ergosterol biosynthetic process and endoplasmic reticulum membrane localization	C2_01090C_A	ERG28
CAALFM_CR04140WA	RNA processing and modification	5172.54	-0.654832	0.0748065	-8.75368	2.06514665334523e-18	1.7558128052699e-17	Putative mitochondrial ribosomal component of the small subunit; possibly an essential gene, disruptants not obtained by UAU1 method; Spider biofilm repressed	CR_04140W_A	CR_04140W_A
CAALFM_C300930WA	Function Unknown	576.861	-0.654328	0.13146	-4.9774	6.44436322464594e-07	1.71024579882326e-06	Putative fungal-specific transmembrane protein; fluconazole repressed, Hap43-repressed; flow model biofilm induced; Spider biofilm induced	C3_00930W_A	ATO2
CAALFM_C703050WA	Lipid metabolism	1445.14	-0.653968	0.115023	-5.68555	1.30391901772793e-08	4.29001489631232e-08	Protein similar to S. cerevisiae Phs1p, which is required for growth; has six putative membrane-spanning regions	C7_03050W_A	C7_03050W_A
CAALFM_C505130CA	Coenzyme metabolis	687.007	-0.653777	0.145258	-4.50081	6.76945944813685e-06	1.59636017037076e-05	Putative dephospho-CoA kinase; protein likely to be essential for growth, based on an insertional mutagenesis strategy	C5_05130C_A	C5_05130C_A
CAALFM_CR00810WA	Function Unknown	301.928	-0.653017	0.108817	-6.00103	1.9606564303433e-09	7.05718910346921e-09	Ortholog of C. dubliniensis CD36 : Cd36_25870, C. parapsilosis CDC317 : CPAR2_804000, C. auris B8441 : B9J08_001023 and Candida tenuis NRRL Y-1498 : CANTEDRAFT_115661	CR_00810W_A	CR_00810W_A
CAALFM_C403690CA	Function Unknown	206.013	-0.652851	0.146406	-4.45918	8.22753751933162e-06	1.91763195148129e-05	Has domain(s) with predicted role in RNA catabolic process and ribonuclease H2 complex localization	C4_03690C_A	C4_03690C_A
CAALFM_CR02100CA	Translation	556.293	-0.652537	0.146099	-4.46639	7.95502272657603e-06	1.85916180441091e-05	Putative tRNA binding protein; intron-containing gene; Spider biofilm induced	CR_02100C_A	CR_02100C_A
CAALFM_C113830CA	Energy production and conversion	5358.41	-0.651577	0.108338	-6.01431	1.80657910148374e-09	6.522130317729e-09	Pyruvate dehydrogenase complex protein X; essential component of the mitochondrial pyruvate dehydrogenase complex; role in the respiratory pathway; protein present in exponential and stationary growth phase yeast; Spider biofilm repressed	C1_13830C_A	PDX1
CAALFM_C102660CA	Replication and repair	1143.06	-0.651381	0.108035	-6.02937	1.64599641214749e-09	5.9674815641849e-09	Putative mitochondrial genome maintenance protein; fungal-specific (no human or murine homolog); mutation confers hypersensitivity to tubercidin (7-deazaadenosine)	C1_02660C_A	MGM101
CAALFM_C209510CA	Energy production and conversion	2269.24	-0.650542	0.0955498	-6.80841	9.8682331526637e-12	4.49038224683282e-11	Ortholog(s) have ATP:ADP antiporter activity, calcium ion binding activity and role in ADP transport, ATP transport, mitochondrial transport	C2_09510C_A	C2_09510C_A
CAALFM_C306480CA	Function Unknown	1310.18	-0.650471	0.139557	-4.66098	3.14710472054303e-06	7.73079136705524e-06	Protein of unknown function; predicted role in cell wall organization; Hap43-repressed; caspofungin repressed; Spider biofilm induced; rat catheter biofilm repressed	C3_06480C_A	ECM15
CAALFM_C106960WA	Translation	6827.34	-0.649947	0.0911639	-7.12944	1.00780591570103e-12	5.10355632626699e-12	Translation initiation factor eIF2, alpha chain; genes encoding ribosomal subunits, translation factors, and tRNA synthetases are downregulated upon phagocytosis by murine macrophage; stationary phase enriched protein	C1_06960W_A	SUI2
CAALFM_C108190CA	Transcription	218.712	-0.64969	0.120596	-5.38735	7.15035627112773e-08	2.14582084601841e-07	Zn(II)2Cys6 transcription factor; similar to S. cerevisiae Cat8 but mutant phenotype suggests different target genes; mutant displays increased filamentous/invasive growth; flucytosine repressed; rat catheter biofilm induced	C1_08190C_A	CAT8
CAALFM_C703170WA	Cell cycle control and mitosis	374.184	-0.649378	0.114651	-5.66397	1.47909801303068e-08	4.83461563693715e-08	IPF family A protein; mutants are viable; Spider biofilm induced	C7_03170W_A	IFA21
CAALFM_C700340CA	Intracellular trafficing and secretion |///| Nuclear structure	3619.62	-0.649074	0.133607	-4.85809	1.18526510819946e-06	3.05515804690692e-06	Ortholog(s) have nuclear import signal receptor activity, role in NLS-bearing protein import into nucleus, protein import into nucleus and cytoplasm, nucleus localization	C7_00340C_A	C7_00340C_A
CAALFM_CR04280CA	Cell cycle control and mitosis	760.467	-0.648432	0.117414	-5.52261	3.33995860287967e-08	1.04456249541674e-07	S. cerevisiae ortholog Rft1p has role in glycolipid translocation, protein N-linked glycosylation and localizes to endoplasmic reticulum membrane; regulated by Sef1p-, Sfu1p-, and Hap43p	CR_04280C_A	RFT1
CAALFM_C200810CA	Cell cycle control and mitosis	628.357	-0.64814	0.102047	-6.35136	2.13415969572922e-10	8.40225138878083e-10	Has domain(s) with predicted ATP binding, ATP-dependent FeS chaperone activity, iron-sulfur cluster binding activity and role in iron-sulfur cluster assembly	C2_00810C_A	C2_00810C_A
CAALFM_C204160WA	Transcription	1033.07	-0.647815	0.0919729	-7.04354	1.87419945854234e-12	9.24943591567983e-12	Putative protein of unknown function; possibly mitochondrial; Hap43-repressed; Spider biofilm repressed	C2_04160W_A	C2_04160W_A
CAALFM_CR08570WA	RNA processing and modification	3050.17	-0.647777	0.123709	-5.23628	1.63849182800419e-07	4.71242793212115e-07	Ortholog(s) have role in endoplasmic reticulum unfolded protein response, nuclear-transcribed mRNA catabolic process and 3'-5' exonucleolytic nonsense-mediated decay, more	CR_08570W_A	SKI2
CAALFM_C502490CA	Translation	4183.37	-0.647234	0.102839	-6.29364	3.10099543296208e-10	1.20569751277717e-09	Putative translation initiation factor; repressed upon phagocytosis by murine macrophage; Spider biofilm repressed	C5_02490C_A	TIF5
CAALFM_C505340WA	Function Unknown	4008.3	-0.646691	0.0970667	-6.66234	2.69510304688253e-11	1.17648979047283e-10	Ortholog(s) have unfolded protein binding activity, role in ribosomal large subunit assembly, ribosomal large subunit biogenesis and cytosol localization	C5_05340W_A	C5_05340W_A
CAALFM_C601890CA	RNA processing and modification	1629.19	-0.646622	0.082176	-7.86874	3.58233902680789e-15	2.27385848892737e-14	Putative DEAD-box helicase; Hap43-induced; Spider biofilm induced	C6_01890C_A	DBP9
CAALFM_C208140CA	Function Unknown	6298.7	-0.646404	0.094383	-6.84873	7.45094693999783e-12	3.43727107109186e-11	Putative transporter, possibly involved in ion homeostasis, drug tolerance, filamentous growth, virulence; fungal-specific; Hog1-repressed; repressed by 17-beta-estradiol, ethynyl estradiol; Hap43-induced; Spider biofilm induced	C2_08140C_A	PHM7
CAALFM_C406530CA	Nucleotide metabolism and transport	100.634	-0.646107	0.228987	-2.82159	0.00477864	0.00773617	Putative high-affinity, high-capacity xanthine-uric acid/H+ symporter; similar to A. nidulans UapA; member of the Nucleobase-Ascorbate Transporter/Nucleobase-Cation Symporter (NAT/NCS2) family; rat catheter biofilm induced	C4_06530C_A	XUT1
CAALFM_C700860WA	Function Unknown	5972.1	-0.645515	0.149591	-4.31522	1.59447117047794e-05	3.58026380490957e-05	Beta-glucan associated ser/thr rich cell-wall protein with a role in cell wall structure; GPI anchor; highly mutable due to internal Ser-Ala tandem repeats; detected at germ tube plasma membrane; repressed in cells treated with Congo Red;	C7_00860W_A	SSR1
CAALFM_CR05450CA	Function Unknown	910.068	-0.644914	0.164795	-3.91343	9.09929940823675e-05	0.000185725	Protein of unknown function; Hap43-repressed; Spider biofilm repressed	CR_05450C_A	CR_05450C_A
CAALFM_C202280WA	Function Unknown	1679.2	-0.644421	0.0878073	-7.33904	2.15133600921092e-13	1.16922972435505e-12	NA	C2_02280W_A	AIM36
CAALFM_C602600WA	RNA processing and modification	2524.31	-0.643837	0.134173	-4.79856	1.59809793627705e-06	4.06696303766356e-06	Putative nuclear polyadenylated RNA-binding protein; flucytosine repressed	C6_02600W_A	NAB3
CAALFM_CR04360CA	RNA processing and modification	3683.15	-0.643761	0.0887217	-7.25597	3.98807511066868e-13	2.10653071091647e-12	Putative H/ACA snoRNP protein; macrophage/pseudohyphal-induced	CR_04360C_A	NHP2
CAALFM_C112390CA	Translation	35935.3	-0.643326	0.0774307	-8.30841	9.69936751227811e-17	7.12749365724984e-16	Ribosomal protein L27; Spider biofilm repressed	C1_12390C_A	RPL27A
CAALFM_C210850CA	RNA processing and modification	3139.84	-0.643147	0.112792	-5.70205	1.18377207794061e-08	3.91184934606983e-08	Ortholog of Vms1; component of a Cdc48-complex involved in protein quality control in S. cerevisiae; Spider biofilm repressed	C2_10850C_A	C2_10850C_A
CAALFM_C602500CA	Amino Acid metabolis and transport	2949.37	-0.642853	0.067152	-9.5731	1.03744093551791e-21	1.12564214140761e-20	Putative T subunit of glycine decarboxylase; transcript negatively regulated by Sfu1; Spider biofilm repressed	C6_02500C_A	GCV1
CAALFM_C603080CA	Carbohydrate metabolism and transport	4325.83	-0.642778	0.0769516	-8.35302	6.65418297187281e-17	4.92589825664131e-16	Adenosine kinase; heterozygous null mutant is resistant to cordycepin in C. albicans fitness test; ketoconazole-induced; protein level decrease in stationary phase cultures; sumoylation target; Spider biofilm repressed	C6_03080C_A	ADO1
CAALFM_C307730WA	Function Unknown	897.595	-0.642489	0.13925	-4.61394	3.95113999254595e-06	9.59220617738034e-06	Predicted C2H2 zinc finger protein, involved in transcriptional regulation of white-opaque phenotypic switching; activator of the opaque cell type	C3_07730W_A	WOR4
CAALFM_C504520WA	Inorganic ion transport and metabolism	612.704	-0.641949	0.12312	-5.21399	1.84817511834242e-07	5.26012340736568e-07	Protein involved in TOR signaling pathway; regulates protein phosphatase 2A (PP2A) activity; regulates Rad53p during recovery from DNA damage	C5_04520W_A	TIP41
CAALFM_C604360CA	RNA processing and modification	2472.33	-0.641568	0.0921246	-6.96413	3.30446799532972e-12	1.59800137730707e-11	Putative nuclear pore complex; possibly an essential gene, disruptants not obtained by UAU1 method; rat catheter biofilm repressed	C6_04360C_A	GLE2
CAALFM_C505300WA	Coenzyme metabolis	1421.41	-0.640298	0.104482	-6.12832	8.88115804389249e-10	3.29942156995289e-09	Putative riboflavin synthase; fungal-specific (no human or murine homolog); farnesol-downregulated; protein present in exponential and stationary growth phase yeast cultures; null mutant is inviable unless riboflavin is provided	C5_05300W_A	RIB5
CAALFM_C302090CA	Function Unknown	965.2	-0.639322	0.165076	-3.87289	0.00010755	0.000217819	Ortholog of C. dubliniensis CD36 : Cd36_82070, C. parapsilosis CDC317 : CPAR2_202790, C. auris B8441 : B9J08_000205 and Candida tenuis NRRL Y-1498 : CANTEDRAFT_114065	C3_02090C_A	C3_02090C_A
CAALFM_C303730CA	Post-translational modification;protein turnover;chaperone functions	1483.34	-0.639253	0.135226	-4.72731	2.27512435139129e-06	5.68402846060391e-06	Putative prohibitin; identified in detergent-resistant membrane fraction (possible lipid raft component); predicted N-terminal acetylation; Hap43p-repressed gene	C3_03730C_A	PHB1
CAALFM_C301300CA	Inorganic ion transport and metabolism	1003.28	-0.638797	0.120446	-5.30359	1.13545167460771e-07	3.3228821889323e-07	Carbonic anhydrase; converts of CO2 to bicarbonate; essential for virulence in host niches with limited CO2, normal white-opaque switch; Mnl1-induced in weak acid stress; Hap43-induced gene; F-12/CO2, rat catheter, Spider biofilm induced	C3_01300C_A	NCE103
CAALFM_C207440CA	Lipid metabolism	360.616	-0.63869	0.124347	-5.13636	2.80117087938044e-07	7.80975795730789e-07	Ortholog(s) have sterol esterase activity, role in sterol metabolic process and lipid droplet, membrane localization	C2_07440C_A	C2_07440C_A
CAALFM_C601050WA	Translation	1103.81	-0.638631	0.0725257	-8.80558	1.30178219562152e-18	1.12590111911956e-17	Probable mitochondrial tyrosyl-tRNA synthetase, based on conservation in other fungi	C6_01050W_A	C6_01050W_A
CAALFM_C301550CA	Post-translational modification;protein turnover;chaperone functions	15703.1	-0.638629	0.145819	-4.37961	1.18894360453028e-05	2.71945966774411e-05	Protein similar to alpha agglutinin anchor subunit; secreted; exogenously expressed protein is a substrate for Kex2 processing in vitro; fluconazole-induced; induced by alpha pheromone in SpiderM medium; Hap43-induced	C3_01550C_A	TOS1
CAALFM_C105260CA	Energy production and conversion	1369.15	-0.637696	0.148449	-4.29572	1.74130129206557e-05	3.89540828679052e-05	Putative mitochondrial succinate dehydrogenase; macrophage/pseudohyphal-induced; repressed by nitric oxide	C1_05260C_A	SDH1
CAALFM_C702300WA	Post-translational modification;protein turnover;chaperone functions	858.186	-0.63756	0.124695	-5.11297	3.17136707207176e-07	8.80919014335645e-07	Putative aspartic-type endopeptidase with limited ability to degrade alpha pheromone; mutants show increased sensitivity to alpha pheromone	C7_02300W_A	YPS7
CAALFM_CR08170CA	Post-translational modification;protein turnover;chaperone functions	868.259	-0.637337	0.130093	-4.89909	9.62834208071329e-07	2.49465363134343e-06	Ortholog(s) have protein C-terminal leucine carboxyl O-methyltransferase activity and role in C-terminal protein methylation, protein-containing complex assembly, regulation of autophagy	CR_08170C_A	PPM1
CAALFM_C305220WA	Secondary Structure	10087.3	-0.636778	0.0985664	-6.46039	1.04431931230075e-10	4.27907524624389e-10	Multidrug transporter of ABC superfamily; transports phospholipids in an in-to-out direction; induced by beta-estradiol, progesterone, corticosteroid, or cholesterol; Spider biofilm induced	C3_05220W_A	CDR1
CAALFM_C400400WA	Intracellular trafficing and secretion	1978.51	-0.636631	0.143878	-4.42481	9.65286275997486e-06	2.22482201112764e-05	Putative ion transporter; fungal-specific (no human or murine homolog)	C4_00400W_A	MNR2
CAALFM_C603940CA	RNA processing and modification	4987.65	-0.635987	0.0933076	-6.81603	9.35936448557461e-12	4.28151749792915e-11	Putative RNA binding protein; transcript regulated by Nrg1, Mig1, and Tup1	C6_03940C_A	PBP2
CAALFM_C502000CA	Energy production and conversion	7417.68	-0.635972	0.097329	-6.53425	6.39289776536179e-11	2.67416203671466e-10	Acetyl-coA hydrolase; acetate utilization; nonessential; soluble protein in hyphae; antigenic in human; induced on polystyrene adherence; farnesol-, ketoconazole-induced; no human or murine homolog; stationary phase-enriched protein	C5_02000C_A	ACH1
CAALFM_CR07200WA	Coenzyme metabolis	732.907	-0.635347	0.136722	-4.64699	3.36809830900721e-06	8.25678586274156e-06	Ortholog of C. dubliniensis CD36 : Cd36_32830, C. parapsilosis CDC317 : CPAR2_205930, C. auris B8441 : B9J08_003982 and Candida tenuis NRRL Y-1498 : CANTEDRAFT_115846	CR_07200W_A	CR_07200W_A
CAALFM_CR00050WA	NA	183.752	-0.635165	0.192317	-3.3027	0.000957581	0.00169744	Transcriptional activator that forms a heterodimer with Ino4p; likely regulates genes involved in phosphatidylcholine and phosphatidylinositol biosynthesis, fatty acid beta-oxidation, and peroxisome biogenesis	CR_00050W_A	INO2
CAALFM_C304410CA	NA	1801.9	-0.634338	0.125978	-5.0353	4.770971423602e-07	1.29007238989076e-06	Has domain(s) with predicted nucleic acid binding activity and nucleus localization	C3_04410C_A	C3_04410C_A
CAALFM_CR10760CA	Function Unknown	548.649	-0.634118	0.135678	-4.67368	2.95845171681857e-06	7.29719050873878e-06	NA	CR_10760C_A	COX16
CAALFM_C100130CA	Intracellular trafficing and secretion	1657.38	-0.633415	0.168227	-3.76524	0.000166386	0.000328348	Subunit of GARP (Golgi-associated retrograde protein) complex, which has roles in Golgi to vacuole transport, cellular sphingolipid homeostasis, retrograde transport, and filamentous growth	C1_00130C_A	VPS53
CAALFM_CR05620CA	Function Unknown	1073.88	-0.633383	0.0797686	-7.94025	2.01776184830446e-15	1.308389047482e-14	Putative Obg family GTPase member; peripheral protein of the mitochondrial inner membrane; associates with the large ribosomal subunit; required for mitochondrial translation; rat catheter biofilm repressed	CR_05620C_A	MTG2
CAALFM_C700180WA	Post-translational modification;protein turnover;chaperone functions	17.9944	-0.633078	0.439299	-1.44111	0.149554	0.188542	Protein involved in regulation of pheromone-mediated mating; repressed by A1p and Alpha2p in white-phase cells; null mutant shows no pheromone response in opaque cells; overexpression causes enhanced pheromone response and cell cycle arrest	C7_00180W_A	FAR1
CAALFM_C209940WA	Transcription	7269.17	-0.632923	0.103761	-6.09985	1.06171076742601e-09	3.92011266768902e-09	bZIP transcription factor; amino acid control response; required for Efg1-dependent pseudohyphal induction by amino acid starvation, not by serum; human whole blood and PMN induced; required for biofilm formation; Spider biofilm induced	C2_09940W_A	GCN4
CAALFM_C209400CA	Lipid metabolism |///| Signal Transduction	2012.15	-0.632436	0.0959469	-6.59152	4.35336258501595e-11	1.85852716608884e-10	C-14 sterol reductase, has a role in ergosterol biosynthesis; mutation confers increased sensitivity to dyclonine; rat catheter and Spider biofilm repressed	C2_09400C_A	ERG24
CAALFM_C114250CA	Function Unknown	730.114	-0.630111	0.115038	-5.47742	4.31578230315549e-08	1.32628667813229e-07	Putative protein of unknown function; mutation confers hypersensitivity to amphotericin B	C1_14250C_A	C1_14250C_A
CAALFM_C400240CA	Amino Acid metabolis and transport	4317.41	-0.628566	0.145152	-4.33041	1.48833343846608e-05	3.35824785984221e-05	Delta 1-pyrroline-5-carboxylate reductase; protein induced during the mating process; alkaline induced; stationary phase enriched protein; Spider biofilm repressed	C4_00240C_A	PRO3
CAALFM_CR05480WA	Energy production and conversion	2956.1	-0.628187	0.120978	-5.19259	2.07392268157832e-07	5.86651728892578e-07	Ortholog(s) have dicarboxylic acid transmembrane transporter activity, role in mitochondrial transport and mitochondrial inner membrane, mitochondrion localization	CR_05480W_A	CR_05480W_A
CAALFM_C400520WA	Post-translational modification;protein turnover;chaperone functions	1878.86	-0.628113	0.095426	-6.5822	4.63546453703458e-11	1.97056416775919e-10	Predicted component of the presequence translocase-associated import motor (PAM complex) involved in protein import into mitochondrial matrix; rat catheter biofilm induced	C4_00520W_A	PAM18
CAALFM_C306590WA	Amino Acid metabolis and transport	8556.9	-0.62807	0.0743208	-8.4508	2.89323556508914e-17	2.21544445627399e-16	Saccharopine dehydrogenase; lysine biosynthesis; soluble protein in hyphae; amphotericin B repressed; Gcn4-regulated; colony morphology-related gene regulation by Ssn6; protein present in exponential and stationary growth phase yeast	C3_06590W_A	LYS9
CAALFM_C600150WA	Secondary Structure	5791.67	-0.624886	0.125034	-4.99774	5.80054734609439e-07	1.54827220681054e-06	D-arabitol dehydrogenase, NAD-dependent (ArDH); enzyme of D-arabitol and D-arabinose catabolism; D-arabitol is a marker for active infection in humans; rat catheter and Spider biofilm induced	C6_00150W_A	ARD
CAALFM_CR07620WA	Amino Acid metabolis and transport	3402.78	-0.624699	0.119056	-5.2471	1.54509101462148e-07	4.45445663735719e-07	Putative aspartate aminotransferase; stationary phase enriched protein; Gcn4-regulated; Spider biofilm induced	CR_07620W_A	AAT21
CAALFM_C501810WA	Function Unknown	1091.43	-0.623569	0.0879668	-7.08869	1.3539026279537e-12	6.78192391385806e-12	bZIP transcription factor; ortholog of S. cerevisiae Yap3; partially complements fluconazole sensitivity of S. cerevisiae pdr1 pdr3; Hap43-induced; required for yeast cell adherence to silicone substrate; flow model biofilm repressed	C5_01810W_A	FCR3
CAALFM_C102210WA	NA	992.282	-0.623315	0.174449	-3.57306	0.000352838	0.000666115	Ortholog of C. dubliniensis CD36 : Cd36_02060, C. parapsilosis CDC317 : CPAR2_106200, Candida tenuis NRRL Y-1498 : CANTEDRAFT_96322 and Debaryomyces hansenii CBS767 : DEHA2C02310g	C1_02210W_A	C1_02210W_A
CAALFM_C110020WA	Transcription	1177.81	-0.623015	0.121595	-5.12368	2.99630509932452e-07	8.34219080687341e-07	GATA-type transcription factor; regulator of iron-responsive genes; represses iron utilization genes if iron is present; Hap43-repressed; promotes gastrointestinal commensalism in mice; Spider biofilm induced	C1_10020W_A	SFU1
CAALFM_C300210CA	Function Unknown	150.595	-0.622587	0.216449	-2.87637	0.00402273	0.00657083	Predicted integral membrane protein; Spider biofilm induced	C3_00210C_A	C3_00210C_A
CAALFM_C306150WA	Function Unknown	705.562	-0.622385	0.147125	-4.23033	2.33352782962001e-05	5.13312946205431e-05	Ortholog(s) have role in negative regulation of transcription by RNA polymerase II, positive regulation of transcription by RNA polymerase II, regulation of fungal-type cell wall organization and chromatin, nucleolus localization	C3_06150W_A	C3_06150W_A
CAALFM_C604150WA	-	0.506211	-0.621346	2.52916	-0.245672	0.805936	0.839744	Protein of unknown function; Hap43-repressed gene	C6_04150W_A	C6_04150W_A
CAALFM_C108240CA	Carbohydrate metabolism and transport	149.926	-0.621238	0.165285	-3.75858	0.000170881	0.000336555	Protein with a predicted phosphoglycerate mutase family domain; Hap43-repressed; clade-associated gene expression; induced by hypoxia	C1_08240C_A	C1_08240C_A
CAALFM_C502180CA	Transcription	1331.24	-0.620808	0.134292	-4.62281	3.78578019787553e-06	9.22429054293872e-06	Zn(II)2Cys6 transcription factor; predicted regulator branched-c ofhain amino acid biosynthesis genes; alkaline induced; induced by Mnl1 under weak acid stress; required for yeast cell adherence to silicone substrate; Spider biofilm induced	C5_02180C_A	LEU3
CAALFM_C400090WA	Carbohydrate metabolism and transport	622.897	-0.620315	0.155877	-3.97952	6.90541401583281e-05	0.000143182	Putative beta-1,3-glucanosyltransferase with similarity to the A. fumigatus GEL family; fungal-specific (no human or murine homolog); possibly an essential gene, disruptants not obtained by UAU1 method	C4_00090W_A	PHR3
CAALFM_C406080WA	Function Unknown	182.803	-0.6201	0.182266	-3.40217	0.000668532	0.00121443	Has domain(s) with predicted role in gamma-tubulin complex localization and gamma-tubulin ring complex localization	C4_06080W_A	C4_06080W_A
CAALFM_C602870WA	Replication and repair	1440.77	-0.619592	0.0923077	-6.71225	1.91652016273096e-11	8.52085998385783e-11	Ribonuclease H (RNAse H); hyphal-induced; flucytosine induced; similar to orf19.5564 (see Locus History); possibly essential (UAU1 method); rat catheter biofilm induced; flow model biofilm repressed	C6_02870W_A	RNH1
CAALFM_C203210WA	Function Unknown	716.951	-0.618312	0.119409	-5.17809	2.24170919003332e-07	6.31143510130693e-07	Ortholog of C. dubliniensis CD36 : Cd36_17965, C. parapsilosis CDC317 : CPAR2_211700, C. auris B8441 : B9J08_004599 and Candida tenuis NRRL Y-1498 : CANTEDRAFT_112898	C2_03210W_A	C2_03210W_A
CAALFM_C701570CA	Carbohydrate metabolism and transport	256.313	-0.618022	0.119791	-5.15918	2.48037525240485e-07	6.94759349590193e-07	Predicted transmembrane transporter; induced during chlamydospore formation in both C. albicans and C. dubliniensis	C7_01570C_A	C7_01570C_A
CAALFM_C700710WA	Translation	20154	-0.617731	0.120497	-5.12651	2.95158529633964e-07	8.22149175917404e-07	Putative ribosomal protein S28B	C7_00710W_A	RPS28B
CAALFM_C300220WA	Inorganic ion transport and metabolism	87.6289	-0.617675	0.269526	-2.29171	0.0219224	0.032156	Putative MFS glucose/myo-inositol transporter; 20 member family; 12 transmembrane segments, extended N terminus; expressed in rich medium; Hap43, phagocytosis, rat catheter, Spider and flow model biofilm induced	C3_00220W_A	HGT19
CAALFM_C300500CA	RNA processing and modification	424.188	-0.616845	0.132161	-4.66736	3.0509573604437e-06	7.51302937059693e-06	Ortholog(s) have role in mRNA splicing, via spliceosome and Prp19 complex, spliceosomal complex localization	C3_00500C_A	PRP46
CAALFM_C405320WA	Amino Acid metabolis and transport	5910.88	-0.61682	0.108056	-5.70833	1.14089707079778e-08	3.78264329429974e-08	NA	None	None
CAALFM_C702850WA	Cell cycle control and mitosis	1163.29	-0.6168	0.119878	-5.14522	2.67207313443187e-07	7.46020975897351e-07	Ortholog of Candida albicans WO-1 : CAWG_05627	C7_02850W_A	C7_02850W_A
CAALFM_C109320CA	NA	1369.08	-0.616381	0.12825	-4.80607	1.53926385838249e-06	3.92221918301702e-06	Protein with a regulator of G-protein signaling domain; Plc1-regulated; Spider biofilm induced; rat catheter biofilm repressed	C1_09320C_A	C1_09320C_A
CAALFM_C114470WA	Cytoskeleton	1502.66	-0.615772	0.12443	-4.94873	7.46988622902719e-07	1.96505409727275e-06	Putative zinc-finger domain protein with a predicted role in pre-mRNA splicing; Hap43-repressed; Spider biofilm repressed	C1_14470W_A	C1_14470W_A
CAALFM_C102690CA	-	0.72532	-0.615737	2.29298	-0.268532	0.78829	0.825795	Predicted ORF from Assembly 19; removed from Assembly 20; subsequently reinstated in Assembly 21 based on comparative genome analysis	C1_02690C_A	C1_02690C_A
CAALFM_C303780WA	-	292.305	-0.615656	0.161638	-3.80886	0.000139611	0.000278805	Protein of unknown function	C3_03780W_A	C3_03780W_A
CAALFM_C101150CA	Post-translational modification;protein turnover;chaperone functions	1066.89	-0.614998	0.0959319	-6.41077	1.44782936097112e-10	5.82913750086901e-10	Ortholog(s) have tRNA methyltransferase activity and role in tRNA methylation, wybutosine biosynthetic process	C1_01150C_A	PPM2
CAALFM_C704310CA	Lipid metabolism	1327.51	-0.614822	0.130664	-4.70536	2.53419537958539e-06	6.30506971303302e-06	Butyrobetaine dioxygenase, the fourth enzyme of the carnitine biosynthesis pathway	C7_04310C_A	C7_04310C_A
CAALFM_C702640WA	Intracellular trafficing and secretion	4937.95	-0.613907	0.122981	-4.99187	5.97977797444094e-07	1.59469589194164e-06	Ortholog(s) have mitochondrion targeting sequence binding, protein transmembrane transporter activity	C7_02640W_A	TOM70
CAALFM_CR08080WA	Function Unknown	29.6917	-0.61373	0.340724	-1.80126	0.0716627	0.096387	Has domain(s) with predicted RNA binding, nucleic acid binding activity	CR_08080W_A	CR_08080W_A
CAALFM_C503470CA	Function Unknown	745.36	-0.613033	0.1572	-3.89969	9.63146695355241e-05	0.000196054	Predicted membrane transporter, member of the L-amino acid transporter-3 (LAT3) family, major facilitator superfamily (MFS)	C5_03470C_A	C5_03470C_A
CAALFM_C102640CA	Intracellular trafficing and secretion	5025.01	-0.612567	0.115741	-5.29256	1.20613442569315e-07	3.51945341400075e-07	Putative mitochondrial primary import receptor	C1_02640C_A	TOM20
CAALFM_C204460WA	Amino Acid metabolis and transport	3607.78	-0.612442	0.0699761	-8.75217	2.0929165180121e-18	1.77690977256648e-17	Homocitrate synthase, minor isoform; repressed by nitric oxide and by hypoxia; protein level decreases in stationary phase cultures; induced by ketoconazole, Spider biofilm induced; flow model biofilm repressed	C2_04460W_A	LYS22
CAALFM_C402690WA	Replication and repair	911.279	-0.612318	0.116092	-5.27442	1.33173506851404e-07	3.86158200522813e-07	Ortholog of Spathaspora passalidarum NRRL Y-27907 : SPAPADRAFT_64512 and Candida albicans WO-1 : CAWG_03529	C4_02690W_A	C4_02690W_A
CAALFM_C102960CA	Function Unknown	1089.76	-0.612058	0.0851559	-7.1875	6.5987823523584e-13	3.41060023388017e-12	Ortholog(s) have role in intracellular monoatomic ion homeostasis, mitochondrion inheritance, mitochondrion organization, regulation of cardiolipin metabolic process and mitochondrial inner membrane, mitochondrion localization	C1_02960C_A	C1_02960C_A
CAALFM_C204950CA	Energy production and conversion	12066.9	-0.611899	0.0865693	-7.06832	1.56824307915376e-12	7.80356717615336e-12	Cytochrome c1; induced in high iron; alkaline repressed; possibly an essential gene, disruptants not obtained by UAU1 method; Hap43-repressed; Spider biofilm repressed	C2_04950C_A	CYT1
CAALFM_C207820CA	Function Unknown	931.494	-0.611464	0.0955731	-6.39787	1.57555168347284e-10	6.29278483013636e-10	Putative endoplasmic reticulum protein; possibly adherence-induced	C2_07820C_A	PHO86
CAALFM_C402260CA	Function Unknown	1107.09	-0.611319	0.0876447	-6.97497	3.0592871774531e-12	1.48421107535679e-11	Protein of unknown function; repressed by prostaglandins; Hap43-induced, Spider biofilm induced	C4_02260C_A	C4_02260C_A
CAALFM_C402960WA	Post-translational modification;protein turnover;chaperone functions	1061.36	-0.611233	0.102806	-5.9455	2.75616313260663e-09	9.76845317812408e-09	Ortholog(s) have ubiquitin protein ligase activity, ubiquitin-protein transferase activity	C4_02960W_A	C4_02960W_A
CAALFM_C103310WA	Cytoskeleton	1847.89	-0.61119	0.106237	-5.75309	8.76254090558876e-09	2.95079178619014e-08	Component of the RSC chromatin remodeling complex; putative DNA translocase; Spider biofilm repressed	C1_03310W_A	C1_03310W_A
CAALFM_C206130WA	Replication and repair	639.803	-0.610946	0.130638	-4.67662	2.9164676725883e-06	7.20250089561556e-06	Putative subunit of a replication fork-pausing checkpoint complex	C2_06130W_A	CSM3
CAALFM_C505350WA	Replication and repair	1370.28	-0.610552	0.123002	-4.96377	6.91370696916659e-07	1.8275414508206e-06	Ortholog(s) have DNA primase activity, single-stranded DNA binding activity and role in DNA replication, DNA replication, synthesis of RNA primer, mitotic DNA replication initiation	C5_05350W_A	C5_05350W_A
CAALFM_C702380CA	Post-translational modification;protein turnover;chaperone functions	20022.4	-0.609604	0.15278	-3.99008	6.60499200844888e-05	0.000137522	Peptidyl-prolyl cis-trans isomerase; cyclosporin A sensitive activity; soluble in hyphae; biofilm induced, macrophage-induced protein; downregulated upon treatment of biofilm with farnesol; present in exponential and stationary phase cells	C7_02380C_A	CYP1
CAALFM_CR08200CA	Secondary Structure	1549.68	-0.609401	0.122222	-4.986	6.16419575553509e-07	1.63733896095985e-06	Putative MRP/CFTR-subfamily ABC transporter; member of multidrug resistance-associated protein (MRP) subfamily of ABC family; similar to S. cerevisiae Bpt1p	CR_08200C_A	CR_08200C_A
CAALFM_C405700WA	Chromatin Structure and dynamics	309.019	-0.608877	0.145136	-4.19522	2.72603527804118e-05	5.95428708441335e-05	Zn(II)2Cys6 transcription factor; colony morphology-related gene regulation by Ssn6	C4_05700W_A	ZCF5
CAALFM_CR10630WA	Function Unknown	184.27	-0.608504	0.178866	-3.40202	0.000668902	0.00121473	Ortholog(s) have role in box C/D snoRNP assembly, protein folding, rRNA processing and R2TP complex localization	CR_10630W_A	CR_10630W_A
CAALFM_C502400WA	Lipid metabolism	3383.68	-0.608196	0.125328	-4.85285	1.21698454040396e-06	3.13423053657592e-06	NA	None	None
CAALFM_C700610CA	Function Unknown	1152.17	-0.607459	0.102724	-5.91352	3.3486591512512e-09	1.17506072143438e-08	Ortholog of S. cerevisiae : RMD8, C. glabrata CBS138 : CAGL0C01969g, C. dubliniensis CD36 : Cd36_70050, C. parapsilosis CDC317 : CPAR2_301100 and C. auris B8441 : B9J08_001157	C7_00610C_A	C7_00610C_A
CAALFM_C302150CA	Coenzyme metabolis	4124.24	-0.607432	0.0591916	-10.2621	1.043920032384e-24	1.50119696522972e-23	Delta(24)-sterol C-methyltransferase, converts zymosterol to fecosterol, ergosterol biosynthesis; mutation confers nystatin resistance; Hap43, GlcNAc-, fluconazole-induced; upregulated in azole-resistant strain; Spider biofilm repressed	C3_02150C_A	ERG6
CAALFM_CR10260WA	Cell cycle control and mitosis	461.721	-0.607185	0.126271	-4.8086	1.51989126068244e-06	3.87614186167252e-06	Putative mitochondrial 2' O-ribose methyltransferase; predicted role in methylation of U(2791) in 21S rRNA; Spider biofilm induced	CR_10260W_A	CR_10260W_A
CAALFM_C700290CA	Inorganic ion transport and metabolism	22.517	-0.607145	0.386625	-1.57037	0.116328	0.149989	Predicted sugar transporter, involved in glycerol utilization; member of the major facilitator superfamily; 12 transmembrane; gene has intron; oxidative stress-induced via Cap1p; expressed in rich medium, 2% glucose	C7_00290C_A	HGT13
CAALFM_CR10730CA	RNA processing and modification	1280.86	-0.606599	0.138856	-4.36855	1.25075066858366e-05	2.8559239456696e-05	Ortholog(s) have RNA polymerase II C-terminal domain phosphoserine binding activity, role in mRNA 3'-end processing, retrotransposon silencing and chromatin, site of double-strand break localization	CR_10730C_A	CR_10730C_A
CAALFM_C104200CA	Function Unknown	1051.12	-0.605658	0.098189	-6.16829	6.90313977597818e-10	2.59504522785521e-09	Ortholog(s) have role in endoplasmic reticulum tubular network membrane organization, mitotic spindle pole body insertion into the nuclear envelope and mitotic spindle pole body localization, more	C1_04200C_A	C1_04200C_A
CAALFM_C303830WA	Post-translational modification;protein turnover;chaperone functions	703.883	-0.605523	0.116239	-5.20928	1.8957918127531e-07	5.38799271227371e-07	Ortholog(s) have peptidyl-prolyl cis-trans isomerase activity, protein phosphatase regulator activity, role in mitotic spindle organization, response to osmotic stress and protein phosphatase type 2A complex localization	C3_03830W_A	RRD2
CAALFM_C205670CA	Translation	598.764	-0.605399	0.0977838	-6.1912	5.97093265464173e-10	2.25731296773908e-09	Ortholog(s) have tRNA-intron endonuclease activity, role in tRNA-type intron splice site recognition and cleavage and tRNA-intron endonuclease complex localization	C2_05670C_A	C2_05670C_A
CAALFM_C505140WA	Amino Acid metabolis and transport	974.348	-0.604795	0.0708673	-8.53418	1.41152543568026e-17	1.1062163486146e-16	Has domain(s) with predicted 2-dehydropantoate 2-reductase activity, oxidoreductase activity and role in pantothenate biosynthetic process	C5_05140W_A	C5_05140W_A
CAALFM_C111850WA	NA	620.4	-0.604367	0.134908	-4.47983	7.47010755028055e-06	1.75127989410048e-05	Protein of unknown function; Hap43-repressed gene; mRNA binds to She3; repressed in hyphae; Efg1 and Efh1 regulated; 5'-UTR intron; induced by Mnl1 under weak acid stress; rat catheter biofilm induced	C1_11850W_A	C1_11850W_A
CAALFM_CR05530CA	Function Unknown	1415.8	-0.603999	0.134938	-4.47612	7.60124454910866e-06	1.77994082527044e-05	Zn2Cys6 transcription factor involved in negative regulation of nitrosative stress response; regulates formation of mating projections and same-sex mating; mutant has cell wall defects; transcription increased at stationary phase	CR_05530C_A	CWT1
CAALFM_C108590CA	Lipid metabolism	3871.98	-0.603908	0.0828651	-7.28784	3.14963127604876e-13	1.67840723407173e-12	Squalene epoxidase, epoxidation of squalene to 2,3(S)-oxidosqualene; ergosterol biosynthesis; allylamine antifungal drug target; NADH reducing cofactor but S. cerevisiae Erg1 uses NADPH; flow model biofilm induced; Spider biofilm repressed	C1_08590C_A	ERG1
CAALFM_CR00190WA	Carbohydrate metabolism and transport	1304.42	-0.603731	0.115393	-5.23197	1.67710173820894e-07	4.81655926821498e-07	N-acetyltransferase related to Gcn5p, acts as N-acetylglucosamine (GlcNAc) sensor required for GlcNAc-induced histone acetylation at promoters of GlcNAc-inducible genes and activation of their transcription by Rep1p; Hap43-induced gene	CR_00190W_A	NGS1
CAALFM_C701870WA	Translation	891.798	-0.602965	0.0962323	-6.26572	3.71095273265665e-10	1.43082340449e-09	Putative mitochondrial lysine-tRNA synthetase; flucytosine repressed	C7_01870W_A	MSK1
CAALFM_C201360CA	Carbohydrate metabolism and transport	2568.86	-0.60178	0.100904	-5.96391	2.46267829359297e-09	8.80092700522435e-09	Protein with predicted GPI modification; dfg5 dcw1 double mutant is inviable; not required for wild-type hyphal growth; upregulated in cyr1 mutant (yeast or hyphal form); Hap43-induced	C2_01360C_A	DCW1
CAALFM_C600070CA	Function Unknown	745.562	-0.601761	0.118667	-5.07099	3.95753083604648e-07	1.08574704954246e-06	Putative GPI-anchored adhesin-like protein; fluconazole-downregulated; induced in oralpharyngeal candidasis; Spider biofilm induced	C6_00070C_A	PGA25
CAALFM_C601710CA	Signal Transduction	1849.02	-0.600872	0.128506	-4.67582	2.92776703395478e-06	7.22743640291669e-06	Putative protein kinase of polyamine import; mutation confers hypersensitivity to high concentrations of tunicamycin; YPD flow model biofilm induced; rat catheter and Spider biofilm induced	C6_01710C_A	PTK2
CAALFM_CR03770CA	Translation	16830.7	-0.599155	0.109373	-5.47811	4.29895114029061e-08	1.32179004113999e-07	Putative 40S ribosomal protein S30; colony morphology-related gene regulation by Ssn6; rat catheter biofilm repressed	CR_03770C_A	RPS30
CAALFM_C207910CA	NA	692.94	-0.598675	0.151421	-3.95371	7.6949155416136e-05	0.000158188	Ortholog of C. dubliniensis CD36 : Cd36_11730, C. parapsilosis CDC317 : CPAR2_104195, Candida tenuis NRRL Y-1498 : CANTEDRAFT_109454 and Debaryomyces hansenii CBS767 : DEHA2C10076g	C2_07910C_A	C2_07910C_A
CAALFM_CR08600CA	Intracellular trafficing and secretion	2062.59	-0.598494	0.11593	-5.16253	2.4363888674265e-07	6.83713047717118e-07	Ortholog(s) have peroxisome membrane targeting sequence binding activity	CR_08600C_A	PEX19
CAALFM_C202330WA	-	690.054	-0.597672	0.187855	-3.18156	0.00146484	0.00253531	Predicted protein of unknown function; overlaps CPR3/orf19.1552	C2_02330W_A	C2_02330W_A
CAALFM_C206290CA	Energy production and conversion	8184.6	-0.597671	0.109761	-5.44522	5.17412531357387e-08	1.57956664600775e-07	Putative mitochondrial F1F0 ATP synthase subunit; macrophage/pseudohyphal-induced	C2_06290C_A	ATP14
CAALFM_C106260WA	-	0.23433	-0.596585	3.53381	-0.168822	0.865937	0.890834	Putative GPI-anchored protein; adhesin-like protein	C1_06260W_A	PGA50
[truncated: 4,689 more rows]

## Sheet: cwh8null_DEGenes
locus tag	COG_Category	baseMean	log2FoldChange	lfcSE	stat	pvalue	padj	description	standard name	gene name
[truncated: 1,493 more rows]

## Sheet: 50µMFOH_AllQuantifiedGenes
locus.tag	Transcripts.accession	standard.name	gene.name	description	baseMean	log2FoldChange	lfcSE	stat	pvalue	padj
[truncated: 6,147 more rows]

[truncated: 3 more sheets: 50µMFOH_DEGenes, CWH8OE_AllQuantifiedGenes, CWH8OE_DEGenes]
