# Supplementary material for: Cwh8 moonlights as a farnesyl pyrophosphate phosphatase and is essential for farnesol biosynthesis in Candida albicans
Source: mBio. 2025 Sep 8;16(10):e02290-25. doi: 10.1128/mbio.02290-25 (PMC12505894; doi:10.1128/mbio.02290-25)
Supplement: Table S5 — cwh8ΔΔ, cwh8ΔΔ::pTDH3-CWH8, and 50 μM FOH gene overlap results. [file mbio.02290-25-s0007.xlsx]

## Sheet: cwh8∆∆ DE↑,50µM FOH DE↓,CWH8OE↓
Table S5. cwh8DD , cwh8DD::pTDH3-CWH8, and 50µM FOH gene overlap results.
Names	total	elements
cwh8∆∆ DE↑, 50µM FOH DE↓, cwh8∆∆::pTDH3-CWH8 DE↓	39	C5_04470C_A
		CR_07480W_A
		C6_02200C_A
		C2_10150W_A
		CR_03480W_A
		ADH5
		C1_11270W_A
		MNN15
		FTH1
		C1_07220W_A
		C5_04050W_A
		C1_00270W_A
		RNR22
		ISN1
		CR_07160C_A
		CFL4
		PGA58
		MUM2
		MRV8
		C2_09860C_A
		CR_05750W_A
		MNN1
		PGA10
		PGA23
		C2_05770W_A
		C1_11950W_A
		C4_05900C_A
		MRV2
		AMS1
		AFP99
		C2_00760C_A
		C1_05540C_A
		C3_02790W_A
		C3_01130C_A
		C2_05130W_A
		MOH1
		BMT7
		C6_02420W_A
cwh8∆∆ DE↑, cwh8∆∆::pTDH3-CWH8 DE↓	13	CRZ2
		FCY24
		C2_07790C_A
		OYE22
		C3_07330W_A
		DDR48
		C4_00990W_A
		ZCF26
		CR_01340W_A
		HSP70
		C2_01630W_A
		CR_06550C_A
		IFF8
cwh8∆∆ DE↑, 50µM FOH DE↓	115	RTA4
		PRD1
		C3_06560W_A
		C1_03990W_A
		C5_05210W_A
		C7_00870W_A
		C4_02860W_A
		CEK2
		C7_03280C_A
		C1_09310C_A
		C1_04110W_A
		WH11
		C1_06390W_A
		C3_05400C_A
		PIKA
		SOD5
		KNS1
		CR_05310W_A
		C2_01040W_A
		CIP1
		C2_05290C_A
		SPC3
		C5_04390C_A
		C1_02700C_A
		HGC1
		CR_03000C_A
		VPS36
		IML2
		C1_13650C_A
		CR_07220C_A
		SAP10
		C3_04330C_A
		ECE1
		MNN41
		C2_00940W_A
		C3_01540W_A
		CSP37
		C6_03420W_A
		CR_01220W_A
		C7_03310W_A
		C7_01380W_A
		DIT1
		C5_00390C_A
		DIT2
		UGA6
		C5_01260W_A
		C2_09810C_A
		CR_07680C_A
		GPI1
		TGL99
		MODF
		C4_00950C_A
		C4_01960C_A
		C2_04430W_A
		C2_06630C_A
		CR_09570W_A
		CR_02800C_A
		C1_07100C_A
		MHF1
		C1_10060C_A
		HGT5
		GYP7
		C1_10980W_A
		C2_09480W_A
		DPP3
		FAV1
		CR_03260W_A
		C3_05360C_A
		C4_00840W_A
		CR_06500C_A
		CR_02630C_A
		BIO32
		C1_04930C_A
		GIT4
		C1_05440C_A
		IRC6
		C1_13100W_A
		C1_01290C_A
		C1_09340C_A
		ECM22
		C7_01230C_A
		SFT1
		C3_06040W_A
		CR_02880W_A
		MNN47
		CR_10000C_A
		C4_03600C_A
		C4_03710C_A
		C2_08860W_A
		CR_06570C_A
		GRP2
		C1_07980C_A
		PXP2
		PTC4
		CHT4
		C2_08460C_A
		PTP2
		UME6
		C2_04280W_A
		C4_06200W_A
		C3_00610W_A
		SOD4
		ARF3
		C1_04960C_A
		C1_12880C_A
		YKT6
		HEM14
		CAP01
		CAF16
		SAP3
		OPT6
		C3_02330C_A
		HWP1
		C5_05510C_A
		C3_04190W_A
50µM FOH DE↓, cwh8∆∆::pTDH3-CWH8 DE↓	155	C7_01650W_A
		PNS1
		C2_09280C_A
		CR_07540C_A
		C5_02110W_A
		ALD6
		C3_03230C_A
		CSP2
		C4_06620C_A
		CIRT4B
		HSP12
		CR_07740W_A
		C2_10070W_A
		C5_03770C_A
		ALK6
		PHO8
		C1_00030C_A
		C2_09980W_A
		GCA2
		C4_01800W_A
		C2_09590C_A
		C1_01360C_A
		HSP30
		XYL2
		AQY1
		HGT6
		RSN1
		CDR4
		GPH1
		AHP1
		C1_05830W_A
		DAL52
		DAL1
		C4_04620C_A
		MAL31
		SKN2
		ALS4
		CMK1
		C3_06490W_A
		ATO5
		LIP1
		OSM1
		RNY1-B
		PDC12
		C2_03760C_A
		C3_03440C_A
		HAK1
		C4_04990C_A
		C2_04480W_A
		FCY2
		OPT7
		C3_07070C_A
		GLK4
		C4_02330C_A
		PFK2
		C7_04160W_A
		CRH12
		C7_02130W_A
		PRM1
		FMO1
		PHO81
		ARO10
		CR_08880C_A
		C4_03000C_A
		MDH1-3
		RHR2
		RBT7
		ERG1
		CR_07190W_A
		GSY1
		IFF11
		C1_01220C_A
		C2_05810W_A
		PFK26
		C1_01840C_A
		CDA2
		GIT1
		ADH2
		C4_06660W_A
		RME1
		GLC3
		C1_01750W_A
		HEM13
		ACS1
		C2_02570W_A
		C3_05080W_A
		C4_00530C_A
		C6_01520W_A
		CR_10200W_A
		CR_03670W_A
		C7_03200C_A
		CR_08310C_A
		C2_08390W_A
		MRV5
		C1_01930W_A
		CR_07140C_A
		RAD16
		C7_03150W_A
		SOD6
		HGT12
		PHO113
		C2_07630C_A
		C3_01940C_A
		C1_00830W_A
		UPC2
		C2_05860C_A
		C5_02690W_A
		C2_07060W_A
		CR_00310C_A
		CRP1
		HXK2
		C6_02550W_A
		CR_09930W_A
		HPD1
		C2_00690W_A
		C3_06140W_A
		TPS1
		C5_03510C_A
		C2_09710C_A
		C2_08340C_A
		BTA1
		PHO100
		CR_04220C_A
		C2_09820W_A
		CDC34
		C6_03090W_A
		CR_06030C_A
		FDH1
		LAP3
		MRV4
		PLB1
		DAK2
		C2_08260W_A
		C1_08240C_A
		MNN22
		NTH1
		TPS3
		ASM3
		SUR2
		AOX2
		ATC1
		GLK1
		C2_05820W_A
		C1_09240C_A
		C1_10510W_A
		GAD1
		C1_06870C_A
		AOX1
		PFK1
		PGA12
		ARE2
		FGR2
		C6_01400W_A
		PHO15
		CDC19
cwh8∆∆ DE↑	775	WOR1
		DPM2
		CR_06430W_A
		PEX8
		C2_08910C_A
		C1_04150C_A
		C4_05220C_A
		C6_02450W_A
		ADR1
		C1_07400C_A
		C2_01920C_A
		SEN15
		C4_05890W_A
		C1_00020C_A
		C2_10060C_A
		PLC2
		C3_02720W_A
		C5_02590C_A
		C2_02870W_A
		C2_02910W_A
		CR_06960W_A
		PRI2
		C3_03690W_A
		C1_12280C_A
		C1_03960C_A
		END3
		C1_09850C_A
		INP51
		C1_12400C_A
		C2_04370W_A
		C4_06470W_A
		PRC2
		YPT35
		C4_03930C_A
		SGE1
		C2_00490W_A
		C1_12800W_A
		FYV10
		C3_02210C_A
		ARL1
		SAS3
		KEX2
		RIM15
		C3_04310C_A
		C2_01440C_A
		GCN2
		C1_07790C_A
		FGR22
		DSL1
		DAD1
		GZF3
		ZCF20
		RTS1
		C4_04190C_A
		CR_03320C_A
		C2_10090C_A
		APN2
		C2_08530C_A
		FAV2
		TIP20
		C7_03780C_A
		C5_01710C_A
		C5_00780C_A
		COG6
		C4_00860C_A
		SMC3
		CDC68
		CR_01070W_A
		C2_09180W_A
		MNN21
		ARG83
		C4_05400C_A
		C1_04090C_A
		C1_05920W_A
		C4_01020C_A
		VPS33
		C1_11510C_A
		C4_03090W_A
		CR_01560W_A
		CR_01550C_A
		C1_12830C_A
		SAP6
		RTF1
		GUP1
		C7_03560W_A
		VPS27
		C1_07850C_A
		SSU72
		C6_02760W_A
		C1_00630W_A
		C1_07640C_A
		SUA72
		C7_02670W_A
		C2_06650C_A
		C2_04750W_A
		C1_10230C_A
		RIC1
		CR_06060W_A
		C7_01460C_A
		C6_01450C_A
		YCG1
		RTA2
		C6_02680W_A
		CR_03780C_A
		SEC18
		MEP1
		PMM1
		C1_12750C_A
		CR_03240C_A
		MNN46
		BET4
		C2_08540C_A
		SGF11
		CR_09810W_A
		C4_01670C_A
		CR_05980W_A
		C7_02260W_A
		SYN8
		SEC1
		C2_01370C_A
		C5_03030W_A
		CHS5
		C1_03950C_A
		HST1
		GLX3
		C4_02600C_A
		AXL1
		C2_07040W_A
		C7_02540W_A
		C3_05010C_A
		RMP1
		PEX22
		C6_03040C_A
		C4_03920W_A
		C1_12690C_A
		ATG9
		C2_10200W_A
		RBR2
		C6_01470W_A
		HAP3
		C7_00840C_A
		C1_02100W_A
		C1_04630C_A
		CR_06970C_A
		C1_02490C_A
		C6_02430W_A
		CDC6
		C2_00750W_A
		FRE9
		MNN26
		C2_08930W_A
		PAN2
		C5_04960W_A
		C4_00780C_A
		PMC1
		CR_01080W_A
		VPS41
		C5_02010C_A
		YSY6
		CAS1
		C5_02450W_A
		MED14
		PEX1
		SMC4
		C5_03950W_A
		RNA14
		C7_01740C_A
		C7_01370W_A
		PEX11
		C1_05800C_A
		PEP3
		C5_02520W_A
		ECM1
		CR_01020C_A
		C1_09110W_A
		C4_03680C_A
		C2_02220C_A
		DPB4
		C3_06670C_A
		SMC6
		C2_08720W_A
		CR_04680C_A
		NUP49
		CR_09480W_A
		C6_01080C_A
		PCL2
		C4_03880W_A
		DOS2
		IFF5
		CR_06930W_A
		SET2
		ZCF1
		GCF1
		SEC27
		C5_02900W_A
		ALG6
		PGA37
		C2_10020C_A
		CR_10430C_A
		MNT4
		GST1
		TFB3
		ATG11
		RBD1
		SLK19
		FTH2
		C1_12740W_A
		C2_04740C_A
		CR_02300C_A
		DPM3
		ELA1
		CR_04400W_A
		RPL7
		C6_02470W_A
		C7_01830W_A
		GIR2
		CHL1
		CR_05100W_A
		BUD7
		C2_03930C_A
		C5_05060C_A
		C6_02100W_A
		SNX4
		C7_01930C_A
		PSD2
		DAD3
		POL32
		C5_02310C_A
		C4_03770W_A
		SWI6
		EAF3
		SEC22
		RPN1
		C5_04640C_A
		RFX1
		SPT7
		PHO23
		CRZ1
		C5_02580W_A
		C3_04130W_A
		USO5
		CR_05130C_A
		PDI1
		C4_01280C_A
		C1_06000W_A
		C1_10190W_A
		C5_02560C_A
		CR_09410W_A
		C3_03380W_A
		C1_04120C_A
		ECM331
		C1_01510W_A
		C2_03890W_A
		C3_05510W_A
		C2_02260W_A
		CWC21
		C3_02410C_A
		JEM1
		PGA28
		C3_04630W_A
		C5_00340W_A
		CR_04830C_A
		HAC1
		SAM37
		VPS11
		C4_06590W_A
		MRP8
		PFA5
		OXR1
		C5_02350C_A
		GTR1
		C2_09040W_A
		C1_07950C_A
		C4_00390W_A
		C2_03500W_A
		C7_02660C_A
		C7_00680W_A
		ERO1
		NRG2
		HAP2
		FAB1
		FGR47
		C4_05810W_A
		C4_03850W_A
		SQS1
		CR_06680C_A
		CR_09150W_A
		C1_05320C_A
		RDI1
		CKA2
		YKE2
		C3_00030C_A
		APL5
		PGA39
		CR_10120C_A
		C2_03020C_A
		C1_08710W_A
		APL2
		GIN4
		CR_04860C_A
		RCY1
		ERV29
		ROT1
		RCN1
		C2_10230W_A
		C5_03010W_A
		C3_02710W_A
		NDC80
		CR_01720W_A
		CR_06560C_A
		C4_00740W_A
		C2_08690C_A
		C7_03820C_A
		C2_06600W_A
		C4_00770C_A
		C2_04730W_A
		KTR4
		CR_05030W_A
		C7_02290W_A
		C1_06400C_A
		CR_07110C_A
		PPT1
		C6_02210W_A
		C1_12150C_A
		MET18
		MNN43
		C5_04850W_A
		RBT4
		C2_05800C_A
		C2_00920W_A
		C4_02700W_A
		C5_01350W_A
		CSH1
		ZCF14
		SYS3
		ATG3
		C6_04340W_A
		C7_00910C_A
		C1_03600W_A
		C1_05740C_A
		ESP1
		C1_11080W_A
		PIN4
		C4_02740W_A
		C1_06480C_A
		CR_09700W_A
		C6_04420W_A
		CR_04410W_A
		C2_08420W_A
		C2_06770W_A
		C7_04120W_A
		CWC25
		C1_11920W_A
		SAP4
		C1_00920W_A
		C4_03110W_A
		C2_10140W_A
		ISY1
		CR_09490W_A
		C4_01780C_A
		CR_00290W_A
		C1_02380C_A
		GEA2
		C6_03330C_A
		C1_04470C_A
		C3_04210W_A
		MYO1
		RGS2
		C3_01310W_A
		SLA2
		C5_04410C_A
		C2_06760C_A
		MSO1
		C2_04520C_A
		C7_03010W_A
		CAK1
		C2_02550C_A
		CDC27
		C4_00940W_A
		PGA1
		C5_02620C_A
		MNN12
		C1_06120C_A
		C5_04990W_A
		C1_03910C_A
		C4_00750C_A
		RPD3
		ZCF39
		C6_01350W_A
		C4_06420W_A
		C3_06680C_A
		C1_12000C_A
		C1_13490C_A
		NAP1
		MTLA2
		STN1
		CR_07570W_A
		SMC2
		SLN1
		C1_04230W_A
		C6_03300C_A
		C1_04780C_A
		C1_01070C_A
		C3_06970W_A
		RRP8
		MTW1
		C4_02720C_A
		C2_08750W_A
		SWC5
		TLG2
		C6_00550W_A
		CR_02600W_A
		APL4
		C7_00670C_A
		C2_08630C_A
		SNX41
		C7_01700W_A
		C5_01530C_A
		CLB4
		C1_09060C_A
		C6_02720C_A
		MTLA1
		C1_00420W_A
		MRP7
		C1_00790W_A
		C7_02360W_A
		TEP1
		C1_04010C_A
		C1_10630C_A
		C2_10050W_A
		C5_04150C_A
		C3_01140W_A
		PPZ1
		RAI1
		CHS2
		DPM1
		CR_06780W_A
		C4_05340W_A
		C2_04620W_A
		CR_09610C_A
		ULP2
		C6_01480W_A
		KAR3
		PBN1
		C4_01290W_A
		C1_04700C_A
		C4_03340C_A
		C6_00400C_A
		SSN3
		C7_03620C_A
		SNU114
		C4_04380C_A
		C2_02300W_A
		MED7
		C5_03100C_A
		RAD2
		C7_01390W_A
		C1_07960W_A
		C6_04300W_A
		SEC2
		C3_07100C_A
		DML1
		RPP1
		CCE1
		C2_08620W_A
		ZFU2
		C3_05420W_A
		C7_02280W_A
		CEK1
		C4_04140W_A
		SAP7
		C7_00850W_A
		GFA1
		C3_05940C_A
		NIP1
		C2_05580W_A
		LHP1
		CR_06620W_A
		CR_07850W_A
		C4_05250W_A
		LTE1
		BUD2
		C2_04100W_A
		FGR34
		TFC4
		C4_04180C_A
		C3_02490C_A
		HCA4
		C3_01110C_A
		SNL1
		CR_06920W_A
		SIP5
		SNU71
		C1_10580C_A
		C7_02560W_A
		C1_11740W_A
		MRE11
		C3_07110W_A
		CR_01820W_A
		BMT3
		TPK1
		C1_09770W_A
		SSP96
		BRO1
		BCP1
		C1_06410W_A
		C4_01420W_A
		C4_07080C_A
		PEX17
		C7_04340C_A
		CWC22
		C3_06610W_A
		C7_01400C_A
		RAD50
		PLC1
		C3_07140C_A
		GIN1
		C2_10160W_A
		HAP31
		YAK1
		SPC25
		MON2
		PHR2
		CR_00090C_A
		CR_06510W_A
		C3_01150C_A
		C4_06460C_A
		KAR2
		FAD1
		HST2
		MIT1
		C2_10170C_A
		RPN4
		C2_01230W_A
		INO4
		LDG3
		C4_05180C_A
		BUD14
		KIP3
		CR_03330W_A
		HSL1
		C1_00910W_A
		C2_03290W_A
		RHD1
		C3_02140C_A
		CR_09520C_A
		C4_02400C_A
		C6_01940W_A
		C2_01900C_A
		KAR9
		C2_03800C_A
		C1_11110C_A
		LHS1
		C3_02390W_A
		SAP9
		C4_00500W_A
		C4_04980W_A
		IHD2
		C2_06660W_A
		CCZ1
		IFR1
		C5_04890C_A
		SEC9
		SLP3
		HAT1
		C1_03410W_A
		RBR1
		C3_05330C_A
		CCH1
		SOH1
		C5_03300C_A
		C2_01190C_A
		CR_09040W_A
		C5_03370C_A
		C2_06620W_A
		PGA7
		ATG20
		C1_12540W_A
		CR_05140W_A
		C7_00880C_A
		C7_02350C_A
		RTT101
		C3_01070C_A
		C1_01820C_A
		C3_07230W_A
		CFL5
		C1_05480C_A
		ESC4
		CCN1
		C5_03930C_A
		C3_02340W_A
		C3_01770C_A
		CWC26
		SPA2
		C2_09880C_A
		CR_05010W_A
		C1_02390W_A
		C1_13560W_A
		C1_12640W_A
		C3_06740W_A
		C1_06530C_A
		SPB4
		C6_03520C_A
		C1_13250W_A
		C1_13720W_A
		C3_00010C_A
		DRE2
		C2_01910W_A
		TPM2
		JAB1
		ALG5
		EXO70
		C5_02990W_A
		DBF2
		CR_09660W_A
		C2_08330W_A
		C3_06540C_A
		HST6
		GSG1
		RIM20
		C2_07770C_A
		C1_10240C_A
		C1_02370C_A
		C4_06650W_A
		C3_01230C_A
		CR_02410W_A
		VPS24
		C7_02510W_A
		MVP1
		C1_10410W_A
		C4_04200C_A
		SET1
		C2_06740W_A
		RAM1
		POL5
		C3_01190C_A
		KIP1
		SCP1
		C3_01620W_A
		CR_09390C_A
		SPC2
		C1_01940C_A
		PNG2
		USO6
		C3_01720C_A
		CR_00600C_A
		PRP39
		C6_02310W_A
		MNN42
		C1_12430W_A
		C5_02830W_A
		RAD7
		DCN1
		C1_00820W_A
		CR_01790C_A
		C2_08740W_A
		CR_01050C_A
		PMS1
		CWC15
		C3_06880W_A
		CR_05960W_A
		C5_04310W_A
		PTC2
		CR_06310W_A
		C1_02510W_A
		C7_01720W_A
		BZZ1
		C1_06030C_A
		MSS4
		NUP84
		C4_05160C_A
		C4_01430C_A
		CR_04710W_A
		ROD1
		PSY2
		C1_10950C_A
		INN1
		C5_05070W_A
		C4_06150C_A
		C4_03860C_A
		SUS1
		C6_02970C_A
		SEP7
		C6_04240W_A
		C3_02350W_A
		PEX12
		AIM24
		DJP1
		C1_13390W_A
		ASK1
		CAS5
		TEA1
		MAD1
		KRE5
		MED22
		C4_03320W_A
		C7_01320W_A
		BUD5
		C1_02720W_A
		C2_10320C_A
		C2_04320W_A
		C4_05360C_A
		FLC1
		INO80
		C1_02450C_A
		C2_09850C_A
		CR_02700W_A
		RPB4
		C1_04620W_A
		CR_00380W_A
		VPS20
		C3_02570W_A
		ARP9
		ZCF28
		C3_00910W_A
		C1_02800W_A
		CLF1
		RRT14
		MNN4
		C2_01930C_A
		C1_07780W_A
		C1_14060W_A
		C5_04010C_A
		C2_09680W_A
		GCN5
		HUT1
		TAF145
		C6_02160W_A
		SMC1
		CR_03600C_A
		IFH1
		C2_04380C_A
		C1_11260C_A
		KEM1
		CR_02500W_A
		C2_06260W_A
		C1_14030W_A
		C1_12530C_A
		BMT5
		C7_02210W_A
		C3_00950C_A
		LAC1
		MED5
		CR_04820W_A
		RCT1
		C1_02500W_A
		INO1
		C2_06280C_A
		RAD9
		SWC4
		C5_04320C_A
		TSC11
		C6_01460C_A
		C2_06780C_A
		SPC24
		C2_04700C_A
		C6_01220C_A
		C1_06560W_A
		C1_07590C_A
		NOP8
		SSN8
		C4_01310W_A
		C4_04440W_A
		MNN44
		C5_02360C_A
		C3_07030C_A
		EXO84
		SPT10
		C6_04120C_A
		DDC1
		TOP1
		C5_00760W_A
		APA2
		CR_07690W_A
		CLC1
cwh8∆∆::pTDH3-CWH8 DE↓	43	KCS1
		SYM1
		C5_03890C_A
		DOT5
		THI4
		FMP45
		MET3
		CR_07500W_A
		C4_05000W_A
		C4_02580W_A
		NAT4
		ALS9
		ECM3
		LIG4
		LEU4
		CR_03440W_A
		GCY1
		C1_11530C_A
		C6_01870C_A
		C7_01170C_A
		C2_05060C_A
		FGR17
		PHO89
		MRF1
		UBA4
		C1_00190C_A
		C2_10540W_A
		C1_08840W_A
		C1_08760W_A
		C6_00730W_A
		C2_05990C_A
		GPD2
		CTA8
		CR_03590C_A
		C4_02680C_A
		C4_02190C_A
		BIO2
		YWP1
		GTT13
		TLO10
		C1_08830C_A
		C1_12700W_A
		YHB4
50µM FOH DE↓	514	MLC1
		LIP7
		CDR11
		ZCF31
		C2_03260W_A
		C3_00360W_A
		ATG4
		EBP1
		C4_05380C_A
		C5_02510C_A
		PHO112
		BLP1
		C1_03270W_A
		SUC1
		C5_00750C_A
		C1_00530C_A
		PGA49
		MNT3
		C1_05010C_A
		CR_06470W_A
		MRV6
		C3_02770C_A
		PPS1
		C2_07720C_A
		C1_06650W_A
		C1_06970C_A
		CR_04350C_A
		SGS1
		C6_00810C_A
		C7_03680W_A
		C6_00980C_A
		C1_08530W_A
		SMT3
		FRP3
		BPH1
		GAC1
		KRE62
		CR_02670C_A
		CR_07840C_A
		OPI3
		C6_04550C_A
		C6_02540C_A
		GAT1
		STF2
		CBF1
		ECM21
		C1_01140C_A
		C1_07530W_A
		C4_04930C_A
		DCK1
		C2_00540W_A
		SST2
		C1_08930C_A
		C7_01710W_A
		DAL9
		C1_14180W_A
		C1_11850W_A
		YTH1
		MDH1
		SKP1
		ATG15
		C3_02990C_A
		C1_13810W_A
		C7_02430C_A
		TPI1
		CBP1
		C1_12120W_A
		GAP1
		C1_09650W_A
		AYR2
		C6_02660C_A
		KIC1
		ORF298
		CUP1
		PGA4
		GPI14
		C5_03740W_A
		ATO9
		ADI1
		C2_01660C_A
		MHP1
		C7_03460W_A
		ERG251
		C1_10460W_A
		NPR1
		C6_03310W_A
		C3_01950C_A
		IHD1
		ADH3
		CR_03730C_A
		C7_00350C_A
		NTF2
		STP1
		BBC1
		C6_03570W_A
		C1_09930W_A
		OFD1
		C7_00760C_A
		ARG3
		ARF1
		GEF2
		C3_07590W_A
		C5_00510W_A
		PAN1
		TRY6
		C1_05520W_A
		C4_06280C_A
		CR_05580C_A
		C3_02250C_A
		C2_06140C_A
		C2_10700C_A
		C2_10650W_A
		C1_07060C_A
		JEN2
		C7_03230C_A
		C5_02500C_A
		CSA1
		C1_07830C_A
		UGA32
		CR_09580C_A
		CR_09330C_A
		C4_05440C_A
		MRV3
		CR_03250C_A
		C1_11320C_A
		C5_01990W_A
		STV1
		POA1
		APG7
		SCS7
		HWP2
		C3_02900W_A
		DAL7
		ATX1
		C3_00440W_A
		C3_00050C_A
		C7_04240C_A
		CR_06290C_A
		DES1
		CPH2
		C6_04480C_A
		ZRT1
		COS111
		CHA1
		NHP6A
		C4_07210W_A
		C4_00580W_A
		C2_02920W_A
		ACB1
		CR_06650C_A
		POS5
		PUT4
		C1_10560C_A
		GRE3
		C6_01750C_A
		C1_03140W_A
		SRD1
		IFF6
		C7_02850W_A
		C1_04590W_A
		STB3
		C7_00260C_A
		C2_00740C_A
		LIP4
		CR_09070C_A
		BGL22
		GRX1
		HSV2
		FMP27
		GCA1
		ECM38
		C1_07040C_A
		UCF1
		C4_01300W_A
		LPI9
		CR_08650C_A
		C4_02690W_A
		GPM2
		C2_06570C_A
		C1_08350C_A
		HNM3
		C2_07080C_A
		BMT8
		C4_02340W_A
		PCK1
		C1_05160C_A
		TPS2
		C3_01640C_A
		C7_01690W_A
		CR_05710C_A
		DAC1
		C4_00680W_A
		GIT3
		ELC1
		TFS1
		RPL39
		C2_07510W_A
		C3_02750W_A
		C3_05450C_A
		MET4
		C2_00510W_A
		C5_05440C_A
		C4_05830W_A
		SSY1
		C6_01380C_A
		ZSF1
		C6_03280W_A
		C4_03960W_A
		C1_12370W_A
		C4_05390W_A
		C1_10820C_A
		C7_03860W_A
		FCA1
		BTN1
		FRE30
		SEC20
		VPH2
		C6_03590C_A
		C3_04040W_A
		RGD3
		C4_01340W_A
		NCE4
		CST5
		ZRT2
		HGT1
		C3_02620C_A
		RCA1
		LYS5
		C3_01900C_A
		ALS7
		C3_06860C_A
		CR_02960W_A
		C1_00090W_A
		C3_01820W_A
		C4_04660C_A
		C2_05870W_A
		C6_00700C_A
		C1_12110C_A
		CR_06270W_A
		C3_01020W_A
		C6_00530C_A
		GDB1
		C5_02680W_A
		C4_02570C_A
		C3_06750W_A
		C2_02180W_A
		CR_08670C_A
		CR_06770C_A
		AGO1
		C1_06620C_A
		PGM2
		C7_02370W_A
		C6_03240W_A
		ISA2
		MLS1
		BUB3
		GYP1
		ARO9
		C6_02180W_A
		SAP98
		C4_03460C_A
		C1_11800C_A
		C2_07420W_A
		C4_02930W_A
		C1_11670W_A
		C3_02890C_A
		C3_00230C_A
		IFA14
		C1_05450W_A
		C3_03000W_A
		C1_03120W_A
		EIF4E
		IFE2
		TTR1
		CR_08040W_A
		GLY1
		MAF1
		OSM2
		C6_03360C_A
		RIM9
		C7_03650W_A
		C1_08800W_A
		HSK3
		HGT7
		C3_04650W_A
		POL93
		C7_01060W_A
		C1_05970W_A
		CR_09340W_A
		YHB1
		SPO1
		C1_06220C_A
		C1_00580W_A
		C2_08950W_A
		C1_13430C_A
		C3_03430C_A
		ATO1
		ZCF29
		FGR23
		CR_03620C_A
		SMF3
		C7_03370C_A
		TPO3
		C3_00620C_A
		C4_02660W_A
		C2_06030W_A
		C1_06430C_A
		PST1
		DAL5
		C5_04870W_A
		C7_03140W_A
		DOA4
		PGA48
		C2_00770W_A
		LIP5
		C7_00460W_A
		OPT4
		TLO7
		C2_09830C_A
		C1_01710W_A
		OPT1
		C5_02200W_A
		C2_10870W_A
		PSF1
		PRB1
		ZCF10
		C3_06920W_A
		C3_02660W_A
		CR_04760C_A
		SLD1
		C1_06470W_A
		C4_03370C_A
		TEF4
		VPS28
		C2_07840W_A
		NCR1
		PGA44
		DAL8
		GLG2
		EHD3
		C4_05820W_A
		C3_07580W_A
		HYR3
		CR_10130W_A
		WOR3
		GIG1
		C3_05250C_A
		C2_09960W_A
		OFR1
		MSN4
		C3_01060W_A
		C2_08580W_A
		PSA2
		C5_05200C_A
		GAP2
		LIP8
		C1_06160W_A
		C7_03030W_A
		C1_12920C_A
		C6_02950C_A
		C2_02110C_A
		CR_09750C_A
		C2_01250W_A
		C4_03500C_A
		TUS1
		CRG1
		PRN3
		C7_02420C_A
		C3_01280W_A
		C4_02150C_A
		CR_01090W_A
		FBP1
		ADH4
		CR_06870C_A
		HSP31
		MAE1
		ALS3
		C3_05990C_A
		C6_03370W_A
		CR_10040W_A
		C1_05670W_A
		C1_06980C_A
		RBR3
		C6_03320W_A
		C1_01610C_A
		OPT2
		C3_01180C_A
		HGT17
		PGA34
		C3_05090C_A
		XKS1
		DUG3
		DAP1
		CR_03740C_A
		C2_10130W_A
		C7_02220C_A
		C7_02000C_A
		PHO86
		C3_02920W_A
		SYG1
		C4_01970W_A
		HGT2
		TPK2
		RBT1
		ATO6
		CR_05680C_A
		ABP2
		PEX5
		HGT3
		C1_08780W_A
		DEF1
		C4_04950W_A
		FRE7
		GDE1
		C6_02790C_A
		C2_01650W_A
		MET13
		UBI4
		C4_01760W_A
		RPL42
		BMT9
		C1_05420W_A
		OPT3
		C1_10420C_A
		C3_06660C_A
		CR_03690W_A
		C6_01490C_A
		KIP4
		CFL11
		BTS1
		MSN5
		PHHB
		C5_04360C_A
		C5_02640W_A
		CR_09060W_A
		C1_03750W_A
		C6_04400W_A
		C1_01460W_A
		CTM1
		C2_09030W_A
		IFF4
		C1_14200W_A
		C2_05710C_A
		PCL7
		HSP21
		C4_01860C_A
		C2_07140W_A
		PDC11
		JHD1
		GPX3
		C6_00710W_A
		C3_04730C_A
		C1_10320W_A
		C1_12580W_A
		PHO114
		C2_04000C_A
		ASR3
		DPP1
		C3_06710W_A
		TRY5
		SMI1
		C7_01070C_A
		C1_08890C_A
		IST2
		SOU2
		C7_00430W_A
		C7_03240W_A
		C1_05690C_A
		C2_00640W_A
		C5_04940W_A
		YPI1
		C3_06270C_A
		C1_12470W_A
		C5_03880C_A
		GDH2
		CHK1
		CR_02570C_A
		GPX1
		C7_00920C_A
		ZCF22
		NTE1
		KIS2
		IFD3
		GPI18
		C2_02390W_A
		VTC4
		CR_07370W_A
		RBP1
		HIR1
		C5_01230C_A
		UGP1
		RAS2
		C1_06840C_A
		CR_04490C_A
		C1_11200W_A
		OYE23
		CR_06850C_A
		ARA1
		SDS24
		HEX1
		C4_03200C_A
		MAL2
		VPS70
		C7_03260C_A
		C1_07160C_A
		C4_04020C_A
		HRT2
		TLO1
		C5_04690C_A
		GAL4
		C4_06730C_A
		RFX2
		C6_03880W_A
		C7_03580C_A

## Sheet: cwh8∆∆ DE↓,50µM FOH DE↑,CWH8OE↑
Names	total	elements
cwh8∆∆ DE↓,50µM FOH DE↑, cwh8∆∆::pTDH3-CWH8 OE↑	10	HIS3
		FAD3
		FLU1
		HGT10
		C1_10360C_A
		TAZ1
		NUP
		YHM1
		CIT1
		ERG2
cwh8∆∆ DE↓,cwh8∆∆::pTDH3-CWH8 OE↑	6	DIP5
		GDH3
		CFL11
		AMO1
		CRD2
		CWH8
cwh8∆∆ DE↓,50µM FOH DE↑	67	RRN3
		IMH3
		IMP4
		FRP5
		RCL1
		C6_04530C_A
		CR_01780W_A
		OAC1
		URA7
		C2_07680W_A
		CCC1
		CYC3
		RPS9B
		C5_02330W_A
		CR_07310W_A
		SRP40
		SNU13
		C1_05890W_A
		YTM1
		C7_01430C_A
		C3_05140C_A
		C2_09500W_A
		CR_03270W_A
		CR_04110W_A
		RPS42
		C5_00260W_A
		C4_00490W_A
		RPL82
		ELP3
		POP4
		C1_13130C_A
		RPL16A
		C4_07150W_A
		C1_14380C_A
		C3_03110W_A
		C1_09820C_A
		C7_03590C_A
		C1_00160C_A
		C7_00490C_A
		TNA1
		RIX7
		C2_10740C_A
		FUM12
		EHT1
		DPH2
		MIA40
		C3_07800C_A
		C1_13820C_A
		KRE30
		C5_03480C_A
		UTP5
		NSA2
		RPO26
		C1_09500W_A
		None
		ARX1
		PGA14
		C2_02960C_A
		ERG5
		C3_04370C_A
		BUD23
		RPC11
		NMD3
		LAS1
		HGT16
		UTP10
		MEF1
50µM FOH DE↑, cwh8∆∆::pTDH3-CWH8 OE↑	79	KAR4
		C4_06430C_A
		C3_07370W_A
		C4_00810C_A
		C4_00660W_A
		MTM1
		PGA57
		TPO4
		GZF3
		C7_02160W_A
		APN2
		HSX11
		C6_03200W_A
		HNM1
		CR_01600C_A
		GUT1
		KIP2
		C4_03780C_A
		C4_04820C_A
		CDC6
		CCM1
		C7_01370W_A
		YMX6
		C7_01010W_A
		C2_08100W_A
		C1_10250C_A
		FTH2
		ARG11
		C5_01700W_A
		YHB5
		C4_00800W_A
		C2_10230W_A
		ERG6
		C2_04160W_A
		C7_03880C_A
		PPT1
		C3_03210W_A
		FRP2
		STP4
		RRN11
		C2_09360W_A
		C3_01310W_A
		YEA4
		C3_01340W_A
		MRPL3
		C4_00820W_A
		C3_05380W_A
		C2_05960C_A
		C3_01140W_A
		RTA3
		CR_09110C_A
		C7_00770W_A
		C3_07650C_A
		SEN2
		C4_05250W_A
		C3_01110C_A
		CDR1
		C2_06800C_A
		C2_01510C_A
		C3_05280C_A
		MTO1
		C3_03460C_A
		C2_05980C_A
		C2_03110W_A
		CR_10640W_A
		C3_05950W_A
		C2_06930C_A
		CWC26
		C2_09880C_A
		C5_01730W_A
		C6_02290C_A
		C2_09160W_A
		ZCF19
		C5_03410C_A
		C4_05360C_A
		MRR1
		C4_07140W_A
		LAC1
		XUT1
cwh8∆∆ DE↓	445	LTV1
		C1_07150W_A
		CHT2
		C7_00380W_A
		C7_04210C_A
		C5_01540W_A
		C6_04560W_A
		SNZ1
		C3_02270W_A
		RPL10A
		HGT8
		C6_02330W_A
		C2_09420W_A
		ARO1
		LSC1
		C7_00240W_A
		C2_00390C_A
		TLO16
		RPL24A
		SOD2
		RPP0
		COX15
		SAM2
		C7_01510W_A
		C1_01490W_A
		HOM3
		RPP1B
		HPT1
		CR_03870W_A
		CR_08260C_A
		MDH1-1
		GUA1
		YIM1
		CR_05330W_A
		TIF
		C1_09520C_A
		PET9
		CR_01410C_A
		C2_07270W_A
		C3_01910C_A
		ARG5
		CLG1
		BAT22
		KGD1
		MRPL19
		PHO8
		C4_02850W_A
		LEU42
		FGR41
		C2_04180C_A
		CR_00010C_A
		C2_02580W_A
		C1_06510C_A
		C7_02140W_A
		STD1
		PRO1
		RPS26A
		TKL1
		RPL12
		PGA4
		C5_00280C_A
		AIP2
		SHM2
		C2_07190C_A
		C5_01220W_A
		C1_01360C_A
		HAL22
		IDH2
		HTS1
		SLT11
		ASC1
		PRX1
		IHD1
		CCT8
		C5_00130C_A
		PRS1
		PCL5
		NTF2
		PSO2
		ATF1
		PGA26
		MIH1
		ARF1
		EXG2
		ARO8
		C3_01610W_A
		SUA71
		C4_03700W_A
		RPL9B
		HIS5
		C5_01960C_A
		C2_08700C_A
		RPS13
		C5_04350C_A
		LIA1
		CTP1
		TRP1
		ACO2
		RPS21
		HSP104
		PGA45
		FEX1
		C7_00060C_A
		RPA135
		RPL10
		RPL37B
		MEU1
		CYS3
		SER1
		CPA2
		C6_01530C_A
		CR_03250C_A
		DAL1
		MET2
		ILS1
		EFB1
		FUM11
		CR_10750C_A
		CYS4
		C6_04250W_A
		SNO1
		MET14
		SVF1
		C6_04510C_A
		GLT1
		CR_06140W_A
		IDP1
		NOP10
		SSC1
		URA1
		PGA53
		PTR22
		CDC60
		SAM4
		C1_06890C_A
		RPP2B
		THR4
		HSP60
		C1_03240W_A
		C1_02970W_A
		UTP8
		RPL2
		MIS11
		C3_03020W_A
		C6_00290W_A
		C4_06710W_A
		GOR1
		C1_08350C_A
		ARG1
		HIS1
		GBP2
		SER33
		C1_14330W_A
		SPE3
		NOP1
		ECM3
		NAG3
		ACO1
		APT1
		CPY1
		NMA111
		SEO1
		FCY2
		RPL43A
		MVD
		OPT7
		PDA1
		WAR1
		ACE2
		SSZ1
		PDR17
		SAH1
		OLE2
		CHS1
		YVH1
		C1_05630C_A
		COQ3
		ADE17
		GPX2
		PMA1
		C1_14320C_A
		C3_06940W_A
		RPL19A
		CRH12
		ATP1
		RNR3
		C3_00410C_A
		IFR2
		BAT21
		HGT20
		SUR7
		C4_03050C_A
		LEU4
		ZSF1
		PLB2
		RPL6
		C1_11990W_A
		C3_03250W_A
		C1_01910W_A
		KGD2
		FCA1
		C1_11530C_A
		PYC2
		RPL30
		C2_01690W_A
		ARO3
		RPS24
		C5_05240C_A
		MMD1
		FTR2
		PTP1
		TUF1
		C1_09300C_A
		ADE12
		C7_00630C_A
		RPL17B
		LYS2
		NGT1
		C6_01870C_A
		RCA1
		C1_05720W_A
		FMA1
		C1_00090W_A
		ADE2
		GAR1
		C2_07550W_A
		CUP9
		ADE6
		GSY1
		C4_07130W_A
		FET34
		RPS15
		C7_01170C_A
		C5_05230C_A
		NDE1
		SSA2
		PGA32
		C6_01780C_A
		MET15
		PAB1
		C5_01070C_A
		CPA1
		GIS2
		DPH5
		PHO89
		ECM17
		C2_07920W_A
		ILV1
		ILV5
		AFL1
		C2_05640W_A
		ENG1
		NIP7
		IFE2
		C4_04390W_A
		CR_06790C_A
		RME1
		C4_04720W_A
		C5_00150C_A
		GCV2
		HGT14
		ROT2
		ZPR1
		HEM1
		CR_10830C_A
		CAM1
		CHT3
		CNT
		ATP2
		COX6
		RPS20
		EGD2
		ARC1
		YMC1
		OPT8
		RHD3
		C2_07410W_A
		PHO84
		C2_01070W_A
		C3_07280C_A
		CNH1
		MGE1
		MET1
		C7_03200C_A
		LYS12
		RPL5
		APR1
		PGA48
		PBR1
		YML6
		C4_03720C_A
		RPS14B
		RPS22B
		MES1
		NAT5
		RPS16A
		HMA1
		HIS4
		ADE5
		MDG1
		ADE13
		PRB1
		ILV3
		HMT1
		RPS12
		AUR1
		RPL28
		ASH1
		C1_01180C_A
		RPL15A
		C1_11610C_A
		SOD6
		SPL1
		C3_07580W_A
		SUL2
		LAT1
		RPL3
		FET31
		PHO113
		ADE1
		MTR2
		HOM6
		RPP2A
		C3_00420W_A
		C3_04810C_A
		C6_00200C_A
		COX8
		RPL18
		YST1
		FLC3
		RIP1
		C1_01530C_A
		C5_02040W_A
		RCE1
		C4_06960W_A
		GCN1
		MIR1
		HSP31
		CR_05550C_A
		CEF3
		MAE1
		C4_00290C_A
		ALB1
		PRN1
		NCE102
		KRS1
		SDH12
		C2_00090W_A
		RPS1
		SDH7
		RPS8A
		RBE1
		ECM33
		RPL13
		ASN1
		SHM1
		SSB1
		SCW11
		ECM39
		ENO1
		UGA1
		ATO6
		RPP1A
		MLH3
		DED81
		C4_01820C_A
		C6_03540W_A
		MET13
		CAN3
		RPS4A
		MIS12
		TAR1
		PGA59
		PHHB
		C5_01550C_A
		CR_10800C_A
		C3_04080W_A
		C2_05710C_A
		C2_09820W_A
		MUP1
		RPL21A
		RPL11
		C1_01010W_A
		IDH1
		PDC11
		TOM40
		URA2
		FCR1
		PNO1
		TEF1
		PIL1
		RPL23A
		C3_00170C_A
		MET6
		RPO21
		PUS5
		C1_07650W_A
		PRP8
		COX4
		C7_00190W_A
		TIF6
		CAT1
		ATP16
		BIO2
		CR_04500C_A
		C1_14450C_A
		EFT2
		GSP1
		HAS1
		UBI3
		YWP1
		C4_07040W_A
		VTC4
		CR_08480C_A
		C4_05010W_A
		NRG1
		CR_01440C_A
		GUS1
		ALO1
		CR_08000C_A
		GIT2
		RPL4B
		C1_06870C_A
		C5_00170W_A
		ILV6
		CR_07020W_A
		NUC2
		ATP4
		GAP4
		SCO1
		C3_03860W_A
		PHO4
		C5_04690C_A
		GAL4
		DED1
		PDX3
		PGA62
		HOM2
		LPD1
		C2_09000C_A
		HTB1
		YHB4
		RPS22A
		CDC19
		MET10
cwh8∆∆::pTDH3-CWH8 OE↑	111	C4_05220C_A
		MRPL10
		C1_12280C_A
		MZM1
		PUF3
		C4_03410W_A
		FGR39
		C1_13280C_A
		C7_02690C_A
		DUR1
		SMC3
		C1_05920W_A
		C5_05250C_A
		EMP24
		AIM36
		MRPL33
		ERG24
		MEP1
		CAN1
		CHO2
		C3_06240C_A
		ICL1
		BUD16
		CIP1
		C3_05900W_A
		DUR3
		C3_06050C_A
		MRP20
		C1_05800C_A
		OGG1
		RPA12
		AAP1
		MEA1
		C5_03430W_A
		AMO2
		C7_03000C_A
		C2_08510W_A
		RIM2
		CR_02950C_A
		C4_06590W_A
		C5_02350C_A
		CKA2
		C1_14090W_A
		CR_01320C_A
		C3_00210C_A
		MRPL37
		C1_05740C_A
		ZCF23
		C2_05570C_A
		C7_03380W_A
		RSM10
		C5_01050C_A
		CR_05150W_A
		COI1
		MEP2
		C7_02120C_A
		C7_02920W_A
		MRP7
		ERG25
		ERG4
		C1_00980W_A
		ERG11
		IMG2
		OPT4
		CTN1
		YAH1
		C5_04530W_A
		C1_13880C_A
		HAP41
		FEN1
		CR_10390W_A
		PAM18
		C1_08690W_A
		CR_09920W_A
		C4_05310W_A
		C1_00910W_A
		C1_06340W_A
		MRPL27
		PGA34
		C1_12610W_A
		HCH1
		REX2
		C2_06440C_A
		C5_03930C_A
		MHR1
		CR_00570W_A
		C5_04860C_A
		C3_06740W_A
		C6_02370C_A
		DRE2
		CHS7
		C5_02990W_A
		COX11
		C1_06070W_A
		C1_01620C_A
		MRPL51
		C6_01980C_A
		C1_04820C_A
		C1_06250W_A
		C2_07800W_A
		C5_04310W_A
		CR_06310W_A
		C4_01430C_A
		FYV4
		GPX1
		ALS1
		C2_02270C_A
		C3_04620C_A
		C7_01020C_A
		C2_08160C_A
		C7_01350C_A
50µM FOH DE↑	494	C3_02840W_A
		NOP4
		KTI11
		C1_07400C_A
		JIP5
		C1_07660W_A
		SAS10
		C6_02480W_A
		LCB2
		C4_05330C_A
		DBP3
		BUD21
		C5_00570W_A
		RAD27
		ADE4
		MRPL4
		CR_03360W_A
		C5_02590C_A
		C2_02910W_A
		C3_03690W_A
		C1_11430W_A
		C2_09110C_A
		C4_06220C_A
		MSI3
		CHS3
		UTP4
		RPC53
		C4_06790W_A
		CR_09800C_A
		C4_03930C_A
		C5_02740W_A
		RPC82
		NUP60
		MDJ1
		C5_05340W_A
		FPR3
		C3_03740W_A
		C2_02820C_A
		BAS1
		RPS5
		C7_03850W_A
		C1_10440W_A
		NRP1
		C1_07790C_A
		MRP17
		C1_10880W_A
		C1_12350W_A
		RAT1
		C4_04190C_A
		C2_10090C_A
		C7_01030C_A
		C2_08530C_A
		MSW1
		C5_01710C_A
		C6_01620W_A
		C1_01160C_A
		C3_06260C_A
		GRC3
		NCS2
		CR_04750W_A
		C4_06210C_A
		CYT2
		CR_02550C_A
		C2_00820W_A
		DIM1
		BUD31
		AIM23
		C7_01880C_A
		C7_01460C_A
		NOP15
		C2_00410C_A
		TAH18
		NOP9
		RTA2
		C2_09920W_A
		C4_03830W_A
		PDR16
		KRE1
		URA3
		C1_12750C_A
		MNN46
		C6_03220W_A
		C1_09710C_A
		C1_01860W_A
		C1_11770C_A
		ESF2
		PWP2
		NOC4
		C2_01370C_A
		SSF1
		REX4
		RMP1
		CR_08470W_A
		TIF3
		OCA5
		NCE103
		C5_04120C_A
		HAP3
		C2_02540W_A
		C6_02430W_A
		C3_02670W_A
		BUR2
		C7_01680C_A
		C3_01560W_A
		MAK21
		ZCF3
		RRP9
		C5_02010C_A
		PUS1
		MAK16
		DBP9
		C5_03950W_A
		DBF4
		RPC31
		C1_00410C_A
		ECM1
		CR_01020C_A
		CDR2
		CEM1
		RMS1
		NOP13
		CR_09480W_A
		C7_04060W_A
		C2_07020C_A
		CTF1
		DAG7
		PUT2
		C5_01430C_A
		LOS1
		C2_10020C_A
		C2_02630W_A
		C1_05210C_A
		HCM1
		CGT1
		PDC2
		MTG1
		SIM1
		RRP36
		C7_03270W_A
		ELA1
		C1_11410C_A
		HST3
		BUD22
		CHL1
		C2_05080C_A
		ENA21
		HOT1
		NSA1
		C5_00820W_A
		NCS6
		RPA34
		MUB1
		C3_06390W_A
		ARO80
		CR_05130C_A
		ENP2
		C3_00450C_A
		C6_03730C_A
		CYC1
		C5_00160W_A
		DBP8
		CR_08830W_A
		TIM23
		REX3
		NOG2
		C1_10960W_A
		C3_07930C_A
		ELF1
		MSU1
		CDC42
		C1_07950C_A
		CR_07200W_A
		C1_03460C_A
		CR_03950W_A
		YOR1
		C2_02120W_A
		MSS116
		ABP140
		TAC1
		GRF10
		C1_09790C_A
		MSS51
		AGP2
		CR_01920W_A
		BMS1
		C1_05220C_A
		C3_02030W_A
		CR_01700C_A
		NOP6
		C6_02250W_A
		C5_03010W_A
		CR_01950W_A
		UTP21
		C2_00790C_A
		ALG11
		C4_06850C_A
		C6_00690W_A
		MRH4
		PRS5
		MCD1
		SCH9
		C1_03280W_A
		CR_03840C_A
		C4_05650W_A
		SFL1
		C5_04840C_A
		C2_07000W_A
		AIM11
		BUD20
		CR_01710W_A
		FYV5
		CBF5
		C4_02740W_A
		C1_14160W_A
		CR_02030C_A
		C1_09910C_A
		FAL1
		CR_04240C_A
		CR_04300W_A
		C6_04320C_A
		DBP6
		CDC54
		PES1
		CR_09490W_A
		C3_03070W_A
		NAN1
		GEP3
		MYO1
		TRM2
		C2_04520C_A
		C1_07130C_A
		C2_08320C_A
		C4_00940W_A
		C5_02620C_A
		CR_00670C_A
		C5_04990W_A
		CR_10440W_A
		C1_09570W_A
		C6_01350W_A
		C4_01990W_A
		C3_05860C_A
		IPT1
		C2_02170W_A
		STN1
		SNM1
		C5_01110W_A
		CR_08580C_A
		SLU7
		THG1
		C3_06970W_A
		RRP8
		C4_02720C_A
		C6_00550W_A
		DBP2
		GTT1
		VRG4
		C1_05360C_A
		C3_04510W_A
		C2_05490W_A
		C2_05300C_A
		C2_01050W_A
		LOC1
		C4_01930C_A
		NOP12
		MTG2
		C5_00920W_A
		UTP18
		C3_06830C_A
		CR_04140W_A
		YDJ1
		C3_07600W_A
		DOT4
		GPI13
		ZCF17
		C4_03340C_A
		CIC1
		SNU114
		C2_07360W_A
		CR_03980W_A
		C1_07960W_A
		SLD5
		C7_00330C_A
		CR_10140W_A
		RPP1
		TRM6
		TSR2
		C2_08180C_A
		C5_01610W_A
		C5_00310C_A
		NIP1
		C6_00940C_A
		ARO7
		TIM17
		PPR1
		LHP1
		PUS7
		SAP2
		PGA27
		C4_03040W_A
		DIP2
		HCA4
		PEX3
		C3_07660W_A
		C2_04080W_A
		SNU71
		LEA1
		MAK5
		C2_08890W_A
		C4_04130W_A
		C5_04030W_A
		CR_00810W_A
		BCP1
		C5_03530C_A
		STI1
		IPI1
		RSA3
		C7_01270C_A
		C2_03000C_A
		CWC22
		C3_07140C_A
		C1_06820W_A
		NOP14
		KRR1
		TRM10
		GUF1
		TBF1
		C1_11560C_A
		PCL1
		C6_01550C_A
		C2_06850W_A
		CDC5
		RPO41
		CR_04170W_A
		SKO1
		MEX67
		RPN4
		CR_03540W_A
		CR_04270C_A
		TRM82
		C3_02140C_A
		YRB1
		KTI12
		RIT1
		C1_03830C_A
		CCW14
		HBR3
		POX18
		C2_06660W_A
		C3_06420C_A
		MRPL8
		C2_04820W_A
		FOX3
		C2_05830C_A
		CR_10810C_A
		RLP24
		SLF1
		CR_06100C_A
		C1_13750C_A
		RRP3
		C2_00620C_A
		NOC2
		UTP9
		SGD1
		SMM1
		CR_02420W_A
		PPM2
		SET6
		CR_03660C_A
		C1_05480C_A
		C6_02230W_A
		ESC4
		REI1
		DBP7
		MDN1
		XOG1
		C2_04570W_A
		CCC2
		CR_08500W_A
		C6_02900C_A
		SPB4
		NOP5
		C1_13720W_A
		SMI1B
		C2_07690W_A
		UTP13
		STE3
		C1_12670C_A
		LRG1
		CR_08110W_A
		C1_09330W_A
		C1_08520C_A
		ALK2
		C2_03950W_A
		TSR1
		C7_02510W_A
		C4_04200C_A
		C6_04190C_A
		RRP6
		ERB1
		C2_05670C_A
		C3_00570C_A
		USO6
		C2_09570C_A
		PRP39
		C3_05800W_A
		C2_10000C_A
		C2_03560C_A
		SNQ2
		DAL81
		RSM22
		TIM54
		C3_07400W_A
		CWC15
		C2_06120C_A
		C6_01040C_A
		PTC2
		YAE1
		NUP84
		C4_05160C_A
		C2_06530W_A
		C1_10970W_A
		C4_02170C_A
		CNS1
		RPF1
		C1_10950C_A
		C6_02970C_A
		PET127
		C1_10200C_A
		RLI1
		NOG1
		GCD7
		C6_04240W_A
		C1_04510W_A
		CR_08280W_A
		C3_02350W_A
		C5_03630C_A
		HIP1
		C1_13390W_A
		RRP15
		CAS5
		C5_01020C_A
		MAD1
		TRM1
		C6_02690C_A
		C1_02450C_A
		C1_00540C_A
		C7_03400C_A
		CR_02700W_A
		CR_06230W_A
		RBD2
		JJJ3
		C1_10470W_A
		C1_05400C_A
		PHO88
		RRT14
		PAM16
		C6_03550C_A
		THI20
		MNN4
		SDA1
		CR_01570W_A
		C5_04010C_A
		C2_05750W_A
		SMC1
		GDT1
		SUI2
		C2_05270W_A
		POP3
		UTP15
		TRM61
		ROA1
		RIX1
		TRM8
		ENP1
		C4_02260C_A
		PAN6
		C3_07840C_A
		PXR1
		C2_04700C_A
		CR_01370C_A
		C5_04910W_A
		HIT1
		NOP8
		C4_03140C_A
		SKN1
		SSN8
		C4_01310W_A
		ZCF35
		RSM25
		C5_02360C_A
		SPB1
		UTP22
		DDC1
		TOP1
