# Supplementary material for: Cwh8 moonlights as a farnesyl pyrophosphate phosphatase and is essential for farnesol biosynthesis in Candida albicans
Source: mBio. 2025 Sep 8;16(10):e02290-25. doi: 10.1128/mbio.02290-25 (PMC12505894; doi:10.1128/mbio.02290-25)
Supplement: Table S6 — cwh8ΔΔ, cwh8ΔΔ::pTDH3-CWH8, and 50 μM FOH enriched GO pathways [file mbio.02290-25-s0008.xlsx]

## Sheet: cwh8∆∆ DE↓
Table S6. cwh8DD , cwh8DD::pTDH3-CWH8, and 50µM FOH enriched GO pathways.
GOID	GO term	Frequency	Gene(s)	Organism
6810	transport	97 out of 516 genes, 18.8%	C7_00380W_A C6_01780C_A RIX7 OPT7 C2_07920W_A TNA1 C3_03110W_A SUL2 C7_03590C_A SSB1 HGT16 CR_06790C_A MIA40 C7_01510W_A C5_00150C_A ECM3 MUP1 C6_04530C_A LTV1 NUP TEF1 RPL10A PMP3 SEO1 PIL1 HGT10 ATP1 C2_04180C_A C2_02580W_A C1_06510C_A ARF1 ATP2 YHM1 MIR1 GIT2 CTP1 FLC3 PHO89 UTP8 SSA2 HSP60 FET31 ARO1 CR_07080W_A MGE1 PTR22 C4_03700W_A NAG3 SSC1 CAN3 C5_03480C_A FCY2 FTR2 PHO84 OAC1 APR1 ZSF1 …	Candida albicans
6412	translation	83 out of 516 genes, 16.1%	C5_01540W_A RPL16A RPL17B SSB1 GUS1 RPS15 ACO2 RPL19A C4_04390W_A C7_00490C_A RPS42 RPP0 SSZ1 C1_13060C_A EFT2 RPL23A TIF RPL37B TEF1 RPL10A RPS4A TUF1 RPP2A RPL2 C2_07680W_A C2_07190C_A DED81 CAM1 ILS1 C5_00130C_A RPP1B RPL9B C3_04810C_A RPS12 C1_01530C_A YST1 ARC1 RPS8A RPL24A YML6 EFB1 RPS22A RPL3 KRS1 RPP2B MES1 MMD1 UBI3 RPS9B RPL11 RPL6 RPP1A RPL10 RPS26A RPL15A RPL4B HTS1 C1_06890C_A RPL13…	Candida albicans
8150	biological_process	80 out of 516 genes, 15.5%	C1_07150W_A C6_04560W_A PGA32 C5_01070C_A C6_02330W_A PGA53 NUC2 C2_09420W_A C1_09820C_A C7_00240W_A C1_01490W_A CR_10830C_A CR_03870W_A CR_08260C_A CR_05330W_A C1_09520C_A C2_07270W_A C3_07280C_A C7_03200C_A CR_00010C_A C7_02140W_A C4_03720C_A SRP40 C5_01220W_A PHO113 C3_07580W_A C5_02330W_A CR_07310W_A C1_13820C_A PHO8 C3_01610W_A ATO6 C4_06960W_A C2_08700C_A C5_04350C_A YHB4 TLO16 C2_00090W_A …	Candida albicans
16070	RNA metabolic process	78 out of 516 genes, 15.1%	UTP5 GAR1 C5_01540W_A RRN3 RPL16A RPL17B SSB1 GUS1 ELP3 SSZ1 NOP10 RCL1 C6_04530C_A RPL37B RPO21 C2_01070W_A CR_01780W_A C4_02850W_A RPL30 HAS1 C5_00280C_A DED81 C3_07800C_A ILS1 UTP8 SNU13 C3_00420W_A CR_07080W_A RPS12 C1_01530C_A YST1 ARC1 CR_05550C_A RPS8A RPL3 KRS1 MES1 LAS1 NOP1 RPO26 NSA2 UBI3 RPS9B ZSF1 RPS26A C3_05140C_A C6_04510C_A C2_09500W_A C1_03370W_A HTS1 CDC60 C2_05710C_A IMP4 CR_0…	Candida albicans
50789	regulation of biological process	67 out of 516 genes, 13%	C6_01780C_A UTP5 RCA1 C3_03110W_A NDE1 C2_05640W_A ELP3 EFT2 HEM1 TIF MDG1 C4_02850W_A RPL30 WAR1 GAL4 CAM1 C1_01180C_A UTP8 ACE2 PCL5 C3_04810C_A ASH1 RME1 CYS4 EFB1 CUP9 NRG1 CYS3 NMA111 PGA26 PHO84 RPS9B ZSF1 C1_03370W_A MIH1 HTB1 CDC60 SUR7 PMA1 C2_02960C_A GIS2 TAR1 DED1 ZPR1 C3_00170C_A GCN1 VIP1 GSP1 ENO1 C1_05630C_A NCE102 SNO1 POP4 STD1 C1_01910W_A GBP2 FCR1 HMT1 YVH1 PHO4 RPS21 ASC1 C4_…	Candida albicans
42254	ribosome biogenesis	59 out of 516 genes, 11.4%	UTP5 GAR1 RIX7 C5_01540W_A RPL16A RPL17B SSB1 RPP0 SSZ1 NOP10 RCL1 LTV1 RPL37B RPL10A CR_01780W_A RPL30 HAS1 RPL2 C3_07800C_A UTP8 SNU13 CR_07080W_A RPS12 YST1 RPS8A RPL3 YTM1 LAS1 NOP1 NSA2 UBI3 RPS9B RPL11 RPL6 RPL10 RPL82 RPS26A C2_05710C_A IMP4 NMD3 RPL12 ARX1 C3_04370C_A RPS1 RPS24 GSP1 RPL5 RPS13 POP4 BUD23 C4_05010W_A YVH1 RPS20 RPS16A C1_05720W_A KRE30 NIP7 RPS14B MTR2	Candida albicans
6950	response to stress	50 out of 516 genes, 9.7%	RPL16A HSP104 MET6 SSB1 PGA14 CCT8 ERG5 LTV1 RPO21 PIL1 SHM1 CAT1 ARF1 PRN1 C5_00280C_A HSP60 C3_04810C_A ALO1 ASH1 C5_03480C_A NRG1 FCY2 ECM33 SCO1 NMA111 PGA26 YTM1 PHO84 RPL6 ZSF1 GPX2 HTB1 SUR7 YIM1 FET34 CNH1 GIS2 MLH3 DED1 PHHB GCN1 FGR41 CHT2 PRX1 FCR1 CDC19 PHO4 IMH3 ASC1 SVF1	Candida albicans
30447	filamentous growth	47 out of 516 genes, 9.1%	RIX7 RPL16A RCA1 SSB1 C2_05640W_A ROT2 CCT8 ERG5 CYC3 RPO21 PMP3 PDA1 CAT1 LPD1 ACE2 SNU13 PCL5 ALO1 ASH1 C5_03480C_A CUP9 NRG1 FCY2 ECM33 PTP1 PGA26 YTM1 PHO84 RPL6 SUR7 FET34 PGA59 PHHB FGR41 ENO1 PRP8 HMA1 CHT2 STD1 FCR1 YVH1 CCC1 CDC19 PHO4 IMH3 ASC1 CFL11	Candida albicans
6996	organelle organization	44 out of 516 genes, 8.5%	C5_01540W_A C3_02270W_A HSP104 C1_00160C_A RPP0 TEF1 YHM1 C1_01180C_A HSP60 C3_04810C_A CR_07080W_A RPS12 YST1 RPL3 SCO1 YTM1 UBI3 RPL11 RPL6 C6_04250W_A RPL10 RPS26A TAZ1 MIH1 VTC4 C2_05710C_A SUR7 RPL12 PMA1 MLH3 C3_00170C_A GCN1 VIP1 GSP1 RPL5 NCE102 C4_05010W_A GBP2 ACO1 YVH1 CHS1 NIP7 RPS14B ILV5	Candida albicans
42221	response to chemical	39 out of 516 genes, 7.6%	SOD2 RCA1 C7_03590C_A SSB1 PGA14 CCT8 LTV1 MDG1 CAT1 ARF1 PRN1 WAR1 GAL4 ACE2 SSA2 ARO1 ALO1 C4_03700W_A NAG3 C5_03480C_A NRG1 FCY2 SCO1 NMA111 PGA26 PHO84 RPO26 CNT SUR7 FET34 GIS2 HIS5 FLU1 PRX1 CCC1 PHO4 ADE12 SVF1 C6_01870C_A	Candida albicans
44419	biological process involved in interspecies interaction between organisms	35 out of 516 genes, 6.8%	RCA1 HSP104 MET6 SSB1 ROT2 TEF1 ENG1 HIS4 CAT1 C5_00280C_A RHD3 ACE2 SSA2 ALO1 ASH1 NAG3 YWP1 NRG1 ECM33 PGA26 PHO84 ADE2 RBE1 FET34 CNH1 ENO1 NCE102 CHT2 ACO1 YVH1 CDC19 IMH3 ASC1 CHS1 CFL11	Candida albicans
6091	generation of precursor metabolites and energy	33 out of 516 genes, 6.4%	NDE1 COX4 KGD1 ACO2 TKL1 CYC3 RIP1 ATP2 C1_01360C_A KGD2 NUO3 FUM12 C5_01960C_A PDC11 SDH12 C6_04250W_A TAZ1 MDH1-1 CIT1 FUM11 QCR6 C1_01010W_A IDH2 ENO1 IDH1 COX6 ACO1 COX8 C2_01690W_A GSY1 CDC19 PET9 COR1	Candida albicans
45333	cellular respiration	24 out of 516 genes, 4.7%	COX4 KGD1 ACO2 CYC3 RIP1 ATP2 KGD2 NUO3 FUM12 SDH12 C6_04250W_A TAZ1 MDH1-1 CIT1 FUM11 QCR6 IDH2 IDH1 COX6 ACO1 COX8 C2_01690W_A PET9 COR1	Candida albicans
71555	cell wall organization	19 out of 516 genes, 3.7%	RCA1 ENG1 C2_10740C_A RHD3 ACE2 CRH12 ECM33 PGA26 PGA4 C4_01820C_A SUR7 PRS1 PGA59 FGR41 C5_00260W_A PGA62 CWP419 YVH1 C1_00090W_A	Candida albicans
6629	lipid metabolic process	16 out of 516 genes, 3.1%	ERG5 C2_07410W_A CWH8 PLB2 FAD3 EHT1 URA7 MVD TAZ1 OLE2 SAH1 CCC1 ERG2 SVF1 AUR1 HAL22	Candida albicans
19725	cellular homeostasis	16 out of 516 genes, 3.1%	GLT1 YHM1 C5_03480C_A SCO1 ZSF1 CRD2 PMA1 FET34 CNH1 SPL1 AMO1 GDH3 PRX1 CCC1 PHO4 C4_07150W_A	Candida albicans
5975	carbohydrate metabolic process	15 out of 516 genes, 2.9%	NDE1 ROT2 C1_01360C_A GAL4 CRH12 PYC2 EXG2 PDC11 PGA4 CHT3 ENO1 CHT2 GSY1 CDC19 SCW11	Candida albicans
36211	protein modification process	14 out of 516 genes, 2.7%	C2_07920W_A ECM39 C7_00490C_A ROT2 CYC3 C4_02850W_A CWH8 NAT5 PTP1 UBI3 MIH1 C4_00490W_A HMT1 YVH1	Candida albicans
7049	cell cycle	14 out of 516 genes, 2.7%	C1_01180C_A PGA4 CHT3 MIH1 SUR7 MLH3 PHHB ZPR1 GCN1 VIP1 YVH1 C4_07150W_A C1_00090W_A CHS1	Candida albicans
42710	biofilm formation	14 out of 516 genes, 2.7%	RIX7 HSP104 C1_00160C_A C7_00490C_A CR_01410C_A PMP3 WAR1 ACE2 YWP1 NRG1 ECM33 PGA26 PBR1 SUR7	Candida albicans
6457	protein folding	9 out of 516 genes, 1.7%	HSP104 SSB1 MIA40 SSZ1 CCT8 SSA2 HSP60 MGE1 SSC1	Candida albicans
6259	DNA metabolic process	9 out of 516 genes, 1.7%	C1_00160C_A RPO21 C5_00280C_A RNR3 C3_04810C_A HTB1 MLH3 C3_06940W_A GBP2	Candida albicans
6766	vitamin metabolic process	8 out of 516 genes, 1.6%	SPE3 PDX3 MIS11 SNZ1 BIO2 VHT1 SNO1 HMT1	Candida albicans
7165	signal transduction	8 out of 516 genes, 1.6%	MDG1 C1_01180C_A C3_04810C_A PHO84 SUR7 GCN1 STD1 ASC1	Candida albicans
7010	cytoskeleton organization	6 out of 516 genes, 1.2%	TEF1 MIH1 SUR7 VIP1 NCE102 CHS1	Candida albicans
48468	cell development	6 out of 516 genes, 1.2%	NRG1 PGA4 SUR7 PHHB YVH1 C1_00090W_A	Candida albicans
7155	cell adhesion	5 out of 516 genes, 1%	HIS4 ACE2 NRG1 PBR1 ASC1	Candida albicans
30163	protein catabolic process	5 out of 516 genes, 1%	SSA2 NMA111 APR1 PRB1 C4_03050C_A	Candida albicans
16192	vesicle-mediated transport	4 out of 516 genes, 0.8%	C2_07920W_A C6_04530C_A PIL1 SUR7	Candida albicans
910	cytokinesis	3 out of 516 genes, 0.6%	CHT3 C4_07150W_A CHS1	Candida albicans
9410	response to xenobiotic stimulus	3 out of 516 genes, 0.6%	SSB1 ARO1 RPO26	Candida albicans
30448	hyphal growth	3 out of 516 genes, 0.6%	RIX7 PHO84 CFL11	Candida albicans
70783	growth of unicellular organism as a thread of attached cells	3 out of 516 genes, 0.6%	PDA1 PTP1 ASC1	Candida albicans
7124	pseudohyphal growth	2 out of 516 genes, 0.4%	PDA1 PTP1	Candida albicans
6997	nucleus organization	1 out of 516 genes, 0.2%	GSP1	Candida albicans
7114	cell budding	1 out of 516 genes, 0.2%	C4_07150W_A	Candida albicans
747	conjugation with cellular fusion	1 out of 516 genes, 0.2%	ENG1	Candida albicans
32196	transposition	0 out of 516 genes, 0%	none
other	other	76 out of 516 genes, 14.7%	C7_04210C_A HPT1 C2_00390C_A BAT21 LSC1 C4_04720W_A ILV3 LEU4 FCA1 UGA1 MET15 HOM3 MAE1 LYS12 BAT22 LAT1 ASN1 THR4 SER33 C1_11610C_A CPA2 HOM2 ADE17 GUA1 HOM6 CPY1 C5_02040W_A GOR1 C4_00290C_A MET1 COX15 ARG1 MET10 IDP1 SAM4 TRP1 SER1 C7_00060C_A PMP1 MEU1 MET2 SAM2 ILV1 ARO3 C7_01430C_A PDR17 SOD6 HIS3 CPA1 C1_02970W_A LYS2 URA1 ATP16 ADE13 PRO1 EGD2 SHM2 RCE1 COQ3 MET13 C1_11530C_A AIP2 CR_0702…	Candida albicans

## Sheet: cwh8∆∆ DE↑
GOID	GO term	Frequency	Gene(s)	Organism
8150	biological_process	287 out of 924 genes, 31.1%	C1_04470C_A CR_06430W_A C3_04210W_A C2_08910C_A C1_04150C_A C6_02450W_A C1_07400C_A IHD2 C2_06760C_A C2_04520C_A C2_02550C_A C4_05890W_A C1_00020C_A C1_03910C_A C4_00750C_A MOH1 C2_02910W_A C4_06420W_A C1_12280C_A C3_06680C_A C1_12000C_A C1_10980W_A C5_04470C_A TIF33 C1_12400C_A C4_06470W_A SNL1 C1_12800W_A C7_03280C_A LDG3 C2_08750W_A C6_00550W_A C1_09310C_A C3_04310C_A PEX22 C7_01700W_A C1_0779…	Candida albicans
50789	regulation of biological process	242 out of 924 genes, 26.2%	GIN1 UME6 C1_09070W_A PEP3 RDI1 C5_04410C_A SAP190 C4_00940W_A C5_02620C_A KAR9 C3_02720W_A SPA2 ORC5 C6_01350W_A C3_06560W_A CRZ2 C1_03960C_A C1_13490C_A GTR1 PSY2 C4_02860W_A C6_03300C_A C1_04780C_A RPD3 KRP1 C4_02720C_A ZCF26 MUM2 TOP1 INP52 C2_08630C_A RIM20 PTC2 ARP9 TEA1 RAD9 RPN4 PPR7 SEC1 MED14 VPS33 C2_10050W_A RTF1 C3_05850W_A HAP2 PPZ1 CR_06780W_A C4_05340W_A C2_04620W_A SET2 C6_01480W…	Candida albicans
6810	transport	164 out of 924 genes, 17.7%	SNX4 PEP3 YKT6 KAR9 C2_02870W_A C3_06560W_A ARL1 C3_03690W_A C1_13490C_A GTR1 APL4 FCY24 C4_03930C_A END3 C6_03300C_A C2_00490W_A CR_07480W_A C2_01440C_A TOP1 C6_02720C_A RIM20 SEC9 SEC1 VPS33 C2_10050W_A C5_04150C_A EXO84 SEC18 BUD7 CR_02630C_A MYO1 VPS11 C1_00860W_A VPS20 BZZ1 CHS5 C2_04750W_A LHS1 NUP49 BET4 HSP70 MEP1 SMF11 C6_02680W_A CR_05310W_A CR_03240C_A SAM37 CCH1 DSL1 C2_01310W_A NAP1 …	Candida albicans
6996	organelle organization	149 out of 924 genes, 16.1%	GIN1 PEP3 RDI1 YKT6 KAR9 SPA2 C6_01350W_A ARL1 ROT1 MRP7 END3 FAV1 C6_03300C_A JEM1 SMC1 C4_02720C_A C2_01440C_A TOP1 C2_08630C_A C1_09060C_A C1_04110W_A SEC9 GCF1 C1_10630C_A VPS33 C5_04150C_A C4_05340W_A SEC18 CR_02630C_A MYO1 VPS11 MRE11 C1_00860W_A C1_07960W_A VPS20 C3_07100C_A BZZ1 RAD50 SPC72 DBF2 C2_05580W_A C2_01240C_A SAM37 STH1 DSL1 GIN4 POL5 C3_07110W_A CR_01820W_A ATG11 SET1 INN1 C1_1…	Candida albicans
6950	response to stress	125 out of 924 genes, 13.5%	GIN1 UME6 C1_09070W_A RDI1 C3_01310W_A C1_06120C_A ARL1 CRZ2 C2_09480W_A CUB1 GTR1 CR_07570W_A PSY2 JEM1 SMC1 C2_08630C_A RAD9 RTF1 PPZ1 SOD4 SET2 KEX2 PIN4 CR_01550C_A MRE11 BZZ1 RAD50 CAS5 C7_02670W_A KRE5 LHS1 HSP70 MEP1 SMF11 C2_01240C_A RTT101 STH1 CCZ1 CR_05980W_A EAF3 ATG11 FGR47 TFB3 PSD2 C3_05010C_A PRI2 C4_03920W_A FGR22 GZF3 SMC3 SPT10 SYS3 ULP2 GIR2 YSY6 C4_05180C_A CR_10000C_A C4_036…	Candida albicans
30447	filamentous growth	113 out of 924 genes, 12.2%	UME6 RDI1 SNU114 PLC2 SAP190 YKT6 SPA2 ARL1 CR_07570W_A END3 KRP1 ZCF26 TOP1 INP52 CR_03260W_A RIM20 TEA1 RAD9 SEC9 KEX2 PIN4 VPS11 VPS20 RBR1 CAS5 RTK1 KRE5 DBF2 SMF11 PLC1 CCH1 RPB4 NAP1 GIN4 C2_05770W_A SET1 FGR47 CWC25 PSD2 FGR22 GZF3 DAD1 TPM2 WOR1 USO5 GFA1 TCA17 GIR2 SLA2 YAK1 RBD1 PRP4 POL32 SEP7 PIKA GCN2 CCN1 KAR3 RTA4 ARG83 C1_07220W_A NSL1 SNF6 PHR2 DDR48 CRZ1 HAC1 ESC4 KEM1 GCN5 ASK1…	Candida albicans
7049	cell cycle	104 out of 924 genes, 11.3%	GIN1 SAP190 KAR9 SPA2 ORC5 C1_03960C_A PSY2 END3 C4_02860W_A KRP1 SMC1 C2_01440C_A MUM2 TOP1 RAD9 C1_10630C_A RTF1 C4_05340W_A SET2 MYO1 PIN4 DIT2 MRE11 RAD50 CHS5 C7_02670W_A DBF2 C2_01240C_A STH1 GIN4 C3_07110W_A SET1 INN1 C3_05010C_A CAK1 PRI2 C1_12660W_A YCG1 DAD1 C7_00840C_A TPM2 SMC3 ULP2 SLA2 QCE1 C1_05800C_A AXL1 STU2 SMC4 C4_02400C_A SCP1 VPS27 POL32 C5_04890C_A SEP7 GCN2 C1_07980C_A KIP…	Candida albicans
16070	RNA metabolic process	91 out of 924 genes, 9.8%	C1_09070W_A SNU114 RPL7 SAP190 C4_00940W_A C5_02620C_A C5_04990W_A C6_01350W_A TFC4 GTR1 ZCF26 TOP1 C2_08630C_A C1_12630C_A ISY1 RRP8 ARP9 TEA1 RTF1 EXO84 SET2 C2_09180W_A C4_03090W_A C2_02300W_A SEN15 C1_07960W_A C2_06650C_A TAF145 C3_05940C_A C1_12750C_A RTT101 CR_03240C_A LHP1 STH1 MNE1 RPB4 EAF3 POL5 TFB3 CWC25 C2_07040W_A PRI2 C7_01400C_A C5_02010C_A PRP4 C2_06660W_A POL32 C1_06800W_A C1_100…	Candida albicans
16192	vesicle-mediated transport	90 out of 924 genes, 9.7%	SNX4 PEP3 YKT6 C2_02870W_A ARL1 APL4 END3 C6_03300C_A C2_00490W_A C6_02720C_A RIM20 SEC9 SEC1 VPS33 C5_04150C_A EXO84 SEC18 BUD7 CR_02630C_A VPS11 VPS20 BZZ1 CHS5 BET4 C6_02680W_A CR_05310W_A CR_03240C_A DSL1 C2_01310W_A CCZ1 LTE1 C4_03920W_A NEO1 C4_03810W_A ERV29 APL2 SYS3 YPP1 CR_01080W_A TCA17 SLA2 C7_01740C_A RIC1 EXO70 C2_03800C_A VPS27 MON2 PIKA PGA10 C2_06620W_A FTH1 C7_02350C_A DRS2 GEA2…	Candida albicans
36211	protein modification process	75 out of 924 genes, 8.1%	PNG2 C4_05220C_A DPM2 C4_00940W_A C6_01350W_A ROT1 KTR4 PSY2 C1_04780C_A C3_02210C_A PTC2 C2_10050W_A PPZ1 C4_05340W_A C1_06390W_A MNN15 C1_00860W_A DPM3 C2_08620W_A C1_07640C_A RTK1 KRE5 MNN21 JAB1 BET4 DBF2 C4_05250W_A CR_05980W_A GIN4 CAK1 C2_10200W_A C7_00840C_A GFA1 C3_06040W_A MNN12 ULP2 YAK1 FPK1 C4_00500W_A PPT1 GCN2 BMT3 TEP1 DPM1 CDC27 PEX12 C5_05060C_A SSN3 C1_06530C_A PTP2 ALG6 RIM111…	Candida albicans
6259	DNA metabolic process	65 out of 924 genes, 7.0%	GIN1 C1_09070W_A C3_01310W_A C1_06120C_A ORC5 C2_09480W_A SMC1 MUM2 TOP1 C2_08630C_A RAD9 RTF1 SET2 CR_01550C_A MRE11 RAD50 C2_01240C_A RTT101 STH1 EAF3 SET1 TFB3 C3_05010C_A PRI2 C7_00840C_A SMC3 SPT10 C4_05180C_A CR_10000C_A C1_05800C_A C4_03680C_A RAD7 POL32 CAS1 C1_07980C_A SWC4 DDR48 SCM3 CR_05010W_A C1_02390W_A C1_13560W_A ESC4 C5_04640C_A HAT1 PMS1 C3_03330C_A C6_03420W_A RAD2 SMC6 C4_0039…	Candida albicans
42221	response to chemical	62 out of 924 genes, 6.7%	UME6 C2_01920C_A C1_03990W_A CRZ2 C1_03960C_A CUB1 GTR1 JEM1 INP52 RIM20 PTC2 RAD9 HAP2 PPZ1 SOD4 C2_04620W_A CR_01550C_A MRE11 VPS20 RAD50 C7_02670W_A JAB1 HSP70 CCZ1 CR_05980W_A PSD2 GZF3 ZCF20 C2_02220C_A FPK1 SLP3 SOD5 GCN2 CR_01340W_A GLX3 DDR48 SSN3 CRZ1 SSN8 PTP2 HAT1 CIP1 PDI1 HAP31 BRO1 CKA2 CEK1 CR_09390C_A VPS36 ADR1 SLN1 C1_04960C_A C4_03850W_A NUP84 SGE1 C1_02720W_A INP51 PEX1 HGC1 D…	Candida albicans
7165	signal transduction	53 out of 924 genes, 5.7%	GIN1 RDI1 SAP190 KAR9 C1_03960C_A PSY2 INP52 RAD9 C6_01480W_A PIN4 MRE11 RAD50 C7_02670W_A DBF2 C2_01240C_A CR_07850W_A PLC1 GIN4 LTE1 C4_03920W_A C1_12660W_A YSY6 RGS2 YAK1 EXO70 GCN2 BIR1 BUD5 C7_01930C_A CRZ1 HAC1 PTP2 RIM111 CKA2 C6_03420W_A MSS4 CEK1 C1_12430W_A KAR2 SLN1 HSL1 RIM15 BUD2 YBH3 CDC6 INP51 C4_02700W_A SAP9 RTS1 RCN1 DDC1 C6_04120C_A TSC11	Candida albicans
44419	biological process involved in interspecies interaction between organisms	48 out of 924 genes, 5.2%	UME6 SAP190 SPA2 CSP37 TOP1 RIM20 SOD4 HWP1 KEX2 VPS11 CAS5 HSP70 SAM37 C2_08540C_A ZCF1 SET1 WH11 WOR1 RBT4 TCA17 SAP6 VPS27 SOD5 MIT1 SAP10 PHR2 CMI1 SSN3 KEM1 GCN5 SAP7 CKA2 CEK1 ECE1 SAP3 HSL1 SOH1 SLK19 PGA1 BUD2 INP51 PMC1 HGC1 SAP9 PGA7 CSH1 MTLA1 SAP4	Candida albicans
7010	cytoskeleton organization	42 out of 924 genes, 4.5%	RDI1 KAR9 SPA2 ROT1 END3 C4_02720C_A C2_01440C_A MYO1 BZZ1 SPC72 DBF2 STH1 GIN4 C3_07110W_A DAD1 TPM2 C3_06610W_A SLA2 STU2 C4_02400C_A SCP1 C5_04890C_A SEP7 PCL2 KIP1 KAR3 BIR1 GEA2 ASK1 BUD14 MSS4 C1_12430W_A KIP3 CR_01180W_A BUD2 MTW1 RTS1 DAD3 C2_06770W_A C2_06780C_A C5_00760W_A TSC11	Candida albicans
6629	lipid metabolic process	39 out of 924 genes, 4.2%	PLC2 C2_01920C_A C5_05210W_A DPP3 C6_01370W_A INP52 GPI1 TGL99 PLC1 C4_04180C_A PSD2 C6_03040C_A FGR22 SLP3 PIKA MIT1 PXP2 FTH1 DPM1 FLC1 FTH2 C4_03770W_A LAC1 MSS4 ADR1 INO4 GUP1 TLG2 C5_05070W_A INP51 RHD1 C4_00950C_A RTA2 INO1 PEX11 C6_02420W_A FAB1 BMT5 TSC11	Candida albicans
30163	protein catabolic process	37 out of 924 genes, 4.0%	C4_05220C_A C6_01350W_A C3_06560W_A C1_03990W_A RPN13 JEM1 C3_05360C_A RPN4 C3_05850W_A C4_05340W_A VPS11 C1_07850C_A VPS20 RPN1 RTT101 CR_05980W_A CR_01820W_A RPN12 C5_02450W_A SAP6 CR_03330W_A RAD7 C4_00500W_A VPS27 CDC27 PEX12 ELA1 PDI1 C3_02410C_A BRO1 VPS36 C1_04960C_A VPS24 SAP3 HSL1 UBP8 SAP4	Candida albicans
42710	biofilm formation	30 out of 924 genes, 3.2%	CRZ2 ZCF26 CR_06780W_A HWP1 CAS5 GIN4 WH11 CAK1 WOR1 ADH5 TCA17 SAP6 YAK1 PIKA GCN2 PGA10 CCN1 KEM1 ECE1 MRV8 GUP1 SOH1 PGA1 ZCF28 HGC1 ATG9 ZFU2 PGA7 CSH1 ZCF39	Candida albicans
42254	ribosome biogenesis	26 out of 924 genes, 2.8%	RPL7 C2_08630C_A RRP8 C1_07960W_A NUP49 CR_03240C_A NAP1 POL5 C2_07040W_A C5_02010C_A C2_06660W_A C1_06800W_A KEM1 RPP1 C1_07950C_A NOP8 C1_10950C_A C3_02350W_A SNU66 RMP1 C4_00740W_A C1_02450C_A HCA4 SPB4 C2_04700C_A ECM1	Candida albicans
5975	carbohydrate metabolic process	24 out of 924 genes, 2.6%	MNN43 KRE5 ECS1 MNN21 C2_10160W_A MNN47 C3_02140C_A AMS1 C2_10020C_A CR_05140W_A BMT3 SNF6 PHR2 MNN44 MNN46 MNN26 KAR2 MNN42 GUP1 CHT4 MNN41 RHD1 C1_14060W_A C1_11080W_A	Candida albicans
71555	cell wall organization	23 out of 924 genes, 2.5%	RBR2 END3 HWP1 DIT2 CAS5 CHS5 KRE5 SAP10 DIT1 TEP1 PHR2 HAC1 SSN8 GCN5 CEK1 SLK19 PGA1 C2_10320C_A INP51 C1_14060W_A SAP9 TPK1 TSC11	Candida albicans
30448	hyphal growth	21 out of 924 genes, 2.3%	RDI1 SAP190 SPA2 TOP1 RAD9 SEC9 CAS5 DBF2 CCH1 NAP1 GFA1 TCA17 SLA2 SEP7 CCN1 CRZ1 HAC1 SEC2 BUD2 TPK1 UBP8	Candida albicans
6997	nucleus organization	18 out of 924 genes, 1.9%	FAV1 JEM1 C2_01440C_A TOP1 C2_08630C_A YCG1 USO5 SPT10 C4_05180C_A SMC4 C4_02400C_A HST2 KAR3 KAR2 C4_03850W_A C4_05160C_A NUP84 SMC2	Candida albicans
48468	cell development	16 out of 924 genes, 1.7%	END3 SET2 VPS11 DIT2 MRE11 CHS5 SET1 VPS27 DIT1 TEP1 MSO1 C4_06650W_A MSS4 SEC2 C2_10320C_A CR_04820W_A	Candida albicans
747	conjugation with cellular fusion	16 out of 924 genes, 1.7%	FAV1 JEM1 CHS5 TPM2 USO5 SPT7 AXL1 C4_02400C_A KAR3 PTP2 CEK1 KAR2 CR_01180W_A HST6 C1_14060W_A C4_01780C_A	Candida albicans
19725	cellular homeostasis	16 out of 924 genes, 1.7%	C1_13490C_A C6_03300C_A C1_04110W_A C2_10050W_A PPZ1 DBF2 MEP1 SMF11 CR_05980W_A OXR1 ZCF20 C4_00500W_A PGA10 PMC1 CFL5 FAB1	Candida albicans
910	cytokinesis	15 out of 924 genes, 1.6%	SPA2 MYO1 CHS5 DBF2 GIN4 INN1 TPM2 AXL1 SCP1 SEP7 BUD5 CRZ1 CR_01180W_A BUD2 RTS1	Candida albicans
6457	protein folding	15 out of 924 genes, 1.6%	ROT1 JEM1 HSP70 C5_02010C_A C1_11110C_A C3_01070C_A GLX3 ERO1 CR_05130C_A PDI1 KAR2 C3_00950C_A C6_01460C_A YKE2 C1_02380C_A	Candida albicans
70783	growth of unicellular organism as a thread of attached cells	14 out of 924 genes, 1.5%	SPA2 RIM20 TEA1 TPM2 USO5 MSS4 CEK1 ECM22 ZCF14 HSL1 SOH1 BUD2 DNF3 C4_01780C_A	Candida albicans
6412	translation	11 out of 924 genes, 1.2%	C5_02590C_A C6_01350W_A MRP7 CR_01820W_A C5_02010C_A GIR2 CR_03330W_A KEM1 NIP1 C4_00770C_A C2_06260W_A	Candida albicans
7114	cell budding	9 out of 924 genes, 1%	SPA2 ROT1 NAP1 GIN4 AXL1 BUD5 CRZ1 BUD2 C4_00950C_A	Candida albicans
45333	cellular respiration	6 out of 924 genes, 0.6%	C5_02590C_A NUE1 MNE1 QCE1 C3_01540W_A ALG6	Candida albicans
6091	generation of precursor metabolites and energy	6 out of 924 genes, 0.6%	C5_02590C_A NUE1 MNE1 QCE1 C3_01540W_A ALG6	Candida albicans
7155	cell adhesion	6 out of 924 genes, 0.6%	CR_06780W_A HWP1 WOR1 PGA1 CSH1 C6_02420W_A	Candida albicans
7124	pseudohyphal growth	4 out of 924 genes, 0.4%	SPA2 TPM2 HSL1 DNF3	Candida albicans
9410	response to xenobiotic stimulus	2 out of 924 genes, 0.2%	PTC2 SLP3	Candida albicans
32196	transposition	0 out of 924 genes, 0%	none
6766	vitamin metabolic process	0 out of 924 genes, 0%	none
other	other	35 out of 924 genes, 3.8%	C6_03330C_A C2_10060C_A GDA100 ISN1 HEM14 C3_06970W_A MNN4 PGA23 APA2 C2_08530C_A PRC2 C4_05400C_A GRP2 PRD1 FAD1 CR_06920W_A C6_01470W_A PMP5 C1_02100W_A MET18 C2_08720W_A C5_03370C_A SPC3 C6_02470W_A C2_08460C_A C1_10240C_A RNR22 C1_01940C_A C1_06030C_A AGT1 PMM1 CHS2 C2_09860C_A C2_04380C_A CR_02800C_A	Candida albicans

## Sheet: 50µM FOH DE↓
GOID	GO term	Frequency	Gene(s)	Organism
8150	biological_process	323 out of 809 genes, 39.9%	C1_01220C_A C1_06620C_A C7_02370W_A HYR3 C2_03260W_A RSN1 C3_00360W_A C5_02510C_A MOH1 C4_02930W_A C1_11670W_A C3_02890C_A C3_00230C_A CR_07540C_A ADH4 C1_10980W_A C1_05450W_A C5_04470C_A C1_00530C_A POL93 C3_03000W_A C1_03120W_A C4_06660W_A C7_03280C_A C1_09310C_A C2_07720C_A C1_06970C_A CR_04350C_A C6_03360C_A C6_00810C_A C7_03680W_A C1_08530W_A C1_08800W_A C4_06620C_A CR_02670C_A CR_07840C_A S…	Candida albicans
6810	transport	121 out of 809 genes, 15%	PHO86 OPT7 YKT6 C6_02180W_A C1_11800C_A C2_09280C_A C3_06560W_A OPT1 HRD1 C3_03230C_A CR_07480W_A C1_01750W_A HGT2 C2_02570W_A HGT7 JEN2 C6_04550C_A NCR1 C6_01520W_A C2_00540W_A C3_03430C_A DAL5 HGT6 CR_02630C_A HGT12 GLK1 HGT3 ZRT2 GAP1 ARF1 HGT1 CR_05310W_A ATX1 AQY1 C2_09590C_A GAP2 PEX5 STV1 CR_04760C_A KIP4 GIT4 MAL31 CR_03730C_A CR_03220C_A C1_12920C_A SDS24 TPO3 ATC1 FRP3 DOA4 C1_00830W_A …	Candida albicans
50789	regulation of biological process	114 out of 809 genes, 14.1%	UME6 PHO86 BUB3 DEF1 C1_01840C_A RCA1 C3_06560W_A C1_14190C_A C4_02860W_A HRD1 WOR3 NAA20 MUM2 PCL7 CBF1 C2_08950W_A EIF4E HGT1 ERG1 POM1 SUC1 OFR1 UPC2 STP1 ZCF22 GAL4 RBP1 C2_05770W_A MHP1 BBC1 C3_05250C_A CPH2 SST2 SDS24 CR_09750C_A AGO1 UGA32 C4_02150C_A CST5 DOA4 RME1 C2_10700C_A SMI1 C2_05860C_A C5_02500C_A C6_03320W_A TPS2 CR_09330C_A FPK1 MET4 STB3 SYG1 NPR1 CAF16 RAS2 C7_02220C_A IST2 PI…	Candida albicans
6950	response to stress	83 out of 809 genes, 10.3%	UME6 TPI1 C1_03270W_A C2_09480W_A C5_02110W_A HRD1 FBP1 HSP12 YHB1 C3_02770C_A UBC7 SOD4 UBI4 C2_08950W_A RAD16 NCE4 TPS1 HGT12 ARF1 HGT1 ERG1 NTH1 UPC2 ATX1 AQY1 PST1 KIP4 HSP21 MHP1 CPH2 SDS24 CR_09750C_A GPX1 MAL2 GAD1 CR_05580C_A CR_10000C_A PSF1 ECO1 C5_02690W_A C6_03320W_A C1_05830W_A TPS2 FCY2 IML2 RAS2 SOD5 C1_07980C_A DCK1 RIM9 AHP1 RTA4 ZSF1 CMK1 C2_02920W_A LIP5 TPK2 CIP1 RIM111 SMT3 P…	Candida albicans
42221	response to chemical	77 out of 809 genes, 9.5%	UME6 C2_05810W_A RCA1 AOX2 C1_03990W_A C5_02110W_A HRD1 YHB1 C1_01750W_A C2_02570W_A C6_01520W_A UBC7 SOD4 C2_00540W_A TPS1 HGT12 ARF1 ERG1 NTH1 AOX1 UPC2 ATX1 AQY1 PST1 GAL4 HSP21 CPH2 SST2 TPO3 C3_01280W_A C4_02150C_A CST5 GAD1 DOA4 C1_00830W_A CDR11 C5_02690W_A TPS2 FCY2 FPK1 MET4 STB3 SOD5 RIM9 AHP1 CMK1 C2_02920W_A PTP2 C1_03750W_A TPK2 CIP1 CR_08650C_A C3_03440C_A CDR4 GAT1 VPS36 C1_04960C_…	Candida albicans
30447	filamentous growth	71 out of 809 genes, 8.8%	UME6 C6_03240W_A TPI1 DEF1 YKT6 RCA1 C1_14190C_A YHB1 HSK3 CR_03260W_A BMT8 UBI4 TPS1 HGT12 GAP1 HGT1 CHA1 ERG1 STP1 HWP2 KIP4 HSP21 C2_05770W_A MHP1 ALS4 CPH2 PHO112 UGA32 MAL2 C4_02150C_A CST5 GPI14 TPS2 HSH49 FCY2 RAS2 PIKA DCK1 RIM9 RTA4 C1_07220W_A GYP1 LIP5 C1_03750W_A TPK2 HIR1 ZCF10 RIM111 SMT3 ALS3 ECM22 PHHB PHO81 VPS36 FGR2 DAC1 KIC1 FGR23 RFX2 CTM1 SGS1 VPS28 HGC1 CDC19 CHK1 C5_05510C…	Candida albicans
5975	carbohydrate metabolic process	57 out of 809 genes, 7.0%	GLK4 TPI1 GDB1 HEX1 C1_14190C_A FBP1 GAC1 TPS1 GLK1 GPH1 PFK1 NTH1 CDA2 ECS1 SUC1 PFK26 XKS1 ADH2 C1_01360C_A GAL4 CRH12 ATC1 MAL2 MNN47 DAK2 SMI1 AMS1 TPS2 PDC11 ARA1 PGA4 TPS3 GLC3 GPM2 PHO15 PFK2 MNN22 CR_06030C_A PCK1 MDH1 GCA1 PGM2 HXK2 CHT4 C5_04940W_A BGL22 MNN41 RHR2 C5_01230C_A GRE3 GSY1 GCA2 CDC19 MLS1 C3_06860C_A C3_01820W_A UGP1	Candida albicans
6996	organelle organization	48 out of 809 genes, 5.9%	YKT6 C4_03460C_A FAV1 HSK3 NAA20 C1_04110W_A ARE2 RAD16 NCE4 CR_02630C_A CR_03620C_A C3_00620C_A ABP2 PEX5 BBC1 ATG15 DOA4 CR_05580C_A C1_07060C_A ECO1 IST2 C1_07980C_A BPH1 C2_09710C_A RGD3 C1_03140W_A VTC4 HIR1 C2_05710C_A OPT3 SMT3 C4_01300W_A SPO1 C6_03420W_A MDH1 C4_02340W_A MLC1 CR_01180W_A C7_01070C_A CR_07370W_A SKP1 C7_03860W_A SGS1 C1_06840C_A C3_04040W_A SFT1 PAN1 CR_07190W_A	Candida albicans
44419	biological process involved in interspecies interaction between organisms	48 out of 809 genes, 5.9%	UME6 TPI1 DEF1 RCA1 HEX1 CSP37 IFF11 WOR3 YHB1 SOD4 HWP1 UBI4 TPS1 CRG1 LIP8 PST1 HWP2 SLD1 HSP21 WH11 ALS4 CPH2 PHO100 PHO112 SMI1 TPS2 SOD5 SAP10 ALS7 GYP1 TPK2 ALS3 IFF4 GAT1 ECE1 DAC1 SAP3 RFX2 TTR1 RHR2 VPS28 HGC1 CDC19 CHK1 RBT1 PLB1 CFL11 ZCF29	Candida albicans
6629	lipid metabolic process	46 out of 809 genes, 5.7%	C6_03240W_A GDE1 C5_05210W_A DPP3 C6_00980C_A LIP4 ARE2 C3_04650W_A GPI1 NCR1 SUR2 MDH1-3 DES1 TGL99 LIP8 ERG1 UPC2 OPI3 PEX5 C2_01660C_A SLD1 GPC1 ATG15 BTS1 GPI14 PIKA PXP2 FTH1 ACB1 LIP5 EBP1 C2_00740C_A SPO1 C1_05160C_A DAP1 PHO81 GPX3 HPD1 LIP7 CR_02570C_A ERG251 LIP1 C4_00950C_A SCS7 PLB1 C6_02420W_A	Candida albicans
36211	protein modification process	43 out of 809 genes, 5.3%	CDC34 PPS1 HRD1 CR_08040W_A NAA20 UBI4 C1_06390W_A MNN15 LYS5 POM1 CR_03220C_A CR_09750C_A C3_06040W_A C4_02150C_A DOA4 ECO1 FPK1 NPR1 C7_02220C_A BPH1 CMK1 C4_01760W_A MNT3 PTP2 TPK2 MNN22 RIM111 SMT3 C2_03760C_A OFD1 GPX3 PTC4 KIC1 MNN41 CTM1 SKP1 CHK1 KNS1 APG7 C4_04660C_A CEK2 MNN1 UGP1	Candida albicans
7049	cell cycle	37 out of 809 genes, 4.6%	BUB3 CDC34 C4_03460C_A C1_14190C_A C4_02860W_A HSK3 MUM2 CBF1 NCE4 TPS1 DIT2 NTH1 CDA2 AQY1 CR_05580C_A PSF1 ECO1 C1_07980C_A PGA4 RIM9 DIT1 C2_01650W_A HIR1 SMT3 SPO1 C6_03420W_A PHHB MLC1 CR_01180W_A C7_01070C_A SKP1 SGS1 HGC1 C3_04040W_A C1_00090W_A PAN1 LPI9	Candida albicans
19725	cellular homeostasis	34 out of 809 genes, 4.2%	GLK4 OPT1 C1_14190C_A C1_05010C_A C1_04110W_A CRG1 GLK1 GAP1 PFK1 ATX1 C2_09590C_A GAP2 C4_02150C_A FRP3 DOA4 GIT3 CRP1 PGA10 AHP1 ZSF1 TPK2 PFK2 OPT3 VPH2 ALS3 OPT4 PGM2 HXK2 SKP1 CUP1 SMF3 CSA1 ZRT3 OPT2	Candida albicans
42710	biofilm formation	31 out of 809 genes, 3.8%	DEF1 WOR3 CBF1 HWP1 SUC1 AQY1 HWP2 WH11 ADH5 CST5 SMI1 MET4 PIKA PGA10 ALS7 TPK2 TRY5 ALS3 TRY6 C3_04730C_A GCA1 ECE1 MRV8 KIC1 ERG251 RHR2 HGC1 GCA2 ZCF31 CHK1 CSA1	Candida albicans
16192	vesicle-mediated transport	30 out of 809 genes, 3.7%	PHO86 YKT6 C6_02180W_A C1_11800C_A CR_02630C_A CR_05310W_A KIP4 C1_12920C_A SDS24 DOA4 PIKA PGA10 FTH1 BPH1 C7_04240C_A SEC20 C2_09710C_A C1_10420C_A GYP1 C1_01460W_A C1_14200W_A ALS3 C3_00610W_A VPS36 MLC1 GYP7 ECM21 VPS28 SFT1 PAN1	Candida albicans
6091	generation of precursor metabolites and energy	27 out of 809 genes, 3.3%	GLK4 TPI1 GDB1 AOX2 C1_14190C_A GAC1 C1_08930C_A MDH1-3 GLK1 ACS1 GPH1 PFK1 AOX1 ADH2 C1_01360C_A PDC11 C3_01540W_A GLC3 GPM2 PFK2 MDH1 PGM2 HXK2 GSY1 CDC19 UCF1 UGP1	Candida albicans
16070	RNA metabolic process	26 out of 809 genes, 3.2%	C7_01650W_A C4_04930C_A CBF1 EIF4E SUC1 RBP1 C2_09960W_A C2_07630C_A C5_02500C_A HSH49 ZSF1 C6_02790C_A C1_05420W_A HIR1 C2_05710C_A ZCF10 NHP6A OFD1 C1_08890C_A C3_02750W_A C1_12370W_A YTH1 CFL4 C6_00700C_A ZCF29 SME1	Candida albicans
7165	signal transduction	23 out of 809 genes, 2.8%	BUB3 C1_01840C_A C1_14190C_A HRD1 C3_05250C_A SST2 C4_02150C_A CST5 C6_03320W_A SYG1 RAS2 DCK1 RGD3 PTP2 TPK2 RIM111 C6_03420W_A TUS1 KIS2 ERG251 SGS1 CHK1 CR_07190W_A	Candida albicans
71555	cell wall organization	22 out of 809 genes, 2.7%	RCA1 HRD1 UBC7 HWP1 DIT2 CDA2 MHP1 CRH12 GPI14 DCK1 PGA4 SAP10 DIT1 BPH1 SEC20 CMK1 SKN2 TUS1 KIC1 VPS28 RBT1 C1_00090W_A	Candida albicans
6259	DNA metabolic process	22 out of 809 genes, 2.7%	C4_03460C_A C2_09480W_A C3_02770C_A MUM2 ORF298 C2_08950W_A RAD16 NCE4 CR_05580C_A CR_10000C_A PSF1 ECO1 C1_07980C_A C2_01650W_A SMT3 C6_03420W_A C7_01070C_A C3_06270C_A SKP1 SGS1 C3_04040W_A ELC1	Candida albicans
30163	protein catabolic process	20 out of 809 genes, 2.5%	CDC34 C3_06560W_A C1_03990W_A HRD1 C3_05360C_A UBC7 RAD16 CR_09750C_A C4_02150C_A DOA4 PRB1 CR_08650C_A VPS36 C1_04960C_A C7_03240W_A SAP3 SKP1 C7_03860W_A VPS28 ELC1	Candida albicans
7010	cytoskeleton organization	11 out of 809 genes, 1.4%	HSK3 ABP2 BBC1 C2_09710C_A RGD3 SPO1 MLC1 CR_01180W_A SKP1 PAN1 CR_07190W_A	Candida albicans
48468	cell development	11 out of 809 genes, 1.4%	TPS1 DIT2 NTH1 CDA2 AQY1 PGA4 RIM9 DIT1 SPO1 PHHB C1_00090W_A	Candida albicans
7155	cell adhesion	10 out of 809 genes, 1.2%	DEF1 C5_02110W_A HWP1 ALS4 ALS7 TPK2 ALS3 IFF4 RHR2 C6_02420W_A	Candida albicans
30448	hyphal growth	7 out of 809 genes, 0.9%	ALS4 PHO112 GPI14 GYP1 HIR1 SMT3 CFL11	Candida albicans
747	conjugation with cellular fusion	7 out of 809 genes, 0.9%	FAV1 RBP1 PRM1 PTP2 IFF6 CR_01180W_A C7_03860W_A	Candida albicans
6412	translation	6 out of 809 genes, 0.7%	EIF4E C1_06470W_A RPL42 C2_05710C_A OFD1 RPL39	Candida albicans
45333	cellular respiration	5 out of 809 genes, 0.6%	AOX2 MDH1-3 AOX1 C3_01540W_A MDH1	Candida albicans
70783	growth of unicellular organism as a thread of attached cells	5 out of 809 genes, 0.6%	CPH2 C4_02150C_A CST5 TPK2 ECM22	Candida albicans
9410	response to xenobiotic stimulus	4 out of 809 genes, 0.5%	C1_03750W_A TLO1 ERG251 YTH1	Candida albicans
6457	protein folding	4 out of 809 genes, 0.5%	PHO86 RBP1 OSM2 C1_10820C_A	Candida albicans
6766	vitamin metabolic process	4 out of 809 genes, 0.5%	CR_03740C_A C6_01750C_A BIO5 ISA2	Candida albicans
910	cytokinesis	3 out of 809 genes, 0.4%	MLC1 CR_01180W_A PAN1	Candida albicans
6997	nucleus organization	3 out of 809 genes, 0.4%	FAV1 C4_01300W_A SKP1	Candida albicans
7114	cell budding	3 out of 809 genes, 0.4%	KIC1 C4_00950C_A PAN1	Candida albicans
7124	pseudohyphal growth	2 out of 809 genes, 0.2%	CPH2 C4_02150C_A	Candida albicans
42254	ribosome biogenesis	1 out of 809 genes, 0.1%	C2_05710C_A	Candida albicans
32196	transposition	0 out of 809 genes, 0%	none
other	other	46 out of 809 genes, 5.7%	C4_05380C_A C2_07420W_A C5_00750C_A GDA100 ISN1 HEM14 ARO10 HEM13 C7_03650W_A PGA23 FCA1 MAE1 GRP2 C2_00770W_A PRD1 FMO1 C4_05820W_A PMP5 C7_00760C_A C1_05670W_A CR_09580C_A GIG1 DUG3 SPC3 ATO5 ARG3 C1_08780W_A ARO9 PSA2 C4_00580W_A C2_08460C_A HSP30 STF2 FDH1 C5_04360C_A SOD6 RNR22 C2_07140W_A GDH2 AGT1 GLY1 MET13 C2_09860C_A CR_02800C_A DAL1 SAP98	Candida albicans

## Sheet: 50µM FOH DE↑
GOID	GO term	Frequency	Gene(s)	Organism
16070	RNA metabolic process	219 out of 627 genes, 34.9%	C3_02840W_A MSW1 C1_12440W_A UTP5 SNU114 RRN3 C1_07660W_A TAC1 C4_05330C_A RPL16A ENP2 C4_00940W_A C5_02620C_A CR_00670C_A C5_04990W_A CR_03360W_A C6_01350W_A RPF1 C4_00810C_A NCS2 MSU1 C3_05860C_A CR_09800C_A ELP3 NOP15 C7_03850W_A TOP1 C1_12630C_A C1_05360C_A CIC1 C1_10880W_A C1_12350W_A RCL1 RRP8 C6_04530C_A MSS116 C7_02160W_A C7_01030C_A C5_00920W_A C1_01160C_A RPC53 C3_07600W_A UTP18 CR_0178…	Candida albicans
42254	ribosome biogenesis	148 out of 627 genes, 23.6%	C3_02840W_A C1_12440W_A UTP5 RIX7 C1_07660W_A C4_05330C_A RPL16A ENP2 CR_03360W_A RPF1 C3_05860C_A CR_09800C_A C5_05340W_A NOP15 C7_03850W_A CIC1 NOG2 C1_10880W_A C1_12350W_A RCL1 RRP8 ELF1 C7_01030C_A C1_01160C_A JIP5 NSA1 C3_07600W_A UTP18 CR_01780W_A C4_06210C_A DBP8 CR_02550C_A NOP4 C1_07960W_A C2_08180C_A PUS7 C2_00410C_A NOP6 CR_09740W_A FYV5 C1_09710C_A MEX67 MDN1 RLP24 C3_07800C_A BMS1 RE…	Candida albicans
50789	regulation of biological process	139 out of 627 genes, 22.2%	C3_02840W_A PPR11 THI20 UTP5 PCL1 TAC1 C4_05330C_A IPT1 C4_00940W_A C5_02620C_A CR_10440W_A MUB1 C6_01350W_A C3_03110W_A AGP2 RMS1 ZCF17 ELP3 C4_02720C_A NCE103 TOP1 C1_05360C_A DOT4 PTC2 NOG2 C1_12350W_A SIM1 ELF1 RPN4 PPR7 GRF10 HCM1 C2_00840W_A CR_02550C_A C2_07360W_A BUR2 PPR1 C1_07960W_A MRR1 CAS5 LRG1 C2_01240C_A RTA3 RAD4 C1_01860W_A STP4 IRF1 MDN1 PES1 ZCF19 C7_01270C_A C1_12660W_A GZF3 A…	Candida albicans
8150	biological_process	122 out of 627 genes, 19.5%	C1_07400C_A C3_07370W_A C2_04520C_A C1_07130C_A C3_01340W_A C2_08320C_A C1_09570W_A C2_02910W_A C1_09820C_A C1_11430W_A C2_09110C_A C4_06220C_A C5_01110W_A CR_08580C_A C3_03740W_A C2_02820C_A C6_00550W_A C1_10440W_A C1_07790C_A C3_04510W_A C2_05490W_A C2_05300C_A C4_04190C_A C2_01050W_A C4_01930C_A C3_01140W_A C5_01710C_A C6_01620W_A C3_06260C_A C3_06830C_A CR_04140W_A CPD2 CR_04750W_A POX18 CR_0…	Candida albicans
6810	transport	92 out of 627 genes, 14.7%	RIX7 DNF2 TNA1 C3_03110W_A C3_03690W_A C7_03590C_A AGP2 RPF1 HGT16 C4_06790W_A C4_03930C_A TIM17 MIA40 TOP1 CCC2 NOG2 TIM54 ELF1 C4_00820W_A C6_04530C_A C3_05380W_A NUP CR_09110C_A HGT10 MYO1 XUT1 C4_06210C_A GDT1 VRG4 C7_01880C_A YHM1 CDR1 TPO4 MEX67 C1_11770C_A IRF1 ENA21 HNM1 HIP1 REI1 C1_12660W_A CDR2 C2_06850W_A PAM16 UTP22 C5_03480C_A SDA1 ARG11 ENP1 OAC1 CR_10640W_A YOR1 KIP2 C6_02230W_A C…	Candida albicans
6996	organelle organization	68 out of 627 genes, 10.8%	C1_12440W_A PCL1 C4_05330C_A CR_10440W_A C6_01350W_A C4_01990W_A C1_00160C_A C4_06790W_A C5_02740W_A TIM17 SMC1 C5_05340W_A C4_02720C_A TOP1 TIM54 MDJ1 MYO1 HCM1 C2_07360W_A C1_07960W_A C7_00330C_A SPC72 YHM1 C2_01240C_A C2_09920W_A RAD4 MDN1 RLP24 C4_04130W_A C1_12660W_A C2_02540W_A C3_02670W_A C6_01550C_A CR_04170W_A TBF1 RPO41 CR_04560C_A YTM1 C1_05210C_A RRP6 KIP2 TAZ1 C6_02230W_A C2_04570W_A…	Candida albicans
30447	filamentous growth	54 out of 627 genes, 8.6%	RIX7 SNU114 PCL1 TAC1 IPT1 RPL16A NCS2 ZCF17 TOP1 ERG5 CYC3 C1_10880W_A GRF10 GDT1 URA3 PPR1 VRG4 CAS5 STP4 C4_03780C_A PES1 SNU13 GZF3 BAS1 SFL1 C5_03480C_A SKO1 PRP4 DIP2 NOP5 ENP1 YTM1 HST3 ESC4 CHS3 LSM4 LAC1 C3_00570C_A BUD31 CDC42 BUD20 CYC1 HSX11 PRP24 SNU66 STN1 SNQ2 CDC5 ZCF3 NOC2 CCC1 IMH3 SCH9 PUT2	Candida albicans
6950	response to stress	54 out of 627 genes, 8.6%	C3_01310W_A PCL1 C4_06430C_A TAC1 IPT1 RPL16A CR_10440W_A RMS1 SMC1 PGA14 NCE103 ERG5 C1_05360C_A C1_10880W_A MDJ1 SLD5 HCM1 CAS5 CDR1 C2_01240C_A RAD4 PES1 CR_08470W_A GZF3 CDR2 C5_03480C_A SKO1 C2_08100W_A DIP2 DAL81 ENP1 CR_10810C_A CR_04560C_A YTM1 HST3 ESC4 YDJ1 CCW14 C4_00800W_A MCD1 CDC54 BUD20 SGD1 C2_06530W_A NUP84 MSI3 APN2 SNQ2 CDC5 NOC2 IMH3 DDC1 SCH9 NUP60	Candida albicans
42221	response to chemical	38 out of 627 genes, 6.1%	PCL1 C4_06430C_A TAC1 IPT1 C7_03590C_A PGA14 NCE103 C7_03850W_A PTC2 C4_06210C_A HCM1 MRR1 CDR1 TPO4 CR_08470W_A GZF3 CDR2 UTP22 C5_03480C_A SKO1 C2_08100W_A DAL81 RPO26 CR_10640W_A SSN8 YDJ1 CDC42 FLU1 NUP84 STE3 MSI3 C1_10200C_A CCC1 PDR16 C5_04910W_A SCH9 NUP60 C3_03070W_A	Candida albicans
6412	translation	36 out of 627 genes, 5.7%	MSW1 RPL16A C5_02590C_A C6_01350W_A CR_07320C_A C4_00660W_A MRPL8 C7_00490C_A RPS42 MTG2 MTG1 C1_13060C_A C2_07680W_A RSM22 MRP17 C1_11560C_A C5_02010C_A RPS9B C5_01700W_A C3_00450C_A C6_03730C_A C1_08520C_A SUI2 GCD7 NIP1 CR_03950W_A C3_07400W_A RLI1 C2_04160W_A RPS5 C1_10470W_A C1_05400C_A C1_03280W_A CR_01370C_A TIF3 AEP3	Candida albicans
7049	cell cycle	31 out of 627 genes, 4.9%	CR_10440W_A C4_06790W_A SMC1 C7_03850W_A TOP1 C1_05360C_A MYO1 HCM1 C2_07360W_A C2_01240C_A REI1 C1_12660W_A QCE1 DBF4 ESC4 CHS3 BUD31 MCD1 KAR4 C1_03790C_A CDC54 C2_06530W_A C2_00790C_A CDC6 CDC5 YRB1 C2_05270W_A C4_07150W_A C5_04910W_A DDC1 CR_09490W_A	Candida albicans
6259	DNA metabolic process	29 out of 627 genes, 4.6%	C3_01310W_A CR_10440W_A C1_00160C_A SMC1 C7_03850W_A TOP1 C1_05360C_A SLD5 C7_00330C_A C2_01240C_A RAD4 C6_01550C_A TBF1 RPO41 CR_04560C_A HST3 DBF4 ESC4 C4_00800W_A MCD1 CDC54 C2_06530W_A NUP84 APN2 STN1 CDC6 CDC5 DDC1 NUP60	Candida albicans
6629	lipid metabolic process	26 out of 627 genes, 4.1%	IPT1 ERG6 CCC2 ERG5 CEM1 FAD3 EHT1 LCB2 URA7 CR_03540W_A C1_00410C_A C2_05980C_A HST3 TAZ1 FTH2 CTF1 LAC1 C1_10960W_A HSX11 C2_00790C_A GPI13 CCC1 ERG2 RTA2 PDR16 C4_07140W_A	Candida albicans
36211	protein modification process	24 out of 627 genes, 3.8%	C4_00940W_A C6_01350W_A NCS2 C5_02740W_A RMS1 C7_00490C_A CYC3 DOT4 PTC2 VRG4 CYT2 C4_05250W_A KTI11 CR_08470W_A PPT1 C2_00620C_A C6_02900C_A C4_00490W_A C5_01020C_A CDC5 C1_14160W_A SCH9 ALG11 C2_01060C_A	Candida albicans
44419	biological process involved in interspecies interaction between organisms	16 out of 627 genes, 2.6%	SAP2 IPT1 NCE103 TOP1 URA3 CAS5 PES1 XOG1 CHS3 CTF1 CDC42 HSX11 MSI3 C7_03880C_A IMH3 SCH9	Candida albicans
7165	signal transduction	14 out of 627 genes, 2.2%	LRG1 C2_01240C_A C1_12660W_A SKO1 CR_10810C_A DBF4 C1_03790C_A CDC42 STE3 CDC6 CDC5 YRB1 DDC1 SCH9	Candida albicans
30163	protein catabolic process	13 out of 627 genes, 2.1%	SAP2 C4_06430C_A MUB1 C6_01350W_A CIC1 RPN4 MDJ1 RAD4 ELA1 YDJ1 C2_06120C_A MSI3 YRB1	Candida albicans
45333	cellular respiration	12 out of 627 genes, 1.9%	C5_02590C_A CYC3 EMF1 CR_10140W_A MNE1 C5_03530C_A FUM12 QCE1 TAZ1 CIT1 CYC1 C7_03880C_A	Candida albicans
6091	generation of precursor metabolites and energy	12 out of 627 genes, 1.9%	C5_02590C_A CYC3 EMF1 CR_10140W_A MNE1 C5_03530C_A FUM12 QCE1 TAZ1 CIT1 CYC1 C7_03880C_A	Candida albicans
71555	cell wall organization	11 out of 627 genes, 1.8%	SIM1 C2_10740C_A URA3 CAS5 PRS5 SSN8 XOG1 CHS3 C5_00260W_A KRE1 SKN1	Candida albicans
19725	cellular homeostasis	11 out of 627 genes, 1.8%	CCC2 GDT1 YHM1 CDR1 IRF1 C5_03480C_A FRP2 SNQ2 CCC1 C4_07150W_A MTM1	Candida albicans
7010	cytoskeleton organization	9 out of 627 genes, 1.4%	PCL1 C4_02720C_A MYO1 HCM1 SPC72 KIP2 CDC42 CDC5 YRB1	Candida albicans
6457	protein folding	8 out of 627 genes, 1.3%	MIA40 MDJ1 C5_02010C_A CNS1 CR_05130C_A YDJ1 STI1 MSI3	Candida albicans
42710	biofilm formation	8 out of 627 genes, 1.3%	RIX7 IPT1 C1_00160C_A ERG6 C7_00490C_A CAS5 DAL81 XOG1	Candida albicans
6997	nucleus organization	8 out of 627 genes, 1.3%	TOP1 C2_07360W_A KAR4 CDC42 C4_05160C_A NUP84 C2_00790C_A C6_03550C_A	Candida albicans
9410	response to xenobiotic stimulus	7 out of 627 genes, 1.1%	C7_03850W_A PTC2 C4_06210C_A CDR1 UTP22 RPO26 PDR16	Candida albicans
30448	hyphal growth	7 out of 627 genes, 1.1%	RIX7 TOP1 GDT1 VRG4 CAS5 CHS3 CDC42	Candida albicans
5975	carbohydrate metabolic process	7 out of 627 genes, 1.1%	C3_02140C_A C2_10020C_A XOG1 MNN46 KRE1 SKN1 GUT1	Candida albicans
747	conjugation with cellular fusion	5 out of 627 genes, 0.8%	LRG1 XOG1 KAR4 CDC42 STE3	Candida albicans
70783	growth of unicellular organism as a thread of attached cells	5 out of 627 genes, 0.8%	NCS2 ZCF17 CDC42 ZCF3 PUT2	Candida albicans
7155	cell adhesion	4 out of 627 genes, 0.6%	SFL1 XOG1 C4_07140W_A C4_02260C_A	Candida albicans
6766	vitamin metabolic process	4 out of 627 genes, 0.6%	THI20 PAN6 VHT1 BIO3	Candida albicans
910	cytokinesis	3 out of 627 genes, 0.5%	MYO1 BUD31 C4_07150W_A	Candida albicans
7114	cell budding	3 out of 627 genes, 0.5%	REI1 CDC42 C4_07150W_A	Candida albicans
16192	vesicle-mediated transport	3 out of 627 genes, 0.5%	DNF2 C6_04530C_A C1_11770C_A	Candida albicans
48468	cell development	2 out of 627 genes, 0.3%	CHS3 SCH9	Candida albicans
7124	pseudohyphal growth	1 out of 627 genes, 0.2%	NCS2	Candida albicans
32196	transposition	0 out of 627 genes, 0%	none
other	other	20 out of 627 genes, 3.2%	C6_02480W_A C2_02170W_A C3_06970W_A MNN4 C2_08530C_A C2_05960C_A ARO7 DAG7 SMI1B C5_04120C_A ADE4 C2_05830C_A CR_06100C_A C7_01430C_A HIS3 C4_02170C_A YMX6 C6_02250W_A PHO88 YAE1	Candida albicans

## Sheet: pTDH3-CWH8 OE↓
GOID	GO term	Frequency	Gene(s)	Organism
8150	biological_process	98 out of 247 genes, 39.7%	GTT13 C6_02550W_A C1_01220C_A CR_03480W_A C1_11270W_A C4_01800W_A RSN1 C1_11950W_A C4_05900C_A IFF8 C4_02330C_A XYL2 C1_08760W_A OYE22 C4_04620C_A C6_00730W_A PGA58 C1_01930W_A MOH1 CR_09930W_A C2_07790C_A MRV5 CR_07540C_A CR_07140C_A C1_00270W_A TLO10 ASM3 C5_04470C_A C7_03150W_A C2_00760C_A C2_00690W_A PHO113 C3_06140W_A C1_05540C_A C7_02130W_A C2_05820W_A C1_09240C_A C5_03510C_A C4_06660W_A C2…	Candida albicans
6810	transport	40 out of 247 genes, 16.2%	HAK1 HSP70 SMF11 PGA10 HXK2 OPT7 AQY1 C2_09590C_A FTH1 C2_09280C_A CR_01340W_A C5_04050W_A C7_04160W_A FCY24 MAL31 C2_09710C_A C3_03230C_A PHO89 C1_01750W_A CR_07480W_A ECM3 C2_02570W_A CR_07160C_A ATC1 C6_01520W_A CFL4 DAL52 C1_00830W_A C6_01870C_A C3_03440C_A CDR4 HGT6 GIT1 HGT12 GLK1 CRP1 C6_01400W_A FCY2 C1_08840W_A FGR2	Candida albicans
42221	response to chemical	34 out of 247 genes, 13.8%	AOX1 C2_05810W_A HSP70 UPC2 C2_05060C_A AQY1 AHP1 AOX2 CR_01340W_A CRZ2 CMK1 C5_02110W_A DDR48 C1_01750W_A UBA4 RHR2 C2_02570W_A C6_01520W_A GAD1 C1_00830W_A C6_01870C_A C3_03440C_A CDR4 TPS1 LAP3 HGT12 C6_01400W_A C5_02690W_A DOT5 GCY1 FCY2 MIG2 ERG1 NTH1	Candida albicans
6950	response to stress	32 out of 247 genes, 13%	HSP70 SMF11 UPC2 C2_05060C_A AQY1 AHP1 CRZ2 FGR17 CMK1 C5_02110W_A DDR48 CR_03440W_A HSP12 UBA4 RHR2 CDC19 CR_03590C_A GAD1 RAD16 TPS1 HGT12 CTA8 PHO81 C5_02690W_A C1_05830W_A DOT5 GCY1 LIG4 FCY2 ERG1 FGR2 NTH1	Candida albicans
5975	carbohydrate metabolic process	29 out of 247 genes, 11.7%	PFK26 GLK4 HXK2 TPS3 ADH2 C1_01360C_A GPD2 GLC3 RHR2 CRH12 PHO15 GSY1 GCA2 CDC19 PFK2 MNN22 ATC1 CR_06030C_A TPS1 DAK2 CSU52 GLK1 GPH1 AMS1 PFK1 GCY1 NTH1 CDA2 ECS1	Candida albicans
50789	regulation of biological process	20 out of 247 genes, 8.1%	UPC2 HXK2 C1_01840C_A CRZ2 FGR17 NAT4 C2_05770W_A ZCF26 MUM2 UBA4 KCS1 CFL4 RME1 LAP3 C2_05860C_A CTA8 PHO81 CR_07190W_A MIG2 ERG1	Candida albicans
30447	filamentous growth	17 out of 247 genes, 6.9%	SMF11 C1_07220W_A FGR17 C2_05770W_A DDR48 ALS4 ZCF26 UBA4 CDC19 TPS1 HGT12 PHO81 HSH49 LIG4 FCY2 ERG1 FGR2	Candida albicans
6091	generation of precursor metabolites and energy	16 out of 247 genes, 6.5%	GLK4 AOX1 HXK2 MRF1 ADH2 AOX2 C1_01360C_A GLC3 GSY1 CDC19 PFK2 MDH1-3 GLK1 ACS1 GPH1 PFK1	Candida albicans
44419	biological process involved in interspecies interaction between organisms	12 out of 247 genes, 4.9%	HSP70 ALS4 IFF11 RHR2 CDC19 PHO100 ALS9 TPS1 YWP1 PLB1 LIG4 MIG2	Candida albicans
6629	lipid metabolic process	11 out of 247 genes, 4.5%	UPC2 FTH1 HPD1 LIP1 ARE2 SUR2 MDH1-3 PLB1 PHO81 C6_02420W_A ERG1	Candida albicans
19725	cellular homeostasis	11 out of 247 genes, 4.5%	GLK4 SMF11 PGA10 HXK2 C2_09590C_A AHP1 PFK2 GLK1 CRP1 PFK1 DOT5	Candida albicans
42710	biofilm formation	10 out of 247 genes, 4.0%	PGA10 AQY1 CRZ2 ZCF26 RHR2 GCA2 ADH5 ALS9 YWP1 MRV8	Candida albicans
36211	protein modification process	7 out of 247 genes, 2.8%	CDC34 CMK1 UBA4 MNN22 C2_03760C_A MNN15 MNN1	Candida albicans
7049	cell cycle	7 out of 247 genes, 2.8%	AQY1 CDC34 MUM2 TPS1 FMP45 NTH1 CDA2	Candida albicans
16070	RNA metabolic process	7 out of 247 genes, 2.8%	C7_01650W_A FGR17 ZCF26 UBA4 C2_07630C_A CFL4 HSH49	Candida albicans
6996	organelle organization	6 out of 247 genes, 2.4%	THI4 C2_09710C_A ARE2 RAD16 LIG4 CR_07190W_A	Candida albicans
6259	DNA metabolic process	6 out of 247 genes, 2.4%	DDR48 CR_03440W_A MUM2 CR_03590C_A RAD16 LIG4	Candida albicans
7155	cell adhesion	5 out of 247 genes, 2.0%	C5_02110W_A ALS4 RHR2 ALS9 C6_02420W_A	Candida albicans
71555	cell wall organization	5 out of 247 genes, 2.0%	CMK1 SKN2 CRH12 FMP45 CDA2	Candida albicans
48468	cell development	5 out of 247 genes, 2.0%	AQY1 TPS1 FMP45 NTH1 CDA2	Candida albicans
45333	cellular respiration	4 out of 247 genes, 1.6%	AOX1 MRF1 AOX2 MDH1-3	Candida albicans
16192	vesicle-mediated transport	4 out of 247 genes, 1.6%	PGA10 FTH1 C2_09710C_A C1_08840W_A	Candida albicans
7010	cytoskeleton organization	2 out of 247 genes, 0.8%	C2_09710C_A CR_07190W_A	Candida albicans
30163	protein catabolic process	2 out of 247 genes, 0.8%	CDC34 RAD16	Candida albicans
6766	vitamin metabolic process	2 out of 247 genes, 0.8%	THI4 BIO2	Candida albicans
7165	signal transduction	2 out of 247 genes, 0.8%	C1_01840C_A CR_07190W_A	Candida albicans
70783	growth of unicellular organism as a thread of attached cells	2 out of 247 genes, 0.8%	FGR17 UBA4	Candida albicans
6457	protein folding	1 out of 247 genes, 0.4%	HSP70	Candida albicans
30448	hyphal growth	1 out of 247 genes, 0.4%	ALS4	Candida albicans
7114	cell budding	1 out of 247 genes, 0.4%	UBA4	Candida albicans
747	conjugation with cellular fusion	1 out of 247 genes, 0.4%	PRM1	Candida albicans
42254	ribosome biogenesis	0 out of 247 genes, 0%	none
7124	pseudohyphal growth	0 out of 247 genes, 0%	none
910	cytokinesis	0 out of 247 genes, 0%	none
9410	response to xenobiotic stimulus	0 out of 247 genes, 0%	none
32196	transposition	0 out of 247 genes, 0%	none
6412	translation	0 out of 247 genes, 0%	none
6997	nucleus organization	0 out of 247 genes, 0%	none
other	other	19 out of 247 genes, 7.7%	C2_05990C_A ATO5 AGT1 ISN1 FMO1 ARO10 HSP30 HEM13 FDH1 C1_11530C_A LEU4 PGA23 C2_09860C_A SOD6 RNR22 MET3 DAL1 C2_06430C_A C7_01170C_A	Candida albicans

## Sheet: pTDH3-CWH8 OE↑
GOID	GO term	Frequency	Gene(s)	Organism
16070	RNA metabolic process	224 out of 738 genes, 30.4%	C3_02840W_A MSW1 C1_12440W_A UTP5 SNU114 RRN3 C1_07660W_A TAC1 C4_05330C_A RPL16A ENP2 C4_00940W_A C5_02620C_A CR_00670C_A C5_04990W_A CR_03360W_A C6_01350W_A RPF1 C4_00810C_A NCS2 MSU1 C3_05860C_A CR_09800C_A ELP3 NOP15 C7_03850W_A TOP1 C1_12630C_A C1_05360C_A CIC1 C1_10880W_A C1_12350W_A RCL1 RRP8 C6_04530C_A MSS116 C7_02160W_A C7_01030C_A C5_00920W_A C1_01160C_A RPC53 C3_07600W_A UTP18 CR_0178…	Candida albicans
50789	regulation of biological process	155 out of 738 genes, 21.0%	C3_02840W_A PPR11 THI20 UTP5 PCL1 TAC1 C4_05330C_A IPT1 C4_00940W_A C5_02620C_A CR_10440W_A MUB1 C6_01350W_A C3_03110W_A AGP2 RMS1 ZCF17 ELP3 C4_02720C_A NCE103 TOP1 C1_05360C_A DOT4 PTC2 NOG2 C1_12350W_A SIM1 ELF1 RPN4 PPR7 GRF10 HCM1 C2_00840W_A CR_02550C_A C2_07360W_A BUR2 PPR1 C1_07960W_A MRR1 HAP41 CAS5 LRG1 C2_01240C_A RTA3 RAD4 C1_01860W_A ZMS1 STP4 IRF1 MDN1 ALS1 PES1 ZCF19 C7_01270C_A GZ…	Candida albicans
42254	ribosome biogenesis	150 out of 738 genes, 20.3%	C3_02840W_A C1_12440W_A UTP5 RIX7 C1_07660W_A C4_05330C_A RPL16A ENP2 CR_03360W_A RPF1 C3_05860C_A CR_09800C_A C5_05340W_A NOP15 C7_03850W_A CIC1 NOG2 C1_10880W_A C1_12350W_A RCL1 RRP8 ELF1 C7_01030C_A C1_01160C_A JIP5 NSA1 C3_07600W_A UTP18 CR_01780W_A C4_06210C_A DBP8 CR_02550C_A NOP4 C1_07960W_A C2_08180C_A PUS7 C2_00410C_A NOP6 CR_09740W_A FYV5 C1_09710C_A MEX67 MDN1 RLP24 C3_07800C_A BMS1 UT…	Candida albicans
8150	biological_process	146 out of 738 genes, 19.8%	C1_07400C_A C3_07370W_A C2_04520C_A C1_07130C_A C3_01340W_A C2_08320C_A C1_09570W_A C2_02910W_A C1_09820C_A C1_11430W_A C1_12280C_A C2_09110C_A C4_06220C_A CR_05150W_A C5_01110W_A CR_08580C_A COI1 C3_03740W_A C2_02820C_A C6_00550W_A C1_10440W_A C1_07790C_A C3_04510W_A C2_05490W_A C2_05300C_A C7_02920W_A C4_04190C_A C2_01050W_A C4_01930C_A C3_01140W_A C5_01710C_A C6_01620W_A C3_06260C_A C3_06830C_…	Candida albicans
6810	transport	113 out of 738 genes, 15.3%	RIX7 DNF2 TNA1 C3_03110W_A C3_03690W_A C7_03590C_A AGP2 RPF1 HGT16 C4_06790W_A C4_03930C_A TIM17 MIA40 TOP1 CCC2 C1_13280C_A NOG2 TIM54 ELF1 C4_00820W_A C6_04530C_A C3_05380W_A NUP RIM2 CR_09110C_A HGT10 MYO1 XUT1 C4_06210C_A GDT1 VRG4 AAP1 PAM18 C7_01880C_A YHM1 MEP1 CDR1 TPO4 MEX67 C1_11770C_A IRF1 ENA21 HNM1 HIP1 REI1 CR_10390W_A C1_12660W_A C3_05900W_A CDR2 GNP2 C2_06850W_A PAM16 UTP22 C5_034…	Candida albicans
6996	organelle organization	87 out of 738 genes, 11.8%	C1_12440W_A PCL1 C4_05330C_A C1_11880W_A CR_10440W_A C6_01350W_A C4_01990W_A C1_00160C_A C4_06790W_A MRP7 C5_02740W_A TIM17 SMC1 C5_05340W_A C4_02720C_A TOP1 EPT1 TIM54 RIM2 MDJ1 MYO1 HCM1 C2_07360W_A C1_07960W_A C7_00330C_A SPC72 YHM1 C2_01240C_A C2_09920W_A RAD4 MDN1 RLP24 C4_04130W_A C1_12660W_A SMC3 C2_02540W_A C1_08690W_A C3_06050C_A C3_02670W_A C6_01550C_A ERG11 CR_04170W_A TBF1 RPO41 CR_04…	Candida albicans
6950	response to stress	64 out of 738 genes, 8.7%	FGR39 C3_01310W_A PCL1 C4_06430C_A TAC1 IPT1 RPL16A CR_10440W_A RMS1 SMC1 PGA14 NCE103 ERG5 C1_05360C_A C1_10880W_A MDJ1 SLD5 HCM1 CAS5 MEP1 CDR1 C2_01240C_A RAD4 PES1 CR_08470W_A GZF3 CDR2 SMC3 GPX1 C5_03480C_A MEP2 SKO1 C2_08100W_A DIP2 DAL81 ENP1 CR_10810C_A CR_04560C_A YTM1 HST3 ESC4 YDJ1 CCW14 C4_00800W_A CIP1 OGG1 C1_05270C_A CKA2 MCD1 CDC54 BUD20 SGD1 C2_06530W_A NUP84 MSI3 APN2 SNQ2 CDC5 …	Candida albicans
30447	filamentous growth	61 out of 738 genes, 8.3%	FGR39 RIX7 SNU114 PCL1 TAC1 IPT1 RPL16A NCS2 ZCF17 TOP1 ERG5 CYC3 C1_10880W_A GRF10 GDT1 URA3 PPR1 VRG4 CAS5 STP4 ALS1 C4_03780C_A PES1 SNU13 GZF3 BAS1 SFL1 C5_03480C_A MEP2 SKO1 ERG24 PRP4 DIP2 NOP5 ENP1 YTM1 HST3 ESC4 CHS3 LSM4 CKA2 LAC1 C3_00570C_A BUD31 CDC42 BUD20 CYC1 HSX11 PRP24 SNU66 STN1 SNQ2 CDC5 ZCF3 NOC2 CCC1 IMH3 CHS7 SCH9 CFL11 PUT2	Candida albicans
6412	translation	56 out of 738 genes, 7.6%	MSW1 RPL16A C1_11880W_A C5_02590C_A C6_01350W_A CR_07320C_A C4_00660W_A MRPL8 C5_01050C_A MRP7 C4_03410W_A C7_00490C_A RPS42 MTG2 MTG1 C1_13060C_A C7_02120C_A C1_00980W_A C5_05250C_A MRP20 C2_07680W_A RSM22 C3_06240C_A MRP17 MRPL33 C1_11560C_A C5_02010C_A MRPL10 C1_12610W_A RPS9B C5_01700W_A C3_00450C_A C6_03730C_A C1_06070W_A MRP21 C1_08520C_A SUI2 GCD7 C6_01980C_A C1_04820C_A NIP1 CR_03950W_A C…	Candida albicans
42221	response to chemical	41 out of 738 genes, 5.6%	PCL1 C4_06430C_A TAC1 IPT1 C7_03590C_A PGA14 NCE103 C7_03850W_A PTC2 C4_06210C_A HCM1 MRR1 CDR1 TPO4 CR_08470W_A GZF3 CDR2 UTP22 C5_03480C_A SKO1 C2_08100W_A DAL81 RPO26 CR_10640W_A SSN8 YDJ1 CIP1 C1_05270C_A CKA2 CDC42 FLU1 NUP84 STE3 MSI3 C1_10200C_A CCC1 PDR16 C5_04910W_A SCH9 NUP60 C3_03070W_A	Candida albicans
7049	cell cycle	35 out of 738 genes, 4.7%	CR_10440W_A C4_06790W_A SMC1 MEA1 C7_03850W_A TOP1 C1_05360C_A EPT1 MYO1 HCM1 C2_07360W_A C2_01240C_A REI1 C1_12660W_A SMC3 QCE1 C1_05800C_A DBF4 ESC4 CHS3 BUD31 MCD1 KAR4 C1_03790C_A CDC54 C2_06530W_A C2_00790C_A CDC6 CDC5 YRB1 C2_05270W_A C4_07150W_A C5_04910W_A DDC1 CR_09490W_A	Candida albicans
6629	lipid metabolic process	34 out of 738 genes, 4.6%	IPT1 ERG6 CCC2 ERG5 EPT1 ERG25 CHO2 CEM1 FAD3 EHT1 LCB2 ERG11 URA7 CR_03540W_A C1_00410C_A ERG24 C2_05980C_A HST3 ERG4 TAZ1 CR_00570W_A FTH2 CTF1 LAC1 C1_10960W_A HSX11 C2_00790C_A FEN1 GPI13 CCC1 ERG2 RTA2 PDR16 C4_07140W_A	Candida albicans
6259	DNA metabolic process	33 out of 738 genes, 4.5%	C3_01310W_A CR_10440W_A C1_00160C_A SMC1 C7_03850W_A TOP1 C1_05360C_A SLD5 C7_00330C_A C2_01240C_A RAD4 SMC3 C6_01550C_A TBF1 C1_05800C_A RPO41 CR_04560C_A HST3 DBF4 ESC4 C4_00800W_A OGG1 C1_05270C_A MCD1 CDC54 C2_06530W_A NUP84 APN2 STN1 CDC6 CDC5 DDC1 NUP60	Candida albicans
36211	protein modification process	27 out of 738 genes, 3.7%	C4_05220C_A C4_00940W_A C6_01350W_A NCS2 C5_02740W_A RMS1 C7_00490C_A CYC3 DOT4 PTC2 VRG4 CYT2 C4_05250W_A KTI11 CR_08470W_A C1_08690W_A PPT1 C2_00620C_A C6_02900C_A CKA2 C4_00490W_A C5_01020C_A CDC5 C1_14160W_A SCH9 ALG11 C2_01060C_A	Candida albicans
44419	biological process involved in interspecies interaction between organisms	22 out of 738 genes, 3%	SAP2 IPT1 NCE103 TOP1 URA3 CAS5 ALS1 PES1 ERG24 ICL1 XOG1 CHS3 CTF1 CKA2 CDC42 HSX11 MSI3 C7_03880C_A IMH3 CHS7 SCH9 CFL11	Candida albicans
19725	cellular homeostasis	21 out of 738 genes, 2.8%	C1_11880W_A CCC2 C1_13280C_A GDT1 COX11 YHM1 MEP1 CDR1 IRF1 ALS1 C5_03480C_A MEP2 CRD2 FRP2 OPT4 AMO1 GDH3 SNQ2 CCC1 C4_07150W_A MTM1	Candida albicans
6091	generation of precursor metabolites and energy	17 out of 738 genes, 2.3%	C5_02590C_A CYC3 EMF1 CR_10140W_A COX11 MNE1 C5_03530C_A FUM12 C1_08690W_A QCE1 TAZ1 CIT1 CTN1 CYC1 C7_03880C_A YAH1 PUF3	Candida albicans
45333	cellular respiration	16 out of 738 genes, 2.2%	C5_02590C_A CYC3 EMF1 CR_10140W_A COX11 MNE1 C5_03530C_A FUM12 C1_08690W_A QCE1 TAZ1 CIT1 CTN1 CYC1 C7_03880C_A PUF3	Candida albicans
7165	signal transduction	16 out of 738 genes, 2.2%	LRG1 C2_01240C_A C1_12660W_A MEP2 SKO1 CR_10810C_A DBF4 CKA2 C1_03790C_A CDC42 STE3 CDC6 CDC5 YRB1 DDC1 SCH9	Candida albicans
30163	protein catabolic process	14 out of 738 genes, 1.9%	C4_05220C_A SAP2 C4_06430C_A MUB1 C6_01350W_A CIC1 RPN4 MDJ1 RAD4 ELA1 YDJ1 C2_06120C_A MSI3 YRB1	Candida albicans
6457	protein folding	11 out of 738 genes, 1.5%	MIA40 MDJ1 C5_02010C_A CNS1 CR_05130C_A YDJ1 HCH1 STI1 MSI3 C1_14090W_A CHS7	Candida albicans
71555	cell wall organization	11 out of 738 genes, 1.5%	SIM1 C2_10740C_A URA3 CAS5 PRS5 SSN8 XOG1 CHS3 C5_00260W_A KRE1 SKN1	Candida albicans
6997	nucleus organization	11 out of 738 genes, 1.5%	TOP1 EPT1 C2_07360W_A KAR4 CDC42 C4_05160C_A NUP84 C2_00790C_A FEN1 C6_03550C_A C2_08160C_A	Candida albicans
7010	cytoskeleton organization	9 out of 738 genes, 1.2%	PCL1 C4_02720C_A MYO1 HCM1 SPC72 KIP2 CDC42 CDC5 YRB1	Candida albicans
30448	hyphal growth	9 out of 738 genes, 1.2%	RIX7 TOP1 GDT1 VRG4 CAS5 ALS1 CHS3 CDC42 CFL11	Candida albicans
42710	biofilm formation	9 out of 738 genes, 1.2%	RIX7 IPT1 C1_00160C_A ERG6 C7_00490C_A CAS5 ALS1 DAL81 XOG1	Candida albicans
16192	vesicle-mediated transport	9 out of 738 genes, 1.2%	DNF2 C6_04530C_A C1_11770C_A CR_10390W_A C5_04860C_A EMP24 FEN1 CHS7 C2_08160C_A	Candida albicans
5975	carbohydrate metabolic process	8 out of 738 genes, 1.1%	C3_02140C_A ICL1 C2_10020C_A XOG1 MNN46 KRE1 SKN1 GUT1	Candida albicans
9410	response to xenobiotic stimulus	7 out of 738 genes, 0.9%	C7_03850W_A PTC2 C4_06210C_A CDR1 UTP22 RPO26 PDR16	Candida albicans
7155	cell adhesion	6 out of 738 genes, 0.8%	ALS1 SFL1 XOG1 CHS7 C4_07140W_A C4_02260C_A	Candida albicans
70783	growth of unicellular organism as a thread of attached cells	6 out of 738 genes, 0.8%	NCS2 ZCF17 MEP2 CDC42 ZCF3 PUT2	Candida albicans
6766	vitamin metabolic process	5 out of 738 genes, 0.7%	THI20 PAN6 BUD16 VHT1 BIO3	Candida albicans
747	conjugation with cellular fusion	5 out of 738 genes, 0.7%	LRG1 XOG1 KAR4 CDC42 STE3	Candida albicans
910	cytokinesis	4 out of 738 genes, 0.5%	MEA1 MYO1 BUD31 C4_07150W_A	Candida albicans
7114	cell budding	3 out of 738 genes, 0.4%	REI1 CDC42 C4_07150W_A	Candida albicans
7124	pseudohyphal growth	2 out of 738 genes, 0.3%	NCS2 MEP2	Candida albicans
48468	cell development	2 out of 738 genes, 0.3%	CHS3 SCH9	Candida albicans
32196	transposition	0 out of 738 genes, 0%	none
other	other	23 out of 738 genes, 3.1%	C6_02480W_A C2_02170W_A C3_06970W_A MNN4 C2_08530C_A C2_05960C_A ARO7 DAG7 C5_04530W_A SMI1B AMO2 C5_04120C_A ADE4 C2_05830C_A CR_06100C_A C7_01430C_A HIS3 C4_02170C_A YMX6 C6_02250W_A PHO88 C2_05570C_A YAE1	Candida albicans

## Sheet: cwh8∆∆ DE↓,50µM FOH DE↑,CWH8OE↑
GOID	GO term	Frequency	Gene(s)	Organism
6810	transport	36 out of 158 genes, 22.8%	ARG11 YHM1 FLU1 OAC1 RIX7 CDR1 TPO4 CR_10640W_A TNA1 C3_03110W_A C7_03590C_A HGT16 KIP2 HNM1 BUD23 MIA40 FTH2 VHT1 C1_13130C_A CCC1 C4_00820W_A C6_04530C_A C3_05380W_A NUP NMD3 DIP5 FRP2 C4_07140W_A CR_09110C_A HGT10 YEA4 KRE30 C5_03480C_A XUT1 ARX1 MTM1	Candida albicans
16070	RNA metabolic process	35 out of 158 genes, 22.2%	C6_02290C_A C2_09160W_A LAS1 UTP5 RRN3 RPO26 RPL16A MTO1 ABD1 NSA2 RPS9B MNE1 C4_00810C_A C3_07800C_A C4_05360C_A C3_05140C_A ELP3 POP4 BUD23 C2_09500W_A SNU13 SEN2 RCL1 C6_04530C_A C7_02160W_A C2_01510C_A IMP4 CR_04110W_A CR_01780W_A RPC11 MRR1 C3_04370C_A MRPL3 RRN11 AEP3	Candida albicans
8150	biological_process	30 out of 158 genes, 19%	SRP40 C1_10360C_A C1_05890W_A C1_09500W_A C3_07370W_A C3_01340W_A C1_10250C_A C3_05950W_A C1_09820C_A PGA57 C2_06930C_A C5_03410C_A YHB5 C2_06800C_A CR_07310W_A C5_02330W_A C2_09880C_A C4_04820C_A FRP5 C3_03210W_A C1_13820C_A C3_01140W_A C3_05280C_A C5_01730W_A C7_01010W_A CR_01600C_A C3_03460C_A C7_00770W_A C3_07650C_A C2_03110W_A	Candida albicans
50789	regulation of biological process	22 out of 158 genes, 13.9%	PPR11 UTP5 RPS9B RTA3 C3_03110W_A MET32 KIP2 STP4 C4_05360C_A ELP3 CDC6 POP4 ZCF19 GZF3 C2_02960C_A C4_07140W_A C4_07150W_A KAR4 MRR1 RRN11 AEP3 C2_08100W_A	Candida albicans
42254	ribosome biogenesis	20 out of 158 genes, 12.7%	C2_09160W_A YTM1 LAS1 UTP5 RIX7 RPL16A NSA2 RPS9B RPL82 C3_07800C_A POP4 BUD23 SNU13 RCL1 IMP4 NMD3 KRE30 CR_01780W_A ARX1 C3_04370C_A	Candida albicans
30447	filamentous growth	15 out of 158 genes, 9.5%	YTM1 RIX7 RPL16A HSX11 STP4 C4_03780C_A SNU13 ERG5 CYC3 GZF3 CCC1 IMH3 LAC1 C5_03480C_A CFL11	Candida albicans
6629	lipid metabolic process	14 out of 158 genes, 8.9%	HSX11 ERG6 TAZ1 CWH8 FTH2 ERG5 FAD3 CCC1 ERG2 EHT1 C4_07140W_A URA7 LAC1 C2_05980C_A	Candida albicans
42221	response to chemical	13 out of 158 genes, 8.2%	FLU1 CDR1 C4_06430C_A RPO26 TPO4 CR_10640W_A C7_03590C_A PGA14 GZF3 CCC1 C5_03480C_A MRR1 C2_08100W_A	Candida albicans
6950	response to stress	13 out of 158 genes, 8.2%	YTM1 C3_01310W_A CDR1 C4_06430C_A RPL16A APN2 PGA14 ERG5 GZF3 IMH3 C4_00800W_A C5_03480C_A C2_08100W_A	Candida albicans
6412	translation	10 out of 158 genes, 6.3%	RPL16A RPS9B C4_00660W_A C2_04160W_A C7_00490C_A RPS42 C5_01700W_A C1_13060C_A AEP3 C2_07680W_A	Candida albicans
19725	cellular homeostasis	10 out of 158 genes, 6.3%	YHM1 CDR1 AMO1 GDH3 CCC1 CRD2 FRP2 C4_07150W_A C5_03480C_A MTM1	Candida albicans
45333	cellular respiration	8 out of 158 genes, 5.1%	MNE1 TAZ1 C7_03880C_A CIT1 CYC3 FUM12 EMF1 QCE1	Candida albicans
6091	generation of precursor metabolites and energy	8 out of 158 genes, 5.1%	MNE1 TAZ1 C7_03880C_A CIT1 CYC3 FUM12 EMF1 QCE1	Candida albicans
6996	organelle organization	7 out of 158 genes, 4.4%	YHM1 YTM1 C1_00160C_A KIP2 TAZ1 C4_07140W_A KAR4	Candida albicans
36211	protein modification process	6 out of 158 genes, 3.8%	PPT1 C4_05250W_A C4_00490W_A C7_00490C_A CWH8 CYC3	Candida albicans
6259	DNA metabolic process	5 out of 158 genes, 3.2%	C3_01310W_A C1_00160C_A APN2 CDC6 C4_00800W_A	Candida albicans
7049	cell cycle	4 out of 158 genes, 2.5%	CDC6 C4_07150W_A QCE1 KAR4	Candida albicans
42710	biofilm formation	4 out of 158 genes, 2.5%	RIX7 C1_00160C_A ERG6 C7_00490C_A	Candida albicans
44419	biological process involved in interspecies interaction between organisms	4 out of 158 genes, 2.5%	HSX11 C7_03880C_A IMH3 CFL11	Candida albicans
9410	response to xenobiotic stimulus	2 out of 158 genes, 1.3%	CDR1 RPO26	Candida albicans
30448	hyphal growth	2 out of 158 genes, 1.3%	RIX7 CFL11	Candida albicans
71555	cell wall organization	2 out of 158 genes, 1.3%	C5_00260W_A C2_10740C_A	Candida albicans
910	cytokinesis	1 out of 158 genes, 0.6%	C4_07150W_A	Candida albicans
7010	cytoskeleton organization	1 out of 158 genes, 0.6%	KIP2	Candida albicans
6457	protein folding	1 out of 158 genes, 0.6%	MIA40	Candida albicans
5975	carbohydrate metabolic process	1 out of 158 genes, 0.6%	GUT1	Candida albicans
7155	cell adhesion	1 out of 158 genes, 0.6%	C4_07140W_A	Candida albicans
6997	nucleus organization	1 out of 158 genes, 0.6%	KAR4	Candida albicans
30163	protein catabolic process	1 out of 158 genes, 0.6%	C4_06430C_A	Candida albicans
6766	vitamin metabolic process	1 out of 158 genes, 0.6%	VHT1	Candida albicans
7114	cell budding	1 out of 158 genes, 0.6%	C4_07150W_A	Candida albicans
747	conjugation with cellular fusion	1 out of 158 genes, 0.6%	KAR4	Candida albicans
7165	signal transduction	1 out of 158 genes, 0.6%	CDC6	Candida albicans
16192	vesicle-mediated transport	1 out of 158 genes, 0.6%	C6_04530C_A	Candida albicans
other	other	4 out of 158 genes, 2.5%	YMX6 C7_01430C_A HIS3 C2_05960C_A	Candida albicans

## Sheet: cwh8∆∆ DE↑,50µM FOH DE↓,CWH8OE↓
GOID	GO term	Frequency	Gene(s)	Organism
8150	biological_process	127 out of 317 genes, 40.1%	C6_02550W_A C1_01220C_A C1_11270W_A RSN1 C4_05900C_A C1_11950W_A C4_04620C_A C2_00940W_A MOH1 CR_09930W_A CR_07540C_A C1_10980W_A C1_00270W_A C5_04470C_A C2_00690W_A C3_06140W_A C5_03510C_A C7_03280C_A C4_06660W_A C2_08340C_A C3_06490W_A C1_09310C_A RBT7 CR_04220C_A C4_06620C_A C4_00840W_A CR_06500C_A C2_09820W_A C3_05080W_A C6_03090W_A C4_06200W_A C4_00530C_A CR_07740W_A C2_01630W_A MRV4 C7_0331…	Candida albicans
6810	transport	51 out of 317 genes, 16.1%	HAK1 PIKA PGA10 OPT7 YKT6 FTH1 CR_01340W_A C2_09280C_A C3_06560W_A C5_04050W_A FCY24 C2_09710C_A C3_03230C_A CR_07480W_A C1_01750W_A C2_02570W_A CR_07160C_A C6_01520W_A DAL52 C3_00610W_A C3_03440C_A CR_01220W_A CDR4 HGT6 CR_02630C_A HGT12 GLK1 VPS36 FGR2 OPT6 GYP7 HSP70 SMF11 HXK2 CR_05310W_A AQY1 C2_09590C_A C7_04160W_A UGA6 GIT4 MAL31 HGT5 ATC1 CFL4 C1_00830W_A GIT1 SFT1 CR_07220C_A CRP1 C6_014…	Candida albicans
42221	response to chemical	38 out of 317 genes, 12%	UME6 SOD5 C2_05810W_A AHP1 AOX2 CR_01340W_A CRZ2 C1_03990W_A CMK1 C5_02110W_A DDR48 C1_01750W_A PTP2 C2_02570W_A CIP1 C6_01520W_A SOD4 C3_03440C_A CDR4 TPS1 HGT12 VPS36 ERG1 C1_04960C_A NTH1 AOX1 HSP70 UPC2 AQY1 RHR2 HGC1 GAD1 C1_00830W_A LAP3 C5_02690W_A C6_01400W_A FCY2 FPK1	Candida albicans
6950	response to stress	36 out of 317 genes, 11.4%	UME6 SOD5 C1_07980C_A AHP1 RTA4 CRZ2 C2_09480W_A CMK1 C5_02110W_A DDR48 HSP12 RIM111 CIP1 SOD4 RAD16 TPS1 HGT12 PHO81 ERG1 FGR2 C1_04960C_A NTH1 HSP70 UPC2 SMF11 AQY1 RHR2 CDC19 GAD1 CR_10000C_A C5_05510C_A CEK2 C5_02690W_A C1_05830W_A FCY2 IML2	Candida albicans
5975	carbohydrate metabolic process	29 out of 317 genes, 9.1%	GLK4 TPS3 GLC3 PHO15 PFK2 MNN22 CR_06030C_A TPS1 GLK1 GPH1 PFK1 NTH1 CDA2 ECS1 PFK26 HXK2 CHT4 ADH2 C1_01360C_A MNN41 RHR2 CRH12 GSY1 GCA2 CDC19 ATC1 MNN47 DAK2 AMS1	Candida albicans
50789	regulation of biological process	29 out of 317 genes, 9.1%	CAF16 UME6 PIKA C1_01840C_A C3_06560W_A CRZ2 C4_02860W_A ZCF26 MUM2 PTP2 RIM111 C6_03420W_A ECM22 PHO81 VPS36 ERG1 CR_01180W_A GYP7 UPC2 HXK2 C2_05770W_A HGC1 CFL4 KNS1 RME1 LAP3 C2_05860C_A CR_07190W_A FPK1	Candida albicans
30447	filamentous growth	25 out of 317 genes, 7.9%	UME6 PIKA YKT6 RTA4 C1_07220W_A DDR48 ZCF26 CR_03260W_A RIM111 TPS1 HGT12 ECM22 PHO81 VPS36 ERG1 FGR2 SMF11 C2_05770W_A ALS4 HGC1 CDC19 C5_05510C_A CEK2 HSH49 FCY2	Candida albicans
6629	lipid metabolic process	18 out of 317 genes, 5.7%	PIKA PXP2 FTH1 C5_05210W_A DPP3 ARE2 GPI1 SUR2 MDH1-3 TGL99 PHO81 ERG1 UPC2 HPD1 LIP1 C4_00950C_A PLB1 C6_02420W_A	Candida albicans
44419	biological process involved in interspecies interaction between organisms	18 out of 317 genes, 5.7%	UME6 SOD5 SAP10 CSP37 IFF11 SOD4 HWP1 TPS1 ECE1 HSP70 SAP3 WH11 ALS4 RHR2 HGC1 CDC19 PHO100 PLB1	Candida albicans
6091	generation of precursor metabolites and energy	16 out of 317 genes, 5.0%	GLK4 AOX2 C3_01540W_A GLC3 PFK2 MDH1-3 GLK1 ACS1 GPH1 PFK1 AOX1 HXK2 ADH2 C1_01360C_A GSY1 CDC19	Candida albicans
36211	protein modification process	15 out of 317 genes, 4.7%	CDC34 CMK1 PTP2 MNN22 RIM111 C2_03760C_A C1_06390W_A MNN15 PTC4 MNN41 C3_06040W_A KNS1 CEK2 MNN1 FPK1	Candida albicans
7049	cell cycle	13 out of 317 genes, 4.1%	C1_07980C_A DIT1 CDC34 C4_02860W_A MUM2 C6_03420W_A TPS1 DIT2 NTH1 CR_01180W_A CDA2 AQY1 HGC1	Candida albicans
42710	biofilm formation	13 out of 317 genes, 4.1%	PIKA PGA10 CRZ2 ZCF26 HWP1 ECE1 MRV8 AQY1 WH11 RHR2 HGC1 GCA2 ADH5	Candida albicans
6996	organelle organization	12 out of 317 genes, 3.8%	C1_07980C_A YKT6 FAV1 C2_09710C_A C1_04110W_A ARE2 C6_03420W_A RAD16 CR_02630C_A CR_01180W_A SFT1 CR_07190W_A	Candida albicans
19725	cellular homeostasis	11 out of 317 genes, 3.5%	GLK4 PGA10 AHP1 C1_04110W_A PFK2 GLK1 PFK1 SMF11 HXK2 C2_09590C_A CRP1	Candida albicans
16192	vesicle-mediated transport	11 out of 317 genes, 3.5%	PIKA PGA10 YKT6 FTH1 C2_09710C_A C3_00610W_A CR_02630C_A VPS36 GYP7 CR_05310W_A SFT1	Candida albicans
71555	cell wall organization	8 out of 317 genes, 2.5%	SAP10 DIT1 CMK1 SKN2 HWP1 DIT2 CDA2 CRH12	Candida albicans
30163	protein catabolic process	8 out of 317 genes, 2.5%	CDC34 C3_06560W_A C1_03990W_A C3_05360C_A RAD16 VPS36 C1_04960C_A SAP3	Candida albicans
6259	DNA metabolic process	7 out of 317 genes, 2.2%	C1_07980C_A C2_09480W_A DDR48 MUM2 C6_03420W_A RAD16 CR_10000C_A	Candida albicans
48468	cell development	6 out of 317 genes, 1.9%	DIT1 TPS1 DIT2 NTH1 CDA2 AQY1	Candida albicans
7155	cell adhesion	5 out of 317 genes, 1.6%	C5_02110W_A HWP1 ALS4 RHR2 C6_02420W_A	Candida albicans
16070	RNA metabolic process	5 out of 317 genes, 1.6%	C7_01650W_A ZCF26 C2_07630C_A CFL4 HSH49	Candida albicans
7165	signal transduction	5 out of 317 genes, 1.6%	C1_01840C_A PTP2 RIM111 C6_03420W_A CR_07190W_A	Candida albicans
45333	cellular respiration	4 out of 317 genes, 1.3%	AOX2 C3_01540W_A MDH1-3 AOX1	Candida albicans
747	conjugation with cellular fusion	4 out of 317 genes, 1.3%	FAV1 PTP2 CR_01180W_A PRM1	Candida albicans
7010	cytoskeleton organization	3 out of 317 genes, 0.9%	C2_09710C_A CR_01180W_A CR_07190W_A	Candida albicans
910	cytokinesis	1 out of 317 genes, 0.3%	CR_01180W_A	Candida albicans
6457	protein folding	1 out of 317 genes, 0.3%	HSP70	Candida albicans
30448	hyphal growth	1 out of 317 genes, 0.3%	ALS4	Candida albicans
6997	nucleus organization	1 out of 317 genes, 0.3%	FAV1	Candida albicans
7114	cell budding	1 out of 317 genes, 0.3%	C4_00950C_A	Candida albicans
70783	growth of unicellular organism as a thread of attached cells	1 out of 317 genes, 0.3%	ECM22	Candida albicans
42254	ribosome biogenesis	0 out of 317 genes, 0%	none
7124	pseudohyphal growth	0 out of 317 genes, 0%	none
9410	response to xenobiotic stimulus	0 out of 317 genes, 0%	none
32196	transposition	0 out of 317 genes, 0%	none
6766	vitamin metabolic process	0 out of 317 genes, 0%	none
6412	translation	0 out of 317 genes, 0%	none
other	other	21 out of 317 genes, 6.6%	SPC3 ATO5 GDA100 C2_08460C_A ISN1 ARO10 HEM14 HSP30 HEM13 FDH1 PGA23 SOD6 RNR22 GRP2 PRD1 AGT1 FMO1 PMP5 C2_09860C_A CR_02800C_A DAL1	Candida albicans
